# Supplementary material for: Surface Engineering of Top7 to Facilitate Structure Determination
Source: Int J Mol Sci. 2022 Jan 9;23(2):701. doi: 10.3390/ijms23020701 (PMC8776091; doi:10.3390/ijms23020701)
Supplement: Supplementary file 1 [file ijms-23-00701-s001.zip]

Archive with 6 entries (6 files):
- Top7sm2_p21.pdb
- __MACOSX/._Top7sm2_p21.pdb
- Top7sm1_P3221.pdb
- __MACOSX/._Top7sm1_P3221.pdb
- Top7sm2-p3221.pdb
- __MACOSX/._Top7sm2-p3221.pdb
