# Supplementary material for: Surface Engineering of Top7 to Facilitate Structure Determination
Source: Int J Mol Sci. 2022 Jan 9;23(2):701. doi: 10.3390/ijms23020701 (PMC8776091; doi:10.3390/ijms23020701)
Supplement: Supplementary file 1 [file ijms-23-00701-s001.zip › Top7sm2_p21.pdb]

CRYST1   73.604   55.650   77.267  90.00 113.90  90.00 P 1 21 1
SCALE1      0.013586  0.000000  0.006022        0.00000
SCALE2      0.000000  0.017969  0.000000        0.00000
SCALE3      0.000000  0.000000  0.014156        0.00000
HETATM    1  O   HOH D   1     -26.952   6.269  -0.332  1.00 25.97           O  
HETATM    2  O   HOH D   2     -29.903   6.184   0.433  1.00 38.65           O  
HETATM    3  O   HOH D   3     -11.014 -24.595 -23.449  1.00 72.77           O  
HETATM    4  O   HOH D   4     -20.541   2.946  10.444  1.00 65.27           O  
HETATM    5  O   HOH D   5      -4.229 -13.162 -31.141  1.00 45.81           O  
HETATM    6  O   HOH D   6       8.850  13.330   3.373  1.00 28.89           O  
HETATM    7  O   HOH D   7     -19.270 -14.903  -4.468  1.00 32.04           O  
ATOM      8  N   ASP A   3     -19.922   9.821  36.612  1.00 68.85      A    N  
ANISOU    8  N   ASP A   3     7657  12092   6413   4555    481   2179  A    N  
ATOM      9  CA  ASP A   3     -19.145   8.746  37.221  1.00 66.50      A    C  
ANISOU    9  CA  ASP A   3     7410  11601   6257   4313    463   2182  A    C  
ATOM     10  C   ASP A   3     -18.534   7.827  36.165  1.00 64.81      A    C  
ANISOU   10  C   ASP A   3     6835  11530   6259   3877    171   2005  A    C  
ATOM     11  O   ASP A   3     -19.225   7.340  35.268  1.00 66.31      A    O  
ANISOU   11  O   ASP A   3     6472  12110   6614   3774     79   1895  A    O  
ATOM     12  CB  ASP A   3     -20.014   7.935  38.186  1.00 69.11      A    C  
ANISOU   12  CB  ASP A   3     7425  12118   6716   4529    826   2399  A    C  
ATOM     13  CG  ASP A   3     -19.783   8.314  39.638  1.00 69.93      A    C  
ANISOU   13  CG  ASP A   3     8213  11820   6537   4856   1093   2540  A    C  
ATOM     14  OD1 ASP A   3     -19.180   9.379  39.891  1.00 69.20      A    O  
ANISOU   14  OD1 ASP A   3     8778  11319   6196   4903    955   2375  A    O  
ATOM     15  OD2 ASP A   3     -20.207   7.549  40.529  1.00 71.96      A    O1-
ANISOU   15  OD2 ASP A   3     8341  12109   6890   4974   1457   2736  A    O1-
ATOM     16  N   ILE A   4     -17.226   7.607  36.279  1.00 62.27      A    N  
ANISOU   16  N   ILE A   4     6870  10846   5945   3602      7   1930  A    N  
ATOM     17  CA  ILE A   4     -16.475   6.713  35.406  1.00 61.09      A    C  
ANISOU   17  CA  ILE A   4     6491  10782   5941   3246   -225   1762  A    C  
ATOM     18  C   ILE A   4     -15.740   5.720  36.290  1.00 61.06      A    C  
ANISOU   18  C   ILE A   4     6631  10540   6030   3096   -229   1800  A    C  
ATOM     19  O   ILE A   4     -15.058   6.119  37.238  1.00 60.08      A    O  
ANISOU   19  O   ILE A   4     7044   9970   5813   3093   -190   1866  A    O  
ATOM     20  CB  ILE A   4     -15.467   7.473  34.523  1.00 59.10      A    C  
ANISOU   20  CB  ILE A   4     6490  10331   5634   3069   -387   1688  A    C  
ATOM     21  CG1 ILE A   4     -16.136   8.653  33.825  1.00 61.53      A    C  
ANISOU   21  CG1 ILE A   4     6785  10776   5816   3283   -351   1726  A    C  
ATOM     22  CG2 ILE A   4     -14.849   6.527  33.492  1.00 57.65      A    C  
ANISOU   22  CG2 ILE A   4     6055  10319   5529   2821   -550   1517  A    C  
ATOM     23  CD1 ILE A   4     -15.182   9.759  33.440  1.00 60.85      A    C  
ANISOU   23  CD1 ILE A   4     7042  10349   5729   3185   -443   1803  A    C  
ATOM     24  N   GLN A   5     -15.861   4.437  35.981  1.00 62.39      A    N  
ANISOU   24  N   GLN A   5     6378  10893   6434   2874   -285   1662  A    N  
ATOM     25  CA  GLN A   5     -15.204   3.411  36.778  1.00 62.75      A    C  
ANISOU   25  CA  GLN A   5     6626  10582   6634   2586   -218   1611  A    C  
ATOM     26  C   GLN A   5     -14.209   2.625  35.939  1.00 58.67      A    C  
ANISOU   26  C   GLN A   5     6028  10079   6185   2330   -496   1396  A    C  
ATOM     27  O   GLN A   5     -14.560   2.082  34.888  1.00 59.76      A    O  
ANISOU   27  O   GLN A   5     5748  10529   6430   2256   -664   1178  A    O  
ATOM     28  CB  GLN A   5     -16.212   2.478  37.448  1.00 69.25      A    C  
ANISOU   28  CB  GLN A   5     7147  11397   7767   2452     74   1636  A    C  
ATOM     29  CG  GLN A   5     -16.200   2.703  38.950  1.00 73.54      A    C  
ANISOU   29  CG  GLN A   5     8174  11600   8169   2629    409   1881  A    C  
ATOM     30  CD  GLN A   5     -17.379   2.113  39.699  1.00 81.28      A    C  
ANISOU   30  CD  GLN A   5     8843  12641   9399   2638    843   2074  A    C  
ATOM     31  NE2 GLN A   5     -17.095   1.143  40.563  1.00 84.32      A    N  
ANISOU   31  NE2 GLN A   5     9404  12709   9924   2449   1039   2157  A    N  
ATOM     32  OE1 GLN A   5     -18.520   2.553  39.545  1.00 85.54      A    O  
ANISOU   32  OE1 GLN A   5     8986  13510  10005   2845   1029   2198  A    O  
ATOM     33  N   VAL A   6     -12.978   2.547  36.436  1.00 56.38      A    N  
ANISOU   33  N   VAL A   6     6148   9451   5821   2241   -565   1447  A    N  
ATOM     34  CA  VAL A   6     -11.851   1.946  35.741  1.00 54.71      A    C  
ANISOU   34  CA  VAL A   6     5914   9251   5624   2091   -785   1313  A    C  
ATOM     35  C   VAL A   6     -11.400   0.732  36.538  1.00 53.48      A    C  
ANISOU   35  C   VAL A   6     5909   8756   5655   1861   -732   1220  A    C  
ATOM     36  O   VAL A   6     -11.016   0.853  37.708  1.00 52.60      A    O  
ANISOU   36  O   VAL A   6     6195   8284   5505   1867   -638   1368  A    O  
ATOM     37  CB  VAL A   6     -10.706   2.954  35.577  1.00 53.77      A    C  
ANISOU   37  CB  VAL A   6     6106   8920   5405   2062   -864   1429  A    C  
ATOM     38  CG1 VAL A   6      -9.635   2.400  34.654  1.00 53.28      A    C  
ANISOU   38  CG1 VAL A   6     5934   8922   5388   1927   -974   1310  A    C  
ATOM     39  CG2 VAL A   6     -11.241   4.271  35.069  1.00 54.98      A    C  
ANISOU   39  CG2 VAL A   6     6265   9142   5484   2162   -798   1489  A    C  
ATOM     40  N   GLN A   7     -11.448  -0.432  35.904  1.00 53.71      A    N  
ANISOU   40  N   GLN A   7     5670   8875   5862   1701   -828    962  A    N  
ATOM     41  CA  GLN A   7     -10.992  -1.676  36.503  1.00 53.02      A    C  
ANISOU   41  CA  GLN A   7     5726   8447   5973   1496   -807    862  A    C  
ATOM     42  C   GLN A   7      -9.752  -2.153  35.763  1.00 51.87      A    C  
ANISOU   42  C   GLN A   7     5624   8346   5740   1520  -1035    712  A    C  
ATOM     43  O   GLN A   7      -9.747  -2.224  34.530  1.00 52.92      A    O  
ANISOU   43  O   GLN A   7     5507   8820   5779   1626  -1203    524  A    O  
ATOM     44  CB  GLN A   7     -12.084  -2.748  36.460  1.00 55.42      A    C  
ANISOU   44  CB  GLN A   7     5710   8713   6636   1282   -750    691  A    C  
ATOM     45  CG  GLN A   7     -11.661  -4.078  37.053  1.00 55.56      A    C  
ANISOU   45  CG  GLN A   7     5900   8313   6898   1065   -727    615  A    C  
ATOM     46  CD  GLN A   7     -12.383  -4.397  38.352  1.00 56.76      A    C  
ANISOU   46  CD  GLN A   7     6139   8158   7267    944   -369    882  A    C  
ATOM     47  NE2 GLN A   7     -11.790  -5.271  39.162  1.00 56.79      A    N  
ANISOU   47  NE2 GLN A   7     6467   7749   7362    848   -285    945  A    N  
ATOM     48  OE1 GLN A   7     -13.463  -3.871  38.621  1.00 58.36      A    O  
ANISOU   48  OE1 GLN A   7     6118   8516   7540    984   -143   1061  A    O  
ATOM     49  N   VAL A   8      -8.700  -2.465  36.515  1.00 50.45      A    N  
ANISOU   49  N   VAL A   8     5765   7850   5555   1484  -1037    806  A    N  
ATOM     50  CA  VAL A   8      -7.432  -2.915  35.955  1.00 49.26      A    C  
ANISOU   50  CA  VAL A   8     5637   7746   5335   1554  -1205    729  A    C  
ATOM     51  C   VAL A   8      -7.104  -4.280  36.539  1.00 48.60      A    C  
ANISOU   51  C   VAL A   8     5730   7301   5436   1435  -1208    582  A    C  
ATOM     52  O   VAL A   8      -7.151  -4.469  37.760  1.00 46.93      A    O  
ANISOU   52  O   VAL A   8     5800   6722   5308   1342  -1084    723  A    O  
ATOM     53  CB  VAL A   8      -6.297  -1.913  36.232  1.00 48.14      A    C  
ANISOU   53  CB  VAL A   8     5653   7578   5059   1644  -1272   1028  A    C  
ATOM     54  CG1 VAL A   8      -5.137  -2.158  35.287  1.00 49.03      A    C  
ANISOU   54  CG1 VAL A   8     5595   7936   5096   1782  -1385   1026  A    C  
ATOM     55  CG2 VAL A   8      -6.807  -0.484  36.093  1.00 47.83      A    C  
ANISOU   55  CG2 VAL A   8     5577   7695   4901   1720  -1243   1235  A    C  
ATOM     56  N   ASN A   9      -6.775  -5.228  35.665  1.00 50.33      A    N  
ANISOU   56  N   ASN A   9     5833   7611   5678   1496  -1351    301  A    N  
ATOM     57  CA  ASN A   9      -6.413  -6.588  36.051  1.00 52.61      A    C  
ANISOU   57  CA  ASN A   9     6312   7531   6146   1425  -1395    130  A    C  
ATOM     58  C   ASN A   9      -5.012  -6.867  35.525  1.00 53.32      A    C  
ANISOU   58  C   ASN A   9     6451   7748   6061   1682  -1521     93  A    C  
ATOM     59  O   ASN A   9      -4.795  -6.898  34.308  1.00 54.30      A    O  
ANISOU   59  O   ASN A   9     6385   8241   6004   1912  -1626    -82  A    O  
ATOM     60  CB  ASN A   9      -7.416  -7.600  35.500  1.00 56.96      A    C  
ANISOU   60  CB  ASN A   9     6707   7992   6944   1284  -1500   -221  A    C  
ATOM     61  CG  ASN A   9      -8.855  -7.170  35.714  1.00 59.03      A    C  
ANISOU   61  CG  ASN A   9     6730   8295   7402   1069  -1381   -149  A    C  
ATOM     62  ND2 ASN A   9      -9.368  -6.345  34.807  1.00 59.18      A    N  
ANISOU   62  ND2 ASN A   9     6464   8762   7259   1187  -1466   -211  A    N  
ATOM     63  OD1 ASN A   9      -9.496  -7.567  36.689  1.00 60.35      A    O  
ANISOU   63  OD1 ASN A   9     6956   8120   7855    837  -1188      2  A    O  
ATOM     64  N   ILE A  10      -4.066  -7.063  36.435  1.00 53.18      A    N  
ANISOU   64  N   ILE A  10     6678   7458   6069   1697  -1505    274  A    N  
ATOM     65  CA  ILE A  10      -2.678  -7.339  36.084  1.00 54.24      A    C  
ANISOU   65  CA  ILE A  10     6802   7715   6093   1952  -1601    307  A    C  
ATOM     66  C   ILE A  10      -2.406  -8.798  36.421  1.00 55.37      A    C  
ANISOU   66  C   ILE A  10     7199   7476   6365   1995  -1657     84  A    C  
ATOM     67  O   ILE A  10      -2.389  -9.183  37.596  1.00 54.12      A    O  
ANISOU   67  O   ILE A  10     7331   6887   6345   1859  -1614    196  A    O  
ATOM     68  CB  ILE A  10      -1.709  -6.398  36.810  1.00 54.44      A    C  
ANISOU   68  CB  ILE A  10     6861   7730   6096   1955  -1630    691  A    C  
ATOM     69  CG1 ILE A  10      -1.953  -4.953  36.366  1.00 54.34      A    C  
ANISOU   69  CG1 ILE A  10     6619   8036   5992   1919  -1604    916  A    C  
ATOM     70  CG2 ILE A  10      -0.275  -6.805  36.544  1.00 55.68      A    C  
ANISOU   70  CG2 ILE A  10     6924   8006   6227   2205  -1719    771  A    C  
ATOM     71  CD1 ILE A  10      -1.069  -3.946  37.057  1.00 54.29      A    C  
ANISOU   71  CD1 ILE A  10     6653   7885   6090   1787  -1684   1246  A    C  
ATOM     72  N   ASP A  11      -2.188  -9.606  35.388  1.00 58.20      A    N  
ANISOU   72  N   ASP A  11     7497   7974   6642   2237  -1761   -229  A    N  
ATOM     73  CA  ASP A  11      -2.109 -11.055  35.504  1.00 61.23      A    C  
ANISOU   73  CA  ASP A  11     8153   7946   7166   2297  -1862   -523  A    C  
ATOM     74  C   ASP A  11      -0.692 -11.537  35.217  1.00 62.73      A    C  
ANISOU   74  C   ASP A  11     8396   8258   7183   2725  -1915   -519  A    C  
ATOM     75  O   ASP A  11      -0.046 -11.062  34.278  1.00 62.94      A    O  
ANISOU   75  O   ASP A  11     8167   8801   6948   3056  -1894   -469  A    O  
ATOM     76  CB  ASP A  11      -3.090 -11.713  34.529  1.00 64.86      A    C  
ANISOU   76  CB  ASP A  11     8569   8388   7687   2278  -2029   -976  A    C  
ATOM     77  CG  ASP A  11      -3.266 -13.197  34.782  1.00 68.97      A    C  
ANISOU   77  CG  ASP A  11     9410   8314   8483   2216  -2181  -1278  A    C  
ATOM     78  OD1 ASP A  11      -2.942 -13.654  35.900  1.00 68.63      A    O  
ANISOU   78  OD1 ASP A  11     9622   7834   8619   2096  -2075  -1070  A    O  
ATOM     79  OD2 ASP A  11      -3.730 -13.908  33.860  1.00 72.92      A    O1-
ANISOU   79  OD2 ASP A  11     9940   8752   9016   2307  -2440  -1729  A    O1-
ATOM     80  N   ASP A  12      -0.215 -12.479  36.031  1.00 64.06      A    N  
ANISOU   80  N   ASP A  12     8879   7968   7493   2755  -1951   -526  A    N  
ATOM     81  CA  ASP A  12       1.059 -13.145  35.787  1.00 66.40      A    C  
ANISOU   81  CA  ASP A  12     9244   8330   7654   3212  -2011   -562  A    C  
ATOM     82  C   ASP A  12       1.142 -14.377  36.681  1.00 67.85      A    C  
ANISOU   82  C   ASP A  12     9872   7863   8044   3185  -2078   -658  A    C  
ATOM     83  O   ASP A  12       0.215 -14.685  37.435  1.00 67.44      A    O  
ANISOU   83  O   ASP A  12    10043   7336   8244   2803  -2043   -655  A    O  
ATOM     84  CB  ASP A  12       2.247 -12.206  36.019  1.00 65.26      A    C  
ANISOU   84  CB  ASP A  12     8812   8577   7406   3364  -1949   -128  A    C  
ATOM     85  CG  ASP A  12       3.467 -12.607  35.210  1.00 68.90      A    C  
ANISOU   85  CG  ASP A  12     9099   9411   7667   3929  -1940   -134  A    C  
ATOM     86  OD1 ASP A  12       3.966 -13.733  35.409  1.00 71.78      A    O  
ANISOU   86  OD1 ASP A  12     9738   9491   8043   4210  -2015   -307  A    O  
ATOM     87  OD2 ASP A  12       3.913 -11.809  34.362  1.00 69.21      A    O1-
ANISOU   87  OD2 ASP A  12     8730  10032   7534   4131  -1829     64  A    O1-
ATOM     88  N   ASN A  13       2.275 -15.076  36.591  1.00 70.10      A    N  
ANISOU   88  N   ASN A  13    10267   8143   8223   3631  -2141   -691  A    N  
ATOM     89  CA  ASN A  13       2.493 -16.336  37.295  1.00 72.87      A    C  
ANISOU   89  CA  ASN A  13    11077   7881   8731   3723  -2222   -793  A    C  
ATOM     90  C   ASN A  13       2.415 -16.170  38.807  1.00 70.43      A    C  
ANISOU   90  C   ASN A  13    10987   7184   8590   3415  -2151   -436  A    C  
ATOM     91  O   ASN A  13       3.343 -15.643  39.429  1.00 68.53      A    O  
ANISOU   91  O   ASN A  13    10659   7123   8257   3548  -2170   -123  A    O  
ATOM     92  CB  ASN A  13       3.850 -16.929  36.909  1.00 76.60      A    C  
ANISOU   92  CB  ASN A  13    11565   8536   9004   4353  -2285   -836  A    C  
ATOM     93  CG  ASN A  13       3.924 -17.320  35.445  1.00 80.52      A    C  
ANISOU   93  CG  ASN A  13    11994   9351   9247   4806  -2342  -1234  A    C  
ATOM     94  ND2 ASN A  13       3.280 -18.428  35.095  1.00 84.35      A    N  
ANISOU   94  ND2 ASN A  13    12892   9335   9823   4843  -2525  -1702  A    N  
ATOM     95  OD1 ASN A  13       4.554 -16.636  34.639  1.00 80.60      A    O  
ANISOU   95  OD1 ASN A  13    11607  10034   8984   5141  -2235  -1108  A    O  
ATOM     96  N   GLY A  14       1.321 -16.635  39.405  1.00 70.81      A    N  
ANISOU   96  N   GLY A  14    11314   6700   8889   3033  -2084   -464  A    N  
ATOM     97  CA  GLY A  14       1.157 -16.545  40.849  1.00 69.46      A    C  
ANISOU   97  CA  GLY A  14    11425   6163   8802   2827  -1958   -104  A    C  
ATOM     98  C   GLY A  14       1.161 -15.126  41.374  1.00 64.80      A    C  
ANISOU   98  C   GLY A  14    10624   5939   8058   2679  -1888    207  A    C  
ATOM     99  O   GLY A  14       1.704 -14.867  42.455  1.00 63.96      A    O  
ANISOU   99  O   GLY A  14    10734   5719   7848   2764  -1915    487  A    O  
ATOM    100  N   LYS A  15       0.562 -14.198  40.629  1.00 62.08      A    N  
ANISOU  100  N   LYS A  15     9903   6005   7682   2491  -1842    146  A    N  
ATOM    101  CA  LYS A  15       0.600 -12.784  40.995  1.00 58.64      A    C  
ANISOU  101  CA  LYS A  15     9278   5895   7108   2380  -1820    411  A    C  
ATOM    102  C   LYS A  15      -0.483 -12.068  40.199  1.00 55.63      A    C  
ANISOU  102  C   LYS A  15     8579   5804   6754   2133  -1716    308  A    C  
ATOM    103  O   LYS A  15      -0.348 -11.903  38.983  1.00 55.35      A    O  
ANISOU  103  O   LYS A  15     8225   6159   6648   2250  -1782    119  A    O  
ATOM    104  CB  LYS A  15       1.979 -12.197  40.715  1.00 59.05      A    C  
ANISOU  104  CB  LYS A  15     9073   6343   7021   2656  -2009    535  A    C  
ATOM    105  CG  LYS A  15       2.054 -10.685  40.794  1.00 57.65      A    C  
ANISOU  105  CG  LYS A  15     8635   6493   6776   2513  -2060    772  A    C  
ATOM    106  CD  LYS A  15       3.486 -10.198  40.626  1.00 59.27      A    C  
ANISOU  106  CD  LYS A  15     8491   7026   7002   2631  -2193    948  A    C  
ATOM    107  CE  LYS A  15       4.112 -10.744  39.352  1.00 61.86      A    C  
ANISOU  107  CE  LYS A  15     8497   7713   7293   2958  -2161    831  A    C  
ATOM    108  NZ  LYS A  15       4.993  -9.741  38.693  1.00 62.51      A    N1+
ANISOU  108  NZ  LYS A  15     8023   8277   7453   2873  -2107   1083  A    N1+
ATOM    109  N   ASN A  16      -1.549 -11.650  40.879  1.00 53.87      A    N  
ANISOU  109  N   ASN A  16     8450   5420   6599   1858  -1539    450  A    N  
ATOM    110  CA  ASN A  16      -2.671 -10.975  40.237  1.00 52.10      A    C  
ANISOU  110  CA  ASN A  16     7919   5457   6421   1641  -1437    379  A    C  
ATOM    111  C   ASN A  16      -2.981  -9.692  40.992  1.00 49.35      A    C  
ANISOU  111  C   ASN A  16     7605   5218   5929   1570  -1333    670  A    C  
ATOM    112  O   ASN A  16      -3.347  -9.736  42.172  1.00 50.01      A    O  
ANISOU  112  O   ASN A  16     8014   4987   5999   1530  -1174    879  A    O  
ATOM    113  CB  ASN A  16      -3.906 -11.878  40.183  1.00 54.65      A    C  
ANISOU  113  CB  ASN A  16     8250   5458   7058   1379  -1313    238  A    C  
ATOM    114  CG  ASN A  16      -4.840 -11.518  39.043  1.00 55.29      A    C  
ANISOU  114  CG  ASN A  16     7920   5869   7217   1239  -1364      7  A    C  
ATOM    115  ND2 ASN A  16      -4.595 -12.094  37.872  1.00 56.98      A    N  
ANISOU  115  ND2 ASN A  16     8014   6209   7428   1375  -1599   -364  A    N  
ATOM    116  OD1 ASN A  16      -5.772 -10.730  39.212  1.00 54.74      A    O  
ANISOU  116  OD1 ASN A  16     7670   5952   7177   1070  -1209    152  A    O  
ATOM    117  N   PHE A  17      -2.838  -8.558  40.313  1.00 47.22      A    N  
ANISOU  117  N   PHE A  17     7043   5374   5526   1601  -1415    694  A    N  
ATOM    118  CA  PHE A  17      -3.138  -7.253  40.885  1.00 45.84      A    C  
ANISOU  118  CA  PHE A  17     6921   5279   5216   1564  -1376    923  A    C  
ATOM    119  C   PHE A  17      -4.482  -6.766  40.362  1.00 46.50      A    C  
ANISOU  119  C   PHE A  17     6755   5569   5343   1420  -1199    872  A    C  
ATOM    120  O   PHE A  17      -4.826  -6.994  39.199  1.00 46.23      A    O  
ANISOU  120  O   PHE A  17     6388   5799   5379   1387  -1234    658  A    O  
ATOM    121  CB  PHE A  17      -2.050  -6.232  40.541  1.00 44.58      A    C  
ANISOU  121  CB  PHE A  17     6604   5385   4949   1673  -1613   1051  A    C  
ATOM    122  CG  PHE A  17      -0.676  -6.607  41.029  1.00 45.91      A    C  
ANISOU  122  CG  PHE A  17     6909   5408   5127   1818  -1837   1134  A    C  
ATOM    123  CD1 PHE A  17      -0.502  -7.575  42.006  1.00 47.50      A    C  
ANISOU  123  CD1 PHE A  17     7500   5215   5332   1888  -1830   1122  A    C  
ATOM    124  CD2 PHE A  17       0.445  -5.982  40.507  1.00 45.88      A    C  
ANISOU  124  CD2 PHE A  17     6557   5688   5187   1817  -1969   1247  A    C  
ATOM    125  CE1 PHE A  17       0.762  -7.910  42.450  1.00 48.78      A    C  
ANISOU  125  CE1 PHE A  17     7692   5311   5530   1974  -1983   1157  A    C  
ATOM    126  CE2 PHE A  17       1.711  -6.315  40.947  1.00 47.25      A    C  
ANISOU  126  CE2 PHE A  17     6694   5798   5461   1845  -2072   1313  A    C  
ATOM    127  CZ  PHE A  17       1.869  -7.280  41.918  1.00 48.76      A    C  
ANISOU  127  CZ  PHE A  17     7266   5636   5624   1936  -2099   1236  A    C  
ATOM    128  N   ASP A  18      -5.239  -6.089  41.224  1.00 48.01      A    N  
ANISOU  128  N   ASP A  18     7124   5658   5460   1396  -1027   1061  A    N  
ATOM    129  CA  ASP A  18      -6.550  -5.562  40.864  1.00 48.84      A    C  
ANISOU  129  CA  ASP A  18     6974   5973   5611   1306   -838   1063  A    C  
ATOM    130  C   ASP A  18      -6.657  -4.122  41.340  1.00 47.79      A    C  
ANISOU  130  C   ASP A  18     6996   5924   5237   1444   -836   1260  A    C  
ATOM    131  O   ASP A  18      -6.495  -3.846  42.534  1.00 48.13      A    O  
ANISOU  131  O   ASP A  18     7476   5696   5115   1577   -795   1428  A    O  
ATOM    132  CB  ASP A  18      -7.674  -6.413  41.462  1.00 52.04      A    C  
ANISOU  132  CB  ASP A  18     7397   6136   6240   1162   -530   1124  A    C  
ATOM    133  CG  ASP A  18      -8.289  -7.358  40.450  1.00 54.66      A    C  
ANISOU  133  CG  ASP A  18     7332   6527   6910    942   -579    864  A    C  
ATOM    134  OD1 ASP A  18      -7.569  -7.794  39.526  1.00 54.59      A    O  
ANISOU  134  OD1 ASP A  18     7227   6615   6900    976   -847    599  A    O  
ATOM    135  OD2 ASP A  18      -9.494  -7.661  40.574  1.00 57.68      A    O1-
ANISOU  135  OD2 ASP A  18     7492   6858   7565    760   -368    928  A    O1-
ATOM    136  N   TYR A  19      -6.932  -3.212  40.409  1.00 46.96      A    N  
ANISOU  136  N   TYR A  19     6588   6171   5085   1458   -905   1230  A    N  
ATOM    137  CA  TYR A  19      -7.097  -1.795  40.699  1.00 46.49      A    C  
ANISOU  137  CA  TYR A  19     6672   6163   4830   1596   -937   1397  A    C  
ATOM    138  C   TYR A  19      -8.487  -1.361  40.257  1.00 47.32      A    C  
ANISOU  138  C   TYR A  19     6496   6535   4949   1616   -718   1394  A    C  
ATOM    139  O   TYR A  19      -8.883  -1.610  39.114  1.00 47.09      A    O  
ANISOU  139  O   TYR A  19     6038   6820   5035   1533   -744   1241  A    O  
ATOM    140  CB  TYR A  19      -6.035  -0.949  39.985  1.00 45.18      A    C  
ANISOU  140  CB  TYR A  19     6398   6147   4621   1619  -1237   1452  A    C  
ATOM    141  CG  TYR A  19      -4.602  -1.288  40.338  1.00 45.18      A    C  
ANISOU  141  CG  TYR A  19     6520   5941   4706   1549  -1459   1471  A    C  
ATOM    142  CD1 TYR A  19      -3.989  -2.426  39.828  1.00 45.38      A    C  
ANISOU  142  CD1 TYR A  19     6387   6046   4810   1563  -1509   1365  A    C  
ATOM    143  CD2 TYR A  19      -3.857  -0.460  41.167  1.00 45.36      A    C  
ANISOU  143  CD2 TYR A  19     6696   5736   4802   1420  -1558   1541  A    C  
ATOM    144  CE1 TYR A  19      -2.679  -2.735  40.145  1.00 45.43      A    C  
ANISOU  144  CE1 TYR A  19     6436   5913   4911   1529  -1677   1406  A    C  
ATOM    145  CE2 TYR A  19      -2.547  -0.761  41.488  1.00 45.91      A    C  
ANISOU  145  CE2 TYR A  19     6742   5712   4990   1359  -1700   1552  A    C  
ATOM    146  CZ  TYR A  19      -1.963  -1.899  40.974  1.00 45.68      A    C  
ANISOU  146  CZ  TYR A  19     6565   5773   5017   1401  -1746   1513  A    C  
ATOM    147  OH  TYR A  19      -0.659  -2.202  41.291  1.00 46.52      A    O  
ANISOU  147  OH  TYR A  19     6625   5818   5234   1386  -1874   1541  A    O  
ATOM    148  N   THR A  20      -9.223  -0.715  41.159  1.00 48.99      A    N  
ANISOU  148  N   THR A  20     6961   6638   5015   1782   -521   1554  A    N  
ATOM    149  CA  THR A  20     -10.558  -0.205  40.860  1.00 50.93      A    C  
ANISOU  149  CA  THR A  20     6928   7154   5268   1868   -292   1602  A    C  
ATOM    150  C   THR A  20     -10.603   1.275  41.214  1.00 51.09      A    C  
ANISOU  150  C   THR A  20     7265   7146   5000   2156   -354   1738  A    C  
ATOM    151  O   THR A  20     -10.502   1.639  42.391  1.00 51.85      A    O  
ANISOU  151  O   THR A  20     7882   6945   4875   2378   -301   1852  A    O  
ATOM    152  CB  THR A  20     -11.637  -0.980  41.619  1.00 54.00      A    C  
ANISOU  152  CB  THR A  20     7250   7467   5803   1850    112   1714  A    C  
ATOM    153  CG2 THR A  20     -13.013  -0.410  41.309  1.00 56.14      A    C  
ANISOU  153  CG2 THR A  20     7142   8067   6122   1963    346   1801  A    C  
ATOM    154  OG1 THR A  20     -11.602  -2.358  41.227  1.00 55.03      A    O  
ANISOU  154  OG1 THR A  20     7097   7537   6275   1540    103   1575  A    O  
ATOM    155  N   TYR A  21     -10.753   2.121  40.201  1.00 50.62      A    N  
ANISOU  155  N   TYR A  21     6946   7370   4918   2195   -488   1721  A    N  
ATOM    156  CA  TYR A  21     -10.859   3.561  40.370  1.00 51.47      A    C  
ANISOU  156  CA  TYR A  21     7290   7372   4892   2332   -545   1748  A    C  
ATOM    157  C   TYR A  21     -12.270   4.024  40.032  1.00 53.51      A    C  
ANISOU  157  C   TYR A  21     7292   7987   5054   2617   -309   1853  A    C  
ATOM    158  O   TYR A  21     -13.011   3.358  39.304  1.00 54.19      A    O  
ANISOU  158  O   TYR A  21     6853   8435   5301   2537   -195   1808  A    O  
ATOM    159  CB  TYR A  21      -9.851   4.302  39.482  1.00 50.30      A    C  
ANISOU  159  CB  TYR A  21     7045   7179   4887   2076   -839   1673  A    C  
ATOM    160  CG  TYR A  21      -8.397   4.113  39.861  1.00 49.98      A    C  
ANISOU  160  CG  TYR A  21     7178   6819   4993   1813  -1094   1656  A    C  
ATOM    161  CD1 TYR A  21      -7.761   2.892  39.676  1.00 48.92      A    C  
ANISOU  161  CD1 TYR A  21     6913   6746   4929   1720  -1137   1622  A    C  
ATOM    162  CD2 TYR A  21      -7.653   5.165  40.380  1.00 51.06      A    C  
ANISOU  162  CD2 TYR A  21     7533   6647   5220   1690  -1303   1710  A    C  
ATOM    163  CE1 TYR A  21      -6.433   2.719  40.014  1.00 48.91      A    C  
ANISOU  163  CE1 TYR A  21     6994   6515   5073   1521  -1353   1645  A    C  
ATOM    164  CE2 TYR A  21      -6.322   5.003  40.718  1.00 51.03      A    C  
ANISOU  164  CE2 TYR A  21     7527   6479   5381   1499  -1500   1767  A    C  
ATOM    165  CZ  TYR A  21      -5.718   3.778  40.531  1.00 50.37      A    C  
ANISOU  165  CZ  TYR A  21     7297   6480   5360   1414  -1512   1744  A    C  
ATOM    166  OH  TYR A  21      -4.394   3.612  40.865  1.00 51.31      A    O  
ANISOU  166  OH  TYR A  21     7379   6510   5608   1326  -1641   1795  A    O  
ATOM    167  N   THR A  22     -12.634   5.187  40.570  1.00 55.73      A    N  
ANISOU  167  N   THR A  22     7878   8090   5205   2795   -243   1839  A    N  
ATOM    168  CA  THR A  22     -13.900   5.837  40.246  1.00 58.12      A    C  
ANISOU  168  CA  THR A  22     7962   8715   5405   3112    -33   1934  A    C  
ATOM    169  C   THR A  22     -13.640   7.326  40.093  1.00 59.94      A    C  
ANISOU  169  C   THR A  22     8467   8715   5593   3118   -207   1827  A    C  
ATOM    170  O   THR A  22     -13.285   7.995  41.068  1.00 61.48      A    O  
ANISOU  170  O   THR A  22     9158   8507   5696   3179   -275   1753  A    O  
ATOM    171  CB  THR A  22     -14.960   5.593  41.324  1.00 60.29      A    C  
ANISOU  171  CB  THR A  22     8346   9045   5515   3503    383   2135  A    C  
ATOM    172  CG2 THR A  22     -16.275   6.251  40.923  1.00 62.46      A    C  
ANISOU  172  CG2 THR A  22     8285   9726   5719   3871    603   2277  A    C  
ATOM    173  OG1 THR A  22     -15.171   4.185  41.483  1.00 59.84      A    O  
ANISOU  173  OG1 THR A  22     7963   9082   5689   3280    590   2194  A    O  
ATOM    174  N   VAL A  23     -13.817   7.844  38.880  1.00 60.60      A    N  
ANISOU  174  N   VAL A  23     8233   9051   5742   3070   -297   1826  A    N  
ATOM    175  CA  VAL A  23     -13.611   9.256  38.597  1.00 62.78      A    C  
ANISOU  175  CA  VAL A  23     8731   9110   6014   3075   -453   1813  A    C  
ATOM    176  C   VAL A  23     -14.890   9.833  38.000  1.00 64.71      A    C  
ANISOU  176  C   VAL A  23     8729   9730   6128   3417   -260   1866  A    C  
ATOM    177  O   VAL A  23     -15.846   9.116  37.704  1.00 64.99      A    O  
ANISOU  177  O   VAL A  23     8335  10233   6126   3590    -59   1920  A    O  
ATOM    178  CB  VAL A  23     -12.410   9.499  37.664  1.00 61.62      A    C  
ANISOU  178  CB  VAL A  23     8492   8845   6077   2693   -744   1837  A    C  
ATOM    179  CG1 VAL A  23     -11.136   8.986  38.308  1.00 60.55      A    C  
ANISOU  179  CG1 VAL A  23     8547   8372   6087   2386   -952   1825  A    C  
ATOM    180  CG2 VAL A  23     -12.634   8.834  36.320  1.00 61.07      A    C  
ANISOU  180  CG2 VAL A  23     7915   9254   6035   2645   -676   1821  A    C  
ATOM    181  N   THR A  24     -14.894  11.156  37.829  1.00 67.17      A    N  
ANISOU  181  N   THR A  24     9285   9838   6400   3507   -361   1879  A    N  
ATOM    182  CA  THR A  24     -16.063  11.867  37.334  1.00 70.62      A    C  
ANISOU  182  CA  THR A  24     9566  10579   6689   3871   -195   1927  A    C  
ATOM    183  C   THR A  24     -15.828  12.648  36.051  1.00 72.63      A    C  
ANISOU  183  C   THR A  24     9687  10889   7018   3755   -357   1979  A    C  
ATOM    184  O   THR A  24     -16.800  12.937  35.346  1.00 74.55      A    O  
ANISOU  184  O   THR A  24     9665  11512   7148   4012   -230   2006  A    O  
ATOM    185  CB  THR A  24     -16.596  12.839  38.401  1.00 73.65      A    C  
ANISOU  185  CB  THR A  24    10432  10695   6857   4268    -86   1909  A    C  
ATOM    186  CG2 THR A  24     -17.391  12.088  39.457  1.00 74.70      A    C  
ANISOU  186  CG2 THR A  24    10567  11009   6808   4604    262   1940  A    C  
ATOM    187  OG1 THR A  24     -15.500  13.517  39.026  1.00 73.36      A    O  
ANISOU  187  OG1 THR A  24    10916  10063   6895   4057   -387   1844  A    O  
ATOM    188  N   THR A  25     -14.585  13.004  35.729  1.00 72.57      A    N  
ANISOU  188  N   THR A  25     9837  10542   7194   3400   -624   2037  A    N  
ATOM    189  CA  THR A  25     -14.285  13.794  34.544  1.00 75.44      A    C  
ANISOU  189  CA  THR A  25    10110  10934   7620   3324   -738   2171  A    C  
ATOM    190  C   THR A  25     -13.213  13.104  33.712  1.00 75.21      A    C  
ANISOU  190  C   THR A  25     9845  10989   7743   2979   -835   2216  A    C  
ATOM    191  O   THR A  25     -12.434  12.288  34.212  1.00 72.88      A    O  
ANISOU  191  O   THR A  25     9567  10561   7562   2736   -911   2166  A    O  
ATOM    192  CB  THR A  25     -13.811  15.212  34.903  1.00 77.50      A    C  
ANISOU  192  CB  THR A  25    10804  10677   7967   3303   -972   2325  A    C  
ATOM    193  CG2 THR A  25     -14.747  15.860  35.914  1.00 80.10      A    C  
ANISOU  193  CG2 THR A  25    11473  10865   8096   3703   -867   2225  A    C  
ATOM    194  OG1 THR A  25     -12.488  15.152  35.451  1.00 76.57      A    O  
ANISOU  194  OG1 THR A  25    10868  10133   8090   2923  -1254   2414  A    O  
ATOM    195  N   GLU A  26     -13.183  13.452  32.423  1.00 56.97      A    N  
ANISOU  195  N   GLU A  26     9616   5421   6610     83    396  -1254  A    N  
ATOM    196  CA  GLU A  26     -12.136  12.943  31.543  1.00 57.89      A    C  
ANISOU  196  CA  GLU A  26     9607   5498   6890   -110    425  -1230  A    C  
ATOM    197  C   GLU A  26     -10.763  13.447  31.963  1.00 62.75      A    C  
ANISOU  197  C   GLU A  26    10158   5951   7734   -337    357  -1466  A    C  
ATOM    198  O   GLU A  26      -9.761  12.746  31.784  1.00 62.73      A    O  
ANISOU  198  O   GLU A  26    10044   5967   7825   -483    354  -1490  A    O  
ATOM    199  CB  GLU A  26     -12.430  13.337  30.094  1.00 57.47      A    C  
ANISOU  199  CB  GLU A  26     9700   5293   6843   -112    623  -1004  A    C  
ATOM    200  CG  GLU A  26     -11.720  12.479  29.063  1.00 56.40      A    C  
ANISOU  200  CG  GLU A  26     9534   5167   6730   -189    710   -882  A    C  
ATOM    201  CD  GLU A  26     -12.046  12.885  27.640  1.00 56.56      A    C  
ANISOU  201  CD  GLU A  26     9718   5068   6706   -166    901   -665  A    C  
ATOM    202  OE1 GLU A  26     -13.198  13.297  27.386  1.00 56.13      A    O  
ANISOU  202  OE1 GLU A  26     9793   5016   6516    -65    912   -532  A    O  
ATOM    203  OE2 GLU A  26     -11.150  12.792  26.775  1.00 57.44      A    O1-
ANISOU  203  OE2 GLU A  26     9856   5073   6896   -230   1071   -616  A    O1-
ATOM    204  N   SER A  27     -10.694  14.656  32.521  1.00 67.64      A    N  
ANISOU  204  N   SER A  27    10916   6367   8419   -390    302  -1618  A    N  
ATOM    205  CA  SER A  27      -9.428  15.159  33.042  1.00 72.54      A    C  
ANISOU  205  CA  SER A  27    11532   6783   9248   -694    144  -1816  A    C  
ATOM    206  C   SER A  27      -8.977  14.356  34.257  1.00 74.25      A    C  
ANISOU  206  C   SER A  27    11572   7219   9422   -738    -88  -1999  A    C  
ATOM    207  O   SER A  27      -7.783  14.067  34.414  1.00 75.68      A    O  
ANISOU  207  O   SER A  27    11631   7353   9771  -1046   -215  -2060  A    O  
ATOM    208  CB  SER A  27      -9.566  16.637  33.388  1.00 76.08      A    C  
ANISOU  208  CB  SER A  27    12254   6930   9725   -739     92  -1927  A    C  
ATOM    209  OG  SER A  27     -10.806  16.895  34.016  1.00 75.38      A    O  
ANISOU  209  OG  SER A  27    12332   6941   9367   -408    138  -1946  A    O  
ATOM    210  N   GLU A  28      -9.923  13.974  35.121  1.00 74.78      A    N  
ANISOU  210  N   GLU A  28    11612   7539   9260   -471   -122  -2046  A    N  
ATOM    211  CA  GLU A  28      -9.603  13.095  36.240  1.00 74.36      A    C  
ANISOU  211  CA  GLU A  28    11356   7764   9136   -485   -292  -2187  A    C  
ATOM    212  C   GLU A  28      -9.097  11.741  35.762  1.00 70.17      A    C  
ANISOU  212  C   GLU A  28    10583   7442   8637   -519   -304  -2086  A    C  
ATOM    213  O   GLU A  28      -8.217  11.148  36.394  1.00 70.53      A    O  
ANISOU  213  O   GLU A  28    10459   7610   8728   -663   -479  -2204  A    O  
ATOM    214  CB  GLU A  28     -10.837  12.903  37.123  1.00 74.77      A    C  
ANISOU  214  CB  GLU A  28    11470   8040   8900   -205   -240  -2155  A    C  
ATOM    215  CG  GLU A  28     -10.578  13.028  38.613  1.00 78.80      A    C  
ANISOU  215  CG  GLU A  28    12032   8625   9285   -244   -385  -2355  A    C  
ATOM    216  CD  GLU A  28     -11.857  13.117  39.426  1.00 80.33      A    C  
ANISOU  216  CD  GLU A  28    12438   8920   9161    103   -317  -2260  A    C  
ATOM    217  OE1 GLU A  28     -12.848  12.440  39.076  1.00 77.71      A    O  
ANISOU  217  OE1 GLU A  28    12042   8780   8705    328   -221  -2017  A    O  
ATOM    218  OE2 GLU A  28     -11.869  13.868  40.420  1.00 84.64      A    O1-
ANISOU  218  OE2 GLU A  28    13270   9329   9562    173   -392  -2404  A    O1-
ATOM    219  N   LEU A  29      -9.632  11.247  34.644  1.00 66.19      A    N  
ANISOU  219  N   LEU A  29    10110   6964   8076   -395   -125  -1852  A    N  
ATOM    220  CA  LEU A  29      -9.278   9.914  34.169  1.00 62.56      A    C  
ANISOU  220  CA  LEU A  29     9540   6672   7560   -376   -101  -1740  A    C  
ATOM    221  C   LEU A  29      -7.865   9.877  33.596  1.00 62.95      A    C  
ANISOU  221  C   LEU A  29     9628   6518   7772   -642      2  -1779  A    C  
ATOM    222  O   LEU A  29      -7.149   8.882  33.761  1.00 62.66      A    O  
ANISOU  222  O   LEU A  29     9493   6624   7693   -704     -2  -1824  A    O  
ATOM    223  CB  LEU A  29     -10.296   9.452  33.128  1.00 60.44      A    C  
ANISOU  223  CB  LEU A  29     9383   6436   7146   -212     39  -1456  A    C  
ATOM    224  CG  LEU A  29      -9.954   8.179  32.357  1.00 59.15      A    C  
ANISOU  224  CG  LEU A  29     9258   6337   6880   -170     84  -1296  A    C  
ATOM    225  CD1 LEU A  29     -10.370   6.971  33.153  1.00 57.33      A    C  
ANISOU  225  CD1 LEU A  29     8878   6414   6490    -89   -106  -1251  A    C  
ATOM    226  CD2 LEU A  29     -10.625   8.174  30.996  1.00 58.45      A    C  
ANISOU  226  CD2 LEU A  29     9413   6104   6691   -101    221  -1018  A    C  
ATOM    227  N   GLN A  30      -7.444  10.950  32.923  1.00 64.02      A    N  
ANISOU  227  N   GLN A  30     9883   6331   8113   -851    167  -1756  A    N  
ATOM    228  CA  GLN A  30      -6.119  10.957  32.312  1.00 65.47      A    C  
ANISOU  228  CA  GLN A  30     9880   6424   8573  -1123    365  -1646  A    C  
ATOM    229  C   GLN A  30      -5.024  10.927  33.369  1.00 66.55      A    C  
ANISOU  229  C   GLN A  30     9629   6757   8901  -1419     86  -1705  A    C  
ATOM    230  O   GLN A  30      -3.999  10.260  33.187  1.00 67.35      A    O  
ANISOU  230  O   GLN A  30     9312   7128   9152  -1432    170  -1462  A    O  
ATOM    231  CB  GLN A  30      -5.963  12.176  31.405  1.00 69.08      A    C  
ANISOU  231  CB  GLN A  30    10475   6518   9256  -1302    574  -1530  A    C  
ATOM    232  CG  GLN A  30      -6.693  12.060  30.073  1.00 67.97      A    C  
ANISOU  232  CG  GLN A  30    10620   6230   8976  -1023    904  -1353  A    C  
ATOM    233  CD  GLN A  30      -5.923  11.263  29.031  1.00 69.44      A    C  
ANISOU  233  CD  GLN A  30    10633   6557   9196   -856   1211  -1027  A    C  
ATOM    234  NE2 GLN A  30      -4.770  10.729  29.419  1.00 72.01      A    N  
ANISOU  234  NE2 GLN A  30    10518   7167   9674   -920   1196   -901  A    N  
ATOM    235  OE1 GLN A  30      -6.360  11.136  27.888  1.00 68.48      A    O  
ANISOU  235  OE1 GLN A  30    10799   6287   8934   -637   1467   -865  A    O  
ATOM    236  N   LYS A  31      -5.218  11.644  34.479  1.00 66.95      A    N  
ANISOU  236  N   LYS A  31     9847   6673   8921  -1629   -248  -1992  A    N  
ATOM    237  CA  LYS A  31      -4.279  11.544  35.592  1.00 68.73      A    C  
ANISOU  237  CA  LYS A  31     9771   7078   9264  -1932   -609  -2062  A    C  
ATOM    238  C   LYS A  31      -4.299  10.147  36.197  1.00 64.13      A    C  
ANISOU  238  C   LYS A  31     8948   6932   8487  -1671   -685  -2082  A    C  
ATOM    239  O   LYS A  31      -3.257   9.627  36.614  1.00 66.09      A    O  
ANISOU  239  O   LYS A  31     8748   7471   8893  -1824   -820  -1944  A    O  
ATOM    240  CB  LYS A  31      -4.607  12.595  36.654  1.00 71.88      A    C  
ANISOU  240  CB  LYS A  31    10458   7252   9603  -1977   -968  -2289  A    C  
ATOM    241  CG  LYS A  31      -3.748  12.509  37.904  1.00 75.84      A    C  
ANISOU  241  CG  LYS A  31    10710   7924  10183  -2246  -1356  -2394  A    C  
ATOM    242  CD  LYS A  31      -4.607  12.433  39.157  1.00 75.09      A    C  
ANISOU  242  CD  LYS A  31    10754   8022   9755  -1880  -1367  -2658  A    C  
ATOM    243  CE  LYS A  31      -3.904  11.666  40.267  1.00 76.05      A    C  
ANISOU  243  CE  LYS A  31    10605   8509   9782  -2033  -1580  -2684  A    C  
ATOM    244  NZ  LYS A  31      -4.864  11.109  41.262  1.00 73.14      A    N1+
ANISOU  244  NZ  LYS A  31    10385   8423   8981  -1703  -1424  -2727  A    N1+
ATOM    245  N   VAL A  32      -5.479   9.525  36.250  1.00 59.78      A    N  
ANISOU  245  N   VAL A  32     8668   6446   7601  -1291   -616  -2198  A    N  
ATOM    246  CA  VAL A  32      -5.588   8.169  36.781  1.00 57.06      A    C  
ANISOU  246  CA  VAL A  32     8152   6478   7051  -1055   -707  -2194  A    C  
ATOM    247  C   VAL A  32      -4.820   7.193  35.899  1.00 54.05      A    C  
ANISOU  247  C   VAL A  32     7483   6295   6759   -916   -461  -1882  A    C  
ATOM    248  O   VAL A  32      -4.003   6.402  36.384  1.00 54.12      A    O  
ANISOU  248  O   VAL A  32     7142   6610   6808   -905   -551  -1797  A    O  
ATOM    249  CB  VAL A  32      -7.067   7.769  36.923  1.00 54.97      A    C  
ANISOU  249  CB  VAL A  32     8211   6253   6421   -680   -646  -1969  A    C  
ATOM    250  CG1 VAL A  32      -7.227   6.258  36.877  1.00 52.85      A    C  
ANISOU  250  CG1 VAL A  32     7807   6288   5986   -527   -588  -1852  A    C  
ATOM    251  CG2 VAL A  32      -7.634   8.322  38.216  1.00 56.68      A    C  
ANISOU  251  CG2 VAL A  32     8412   6602   6523   -765   -617  -2027  A    C  
ATOM    252  N   LEU A  33      -5.060   7.248  34.585  1.00 51.57      A    N  
ANISOU  252  N   LEU A  33     7354   5797   6444   -765   -129  -1688  A    N  
ATOM    253  CA  LEU A  33      -4.354   6.364  33.662  1.00 50.00      A    C  
ANISOU  253  CA  LEU A  33     7027   5724   6246   -529    164  -1378  A    C  
ATOM    254  C   LEU A  33      -2.845   6.559  33.740  1.00 53.88      A    C  
ANISOU  254  C   LEU A  33     6972   6415   7084   -707    243  -1134  A    C  
ATOM    255  O   LEU A  33      -2.085   5.612  33.510  1.00 55.15      A    O  
ANISOU  255  O   LEU A  33     6901   6837   7218   -451    419   -876  A    O  
ATOM    256  CB  LEU A  33      -4.847   6.592  32.234  1.00 48.34      A    C  
ANISOU  256  CB  LEU A  33     7189   5222   5956   -358    492  -1218  A    C  
ATOM    257  CG  LEU A  33      -6.248   6.070  31.910  1.00 43.89      A    C  
ANISOU  257  CG  LEU A  33     7128   4524   5023   -150    414  -1287  A    C  
ATOM    258  CD1 LEU A  33      -6.647   6.441  30.489  1.00 43.60      A    C  
ANISOU  258  CD1 LEU A  33     7462   4176   4929    -43    697  -1113  A    C  
ATOM    259  CD2 LEU A  33      -6.320   4.564  32.114  1.00 41.98      A    C  
ANISOU  259  CD2 LEU A  33     6992   4480   4478    107    300  -1232  A    C  
ATOM    260  N   ASN A  34      -2.394   7.775  34.059  1.00 55.98      A    N  
ANISOU  260  N   ASN A  34     7044   6559   7666  -1139     99  -1161  A    N  
ATOM    261  CA  ASN A  34      -0.969   7.999  34.279  1.00 60.27      A    C  
ANISOU  261  CA  ASN A  34     6985   7338   8577  -1423     57   -848  A    C  
ATOM    262  C   ASN A  34      -0.479   7.239  35.504  1.00 59.74      A    C  
ANISOU  262  C   ASN A  34     6584   7640   8476  -1469   -270   -909  A    C  
ATOM    263  O   ASN A  34       0.604   6.642  35.481  1.00 62.34      A    O  
ANISOU  263  O   ASN A  34     6391   8334   8962  -1397   -163   -535  A    O  
ATOM    264  CB  ASN A  34      -0.691   9.494  34.428  1.00 64.18      A    C  
ANISOU  264  CB  ASN A  34     7452   7548   9386  -1976   -156   -869  A    C  
ATOM    265  CG  ASN A  34      -0.222  10.131  33.136  1.00 67.40      A    C  
ANISOU  265  CG  ASN A  34     7742   7813  10051  -2022    230   -479  A    C  
ATOM    266  ND2 ASN A  34      -1.009  11.068  32.619  1.00 66.26      A    N  
ANISOU  266  ND2 ASN A  34     8066   7236   9875  -2099    295   -657  A    N  
ATOM    267  OD1 ASN A  34       0.834   9.785  32.608  1.00 70.85      A    O  
ANISOU  267  OD1 ASN A  34     7666   8549  10706  -1949    494     16  A    O  
ATOM    268  N   GLU A  35      -1.264   7.251  36.585  1.00 57.12      A    N  
ANISOU  268  N   GLU A  35     6537   7241   7922  -1545   -643  -1335  A    N  
ATOM    269  CA  GLU A  35      -0.915   6.474  37.768  1.00 57.29      A    C  
ANISOU  269  CA  GLU A  35     6305   7603   7858  -1551   -957  -1420  A    C  
ATOM    270  C   GLU A  35      -0.916   4.980  37.473  1.00 54.15      A    C  
ANISOU  270  C   GLU A  35     5842   7497   7235  -1047   -715  -1269  A    C  
ATOM    271  O   GLU A  35      -0.121   4.232  38.053  1.00 55.81      A    O  
ANISOU  271  O   GLU A  35     5649   8071   7486   -996   -812  -1113  A    O  
ATOM    272  CB  GLU A  35      -1.884   6.799  38.906  1.00 55.82      A    C  
ANISOU  272  CB  GLU A  35     6531   7265   7413  -1637  -1336  -1891  A    C  
ATOM    273  CG  GLU A  35      -1.573   6.111  40.225  1.00 57.12      A    C  
ANISOU  273  CG  GLU A  35     6489   7750   7464  -1670  -1699  -2012  A    C  
ATOM    274  CD  GLU A  35      -2.555   6.486  41.319  1.00 56.40      A    C  
ANISOU  274  CD  GLU A  35     6982   7425   7021  -1575  -1852  -2116  A    C  
ATOM    275  OE1 GLU A  35      -2.741   7.697  41.564  1.00 59.17      A    O  
ANISOU  275  OE1 GLU A  35     7686   7462   7333  -1823  -1940  -2175  A    O  
ATOM    276  OE2 GLU A  35      -3.146   5.570  41.931  1.00 53.76      A    O1-
ANISOU  276  OE2 GLU A  35     6767   7236   6425  -1265  -1780  -2033  A    O1-
ATOM    277  N   LEU A  36      -1.790   4.530  36.569  1.00 50.83      A    N  
ANISOU  277  N   LEU A  36     5860   6898   6557   -681   -430  -1289  A    N  
ATOM    278  CA  LEU A  36      -1.829   3.113  36.222  1.00 49.09      A    C  
ANISOU  278  CA  LEU A  36     5752   6841   6057   -215   -248  -1149  A    C  
ATOM    279  C   LEU A  36      -0.607   2.705  35.409  1.00 52.05      A    C  
ANISOU  279  C   LEU A  36     5800   7400   6576     34    146   -690  A    C  
ATOM    280  O   LEU A  36      -0.099   1.589  35.564  1.00 52.65      A    O  
ANISOU  280  O   LEU A  36     5758   7738   6507    372    229   -519  A    O  
ATOM    281  CB  LEU A  36      -3.110   2.790  35.452  1.00 45.86      A    C  
ANISOU  281  CB  LEU A  36     5975   6137   5312     29   -145  -1252  A    C  
ATOM    282  CG  LEU A  36      -4.344   2.471  36.295  1.00 43.23      A    C  
ANISOU  282  CG  LEU A  36     5920   5798   4706      8   -488  -1539  A    C  
ATOM    283  CD1 LEU A  36      -4.067   1.288  37.211  1.00 42.87      A    C  
ANISOU  283  CD1 LEU A  36     5718   6071   4501    151   -691  -1554  A    C  
ATOM    284  CD2 LEU A  36      -4.782   3.679  37.093  1.00 43.93      A    C  
ANISOU  284  CD2 LEU A  36     5965   5799   4927   -317   -713  -1803  A    C  
ATOM    285  N   MET A  37      -0.126   3.593  34.534  1.00 54.78      A    N  
ANISOU  285  N   MET A  37     6004   7622   7189    -82    421   -444  A    N  
ATOM    286  CA  MET A  37       1.044   3.270  33.724  1.00 50.56      A    C  
ANISOU  286  CA  MET A  37     5112   7309   6790    219    869     91  A    C  
ATOM    287  C   MET A  37       2.270   3.009  34.588  1.00 54.78      A    C  
ANISOU  287  C   MET A  37     4895   8329   7588    102    737    388  A    C  
ATOM    288  O   MET A  37       3.142   2.221  34.205  1.00 57.93      A    O  
ANISOU  288  O   MET A  37     5017   9034   7958    550   1096    836  A    O  
ATOM    289  CB  MET A  37       1.325   4.397  32.731  1.00 56.30      A    C  
ANISOU  289  CB  MET A  37     5752   7842   7798     44   1152    339  A    C  
ATOM    290  CG  MET A  37       0.299   4.510  31.617  1.00 53.50      A    C  
ANISOU  290  CG  MET A  37     6112   7052   7162    281   1394    188  A    C  
ATOM    291  SD  MET A  37       0.730   5.754  30.385  1.00 58.01      A    S  
ANISOU  291  SD  MET A  37     6565   7425   8051    141   1787    540  A    S  
ATOM    292  CE  MET A  37       1.540   4.745  29.147  1.00 61.88      A    C  
ANISOU  292  CE  MET A  37     7112   8087   8312    919   2472   1102  A    C  
ATOM    293  N   ASP A  38       2.355   3.653  35.753  1.00 55.44      A    N  
ANISOU  293  N   ASP A  38     4682   8486   7898   -465    223    174  A    N  
ATOM    294  CA  ASP A  38       3.468   3.401  36.660  1.00 59.67      A    C  
ANISOU  294  CA  ASP A  38     4515   9484   8671   -649     -7    459  A    C  
ATOM    295  C   ASP A  38       3.286   2.104  37.437  1.00 57.12      A    C  
ANISOU  295  C   ASP A  38     4283   9395   8026   -297   -134    289  A    C  
ATOM    296  O   ASP A  38       4.273   1.424  37.737  1.00 60.60      A    O  
ANISOU  296  O   ASP A  38     4195  10276   8556   -110    -64    680  A    O  
ATOM    297  CB  ASP A  38       3.639   4.575  37.624  1.00 62.08      A    C  
ANISOU  297  CB  ASP A  38     4597   9711   9280  -1418   -585    290  A    C  
ATOM    298  CG  ASP A  38       4.603   5.620  37.101  1.00 70.70      A    C  
ANISOU  298  CG  ASP A  38     5176  10839  10848  -1851   -536    795  A    C  
ATOM    299  OD1 ASP A  38       5.821   5.346  37.072  1.00 76.28      A    O  
ANISOU  299  OD1 ASP A  38     5133  12013  11837  -1855   -436   1419  A    O  
ATOM    300  OD2 ASP A  38       4.142   6.715  36.715  1.00 70.53      A    O1-
ANISOU  300  OD2 ASP A  38     5479  10397  10922  -2180   -595    620  A    O1-
ATOM    301  N   TYR A  39       2.044   1.746  37.771  1.00 51.55      A    N  
ANISOU  301  N   TYR A  39     4205   8427   6953   -198   -317   -230  A    N  
ATOM    302  CA  TYR A  39       1.800   0.465  38.426  1.00 49.88      A    C  
ANISOU  302  CA  TYR A  39     4132   8405   6415    141   -430   -361  A    C  
ATOM    303  C   TYR A  39       2.016  -0.694  37.462  1.00 49.37      A    C  
ANISOU  303  C   TYR A  39     4306   8375   6079    817     53    -60  A    C  
ATOM    304  O   TYR A  39       2.574  -1.730  37.842  1.00 50.76      A    O  
ANISOU  304  O   TYR A  39     4306   8850   6128   1156     97    124  A    O  
ATOM    305  CB  TYR A  39       0.384   0.426  39.001  1.00 44.35      A    C  
ANISOU  305  CB  TYR A  39     3999   7443   5410     50   -750   -892  A    C  
ATOM    306  CG  TYR A  39       0.216   1.196  40.291  1.00 44.14      A    C  
ANISOU  306  CG  TYR A  39     3829   7447   5494   -438  -1249  -1207  A    C  
ATOM    307  CD1 TYR A  39       1.037   0.950  41.383  1.00 46.92      A    C  
ANISOU  307  CD1 TYR A  39     3713   8154   5960   -612  -1559  -1144  A    C  
ATOM    308  CD2 TYR A  39      -0.771   2.165  40.419  1.00 43.53      A    C  
ANISOU  308  CD2 TYR A  39     4147   7029   5365   -683  -1408  -1550  A    C  
ATOM    309  CE1 TYR A  39       0.885   1.652  42.565  1.00 49.53      A    C  
ANISOU  309  CE1 TYR A  39     4080   8417   6321  -1027  -2025  -1420  A    C  
ATOM    310  CE2 TYR A  39      -0.932   2.871  41.596  1.00 44.77      A    C  
ANISOU  310  CE2 TYR A  39     4333   7144   5534  -1034  -1829  -1830  A    C  
ATOM    311  CZ  TYR A  39      -0.101   2.611  42.665  1.00 47.59      A    C  
ANISOU  311  CZ  TYR A  39     4428   7673   5981  -1167  -2061  -1646  A    C  
ATOM    312  OH  TYR A  39      -0.258   3.312  43.839  1.00 49.21      A    O  
ANISOU  312  OH  TYR A  39     4986   7580   6130  -1407  -2318  -1638  A    O  
ATOM    313  N   ILE A  40       1.579  -0.538  36.210  1.00 48.44      A    N  
ANISOU  313  N   ILE A  40     4660   7919   5827   1050    411     -6  A    N  
ATOM    314  CA  ILE A  40       1.779  -1.583  35.211  1.00 49.49      A    C  
ANISOU  314  CA  ILE A  40     5198   7986   5619   1732    869    272  A    C  
ATOM    315  C   ILE A  40       3.264  -1.773  34.930  1.00 55.68      A    C  
ANISOU  315  C   ILE A  40     5356   9184   6617   2064   1287    879  A    C  
ATOM    316  O   ILE A  40       3.739  -2.902  34.755  1.00 57.70      A    O  
ANISOU  316  O   ILE A  40     5745   9589   6590   2679   1564   1137  A    O  
ATOM    317  CB  ILE A  40       0.994  -1.249  33.929  1.00 47.73      A    C  
ANISOU  317  CB  ILE A  40     5651   7287   5199   1859   1117    207  A    C  
ATOM    318  CG1 ILE A  40      -0.510  -1.254  34.207  1.00 42.19      A    C  
ANISOU  318  CG1 ILE A  40     5533   6248   4250   1603    708   -274  A    C  
ATOM    319  CG2 ILE A  40       1.328  -2.235  32.819  1.00 50.13      A    C  
ANISOU  319  CG2 ILE A  40     6475   7465   5106   2596   1610    526  A    C  
ATOM    320  CD1 ILE A  40      -1.336  -0.651  33.092  1.00 40.60      A    C  
ANISOU  320  CD1 ILE A  40     5866   5612   3948   1566    847   -336  A    C  
ATOM    321  N   LYS A  41       4.022  -0.674  34.888  1.00 59.39      A    N  
ANISOU  321  N   LYS A  41     5138   9850   7578   1673   1333   1170  A    N  
ATOM    322  CA  LYS A  41       5.462  -0.776  34.679  1.00 66.18      A    C  
ANISOU  322  CA  LYS A  41     5236  11199   8709   1927   1705   1880  A    C  
ATOM    323  C   LYS A  41       6.138  -1.487  35.844  1.00 68.11      A    C  
ANISOU  323  C   LYS A  41     4935  11925   9017   1942   1448   2019  A    C  
ATOM    324  O   LYS A  41       7.039  -2.310  35.641  1.00 72.47      A    O  
ANISOU  324  O   LYS A  41     5194  12848   9494   2539   1846   2548  A    O  
ATOM    325  CB  LYS A  41       6.059   0.617  34.477  1.00 70.07      A    C  
ANISOU  325  CB  LYS A  41     5080  11789   9753   1350   1679   2196  A    C  
ATOM    326  CG  LYS A  41       7.577   0.646  34.472  1.00 77.94      A    C  
ANISOU  326  CG  LYS A  41     5078  13396  11139   1436   1933   3037  A    C  
ATOM    327  CD  LYS A  41       8.116   1.825  33.678  1.00 82.48      A    C  
ANISOU  327  CD  LYS A  41     5208  13987  12143   1116   2154   3517  A    C  
ATOM    328  CE  LYS A  41       7.954   3.129  34.442  1.00 82.36      A    C  
ANISOU  328  CE  LYS A  41     4931  13814  12548     81   1467   3246  A    C  
ATOM    329  NZ  LYS A  41       8.632   4.262  33.754  1.00 87.97      A    N1+
ANISOU  329  NZ  LYS A  41     5116  14582  13728   -307   1617   3819  A    N1+
ATOM    330  N   ALA A  42       5.713  -1.187  37.075  1.00 65.29      A    N  
ANISOU  330  N   ALA A  42     4471  11570   8766   1341    804   1569  A    N  
ATOM    331  CA  ALA A  42       6.307  -1.828  38.242  1.00 67.03      A    C  
ANISOU  331  CA  ALA A  42     4201  12233   9035   1309    502   1669  A    C  
ATOM    332  C   ALA A  42       5.982  -3.315  38.298  1.00 64.62      A    C  
ANISOU  332  C   ALA A  42     4415  11916   8223   1999    669   1551  A    C  
ATOM    333  O   ALA A  42       6.811  -4.112  38.752  1.00 68.00      A    O  
ANISOU  333  O   ALA A  42     4420  12776   8641   2329    748   1911  A    O  
ATOM    334  CB  ALA A  42       5.835  -1.135  39.520  1.00 64.72      A    C  
ANISOU  334  CB  ALA A  42     3831  11871   8889    546   -223   1172  A    C  
ATOM    335  N   ALA A  43       4.790  -3.707  37.845  1.00 59.32      A    N  
ANISOU  335  N   ALA A  43     4662  10751   7125   2203    690   1095  A    N  
ATOM    336  CA  ALA A  43       4.435  -5.122  37.843  1.00 57.55      A    C  
ANISOU  336  CA  ALA A  43     5048  10429   6390   2798    780   1002  A    C  
ATOM    337  C   ALA A  43       5.209  -5.882  36.773  1.00 62.17      A    C  
ANISOU  337  C   ALA A  43     5816  11066   6739   3637   1449   1535  A    C  
ATOM    338  O   ALA A  43       5.664  -7.007  37.012  1.00 64.27      A    O  
ANISOU  338  O   ALA A  43     6163  11518   6739   4190   1593   1740  A    O  
ATOM    339  CB  ALA A  43       2.930  -5.287  37.639  1.00 51.48      A    C  
ANISOU  339  CB  ALA A  43     5190   9118   5250   2690    537    457  A    C  
ATOM    340  N   GLY A  44       5.373  -5.283  35.597  1.00 48.49      A    N  
ANISOU  340  N   GLY A  44     5603   7220   5601   1698  -2332   -436  A    N  
ATOM    341  CA  GLY A  44       6.081  -5.941  34.508  1.00 49.86      A    C  
ANISOU  341  CA  GLY A  44     5453   7596   5896   1785  -2365   -566  A    C  
ATOM    342  C   GLY A  44       5.494  -7.283  34.133  1.00 51.55      A    C  
ANISOU  342  C   GLY A  44     5988   7539   6061   2006  -2324   -389  A    C  
ATOM    343  O   GLY A  44       6.235  -8.208  33.779  1.00 53.86      A    O  
ANISOU  343  O   GLY A  44     6209   7947   6309   2338  -2508   -536  A    O  
ATOM    344  N   ALA A  45       4.174  -7.410  34.205  1.00 51.14      A    N  
ANISOU  344  N   ALA A  45     6281   7130   6019   1830  -2101    -95  A    N  
ATOM    345  CA  ALA A  45       3.511  -8.689  34.016  1.00 53.20      A    C  
ANISOU  345  CA  ALA A  45     6902   7054   6258   1964  -2077     90  A    C  
ATOM    346  C   ALA A  45       3.264  -8.968  32.539  1.00 52.51      A    C  
ANISOU  346  C   ALA A  45     6611   6965   6374   1826  -1966     62  A    C  
ATOM    347  O   ALA A  45       3.333  -8.079  31.687  1.00 50.98      A    O  
ANISOU  347  O   ALA A  45     6058   6994   6320   1583  -1823    -18  A    O  
ATOM    348  CB  ALA A  45       2.190  -8.727  34.783  1.00 52.81      A    C  
ANISOU  348  CB  ALA A  45     7251   6667   6147   1798  -1868    412  A    C  
ATOM    349  N   ALA A  46       2.969 -10.236  32.246  1.00 54.36      A    N  
ANISOU  349  N   ALA A  46     7140   6911   6603   1999  -2048    131  A    N  
ATOM    350  CA  ALA A  46       2.697 -10.640  30.872  1.00 53.94      A    C  
ANISOU  350  CA  ALA A  46     6968   6816   6709   1936  -2002     75  A    C  
ATOM    351  C   ALA A  46       1.405 -10.012  30.363  1.00 53.08      A    C  
ANISOU  351  C   ALA A  46     6803   6587   6780   1510  -1728    244  A    C  
ATOM    352  O   ALA A  46       1.400  -9.314  29.344  1.00 50.19      A    O  
ANISOU  352  O   ALA A  46     6126   6432   6512   1366  -1612    154  A    O  
ATOM    353  CB  ALA A  46       2.634 -12.166  30.779  1.00 55.95      A    C  
ANISOU  353  CB  ALA A  46     7636   6708   6917   2220  -2208     91  A    C  
ATOM    354  N   ARG A  47       0.303 -10.234  31.072  1.00 56.27      A    N  
ANISOU  354  N   ARG A  47     7499   6677   7206   1327  -1611    493  A    N  
ATOM    355  CA  ARG A  47      -1.019  -9.802  30.640  1.00 56.54      A    C  
ANISOU  355  CA  ARG A  47     7461   6612   7410    973  -1381    634  A    C  
ATOM    356  C   ARG A  47      -1.521  -8.662  31.516  1.00 53.86      A    C  
ANISOU  356  C   ARG A  47     7073   6387   7005    796  -1177    764  A    C  
ATOM    357  O   ARG A  47      -1.349  -8.683  32.739  1.00 55.15      A    O  
ANISOU  357  O   ARG A  47     7450   6509   6995    900  -1186    865  A    O  
ATOM    358  CB  ARG A  47      -2.009 -10.968  30.688  1.00 61.67      A    C  
ANISOU  358  CB  ARG A  47     8413   6846   8171    854  -1378    805  A    C  
ATOM    359  CG  ARG A  47      -2.964 -11.034  29.508  1.00 63.61      A    C  
ANISOU  359  CG  ARG A  47     8493   7022   8652    624  -1327    764  A    C  
ATOM    360  CD  ARG A  47      -3.510 -12.443  29.336  1.00 69.17      A    C  
ANISOU  360  CD  ARG A  47     9499   7287   9494    557  -1456    826  A    C  
ATOM    361  NE  ARG A  47      -4.967 -12.460  29.245  1.00 71.99      A    N  
ANISOU  361  NE  ARG A  47     9775   7502  10077    160  -1287    968  A    N  
ATOM    362  CZ  ARG A  47      -5.719 -13.521  29.518  1.00 77.19      A    C  
ANISOU  362  CZ  ARG A  47    10687   7752  10889    -71  -1297   1123  A    C  
ATOM    363  NH1 ARG A  47      -5.152 -14.656  29.904  1.00 80.90      A    N1+
ANISOU  363  NH1 ARG A  47    11606   7852  11281     88  -1479   1174  A    N1+
ATOM    364  NH2 ARG A  47      -7.038 -13.447  29.408  1.00 78.79      A    N  
ANISOU  364  NH2 ARG A  47    10697   7915  11325   -464  -1129   1222  A    N  
ATOM    365  N   VAL A  48      -2.145  -7.669  30.883  1.00 50.25      A    N  
ANISOU  365  N   VAL A  48     6379   6064   6649    586  -1014    751  A    N  
ATOM    366  CA  VAL A  48      -2.751  -6.536  31.575  1.00 47.70      A    C  
ANISOU  366  CA  VAL A  48     6033   5832   6258    457   -832    847  A    C  
ATOM    367  C   VAL A  48      -4.041  -6.172  30.853  1.00 43.45      A    C  
ANISOU  367  C   VAL A  48     5362   5280   5867    255   -663    905  A    C  
ATOM    368  O   VAL A  48      -4.040  -5.981  29.632  1.00 41.28      A    O  
ANISOU  368  O   VAL A  48     4918   5071   5697    225   -695    783  A    O  
ATOM    369  CB  VAL A  48      -1.806  -5.318  31.638  1.00 48.02      A    C  
ANISOU  369  CB  VAL A  48     5923   6112   6210    487   -878    691  A    C  
ATOM    370  CG1 VAL A  48      -2.583  -4.055  31.984  1.00 47.73      A    C  
ANISOU  370  CG1 VAL A  48     5890   6120   6125    360   -711    752  A    C  
ATOM    371  CG2 VAL A  48      -0.696  -5.551  32.653  1.00 50.43      A    C  
ANISOU  371  CG2 VAL A  48     6333   6475   6354    696  -1064    616  A    C  
ATOM    372  N   ARG A  49      -5.138  -6.077  31.601  1.00 42.13      A    N  
ANISOU  372  N   ARG A  49     5262   5063   5682    153   -483   1082  A    N  
ATOM    373  CA  ARG A  49      -6.441  -5.728  31.052  1.00 40.98      A    C  
ANISOU  373  CA  ARG A  49     4936   4966   5669     -2   -335   1114  A    C  
ATOM    374  C   ARG A  49      -6.996  -4.505  31.770  1.00 39.41      A    C  
ANISOU  374  C   ARG A  49     4724   4933   5317     32   -164   1164  A    C  
ATOM    375  O   ARG A  49      -6.924  -4.409  32.999  1.00 40.15      A    O  
ANISOU  375  O   ARG A  49     4993   5034   5229    109    -83   1279  A    O  
ATOM    376  CB  ARG A  49      -7.426  -6.897  31.174  1.00 44.09      A    C  
ANISOU  376  CB  ARG A  49     5344   5179   6228   -183   -260   1263  A    C  
ATOM    377  CG  ARG A  49      -8.834  -6.570  30.703  1.00 45.90      A    C  
ANISOU  377  CG  ARG A  49     5300   5526   6615   -346   -120   1267  A    C  
ATOM    378  CD  ARG A  49      -9.664  -7.830  30.510  1.00 49.82      A    C  
ANISOU  378  CD  ARG A  49     5743   5822   7365   -607   -112   1350  A    C  
ATOM    379  NE  ARG A  49      -9.811  -8.592  31.746  1.00 53.12      A    N  
ANISOU  379  NE  ARG A  49     6389   6072   7724   -728     57   1621  A    N  
ATOM    380  CZ  ARG A  49     -10.624  -8.257  32.743  1.00 55.73      A    C  
ANISOU  380  CZ  ARG A  49     6663   6555   7957   -810    362   1823  A    C  
ATOM    381  NH1 ARG A  49     -11.375  -7.167  32.655  1.00 55.24      A    N1+
ANISOU  381  NH1 ARG A  49     6305   6825   7859   -753    499   1752  A    N1+
ATOM    382  NH2 ARG A  49     -10.688  -9.014  33.829  1.00 59.35      A    N  
ANISOU  382  NH2 ARG A  49     7392   6839   8320   -907    537   2101  A    N  
ATOM    383  N   ILE A  50      -7.548  -3.572  30.996  1.00 36.92      A    N  
ANISOU  383  N   ILE A  50     4248   4742   5037     30   -128   1067  A    N  
ATOM    384  CA  ILE A  50      -8.130  -2.342  31.522  1.00 35.60      A    C  
ANISOU  384  CA  ILE A  50     4102   4714   4711    126     -3   1074  A    C  
ATOM    385  C   ILE A  50      -9.527  -2.182  30.941  1.00 36.01      A    C  
ANISOU  385  C   ILE A  50     3924   4888   4869    102    102   1064  A    C  
ATOM    386  O   ILE A  50      -9.708  -2.242  29.720  1.00 35.12      A    O  
ANISOU  386  O   ILE A  50     3676   4774   4894     78     -1    948  A    O  
ATOM    387  CB  ILE A  50      -7.266  -1.110  31.191  1.00 33.32      A    C  
ANISOU  387  CB  ILE A  50     3917   4436   4307    207   -108    933  A    C  
ATOM    388  CG1 ILE A  50      -5.834  -1.306  31.696  1.00 32.96      A    C  
ANISOU  388  CG1 ILE A  50     3992   4332   4200    208   -246    891  A    C  
ATOM    389  CG2 ILE A  50      -7.877   0.145  31.796  1.00 33.55      A    C  
ANISOU  389  CG2 ILE A  50     4060   4539   4148    347    -22    923  A    C  
ATOM    390  CD1 ILE A  50      -4.928  -0.119  31.449  1.00 32.26      A    C  
ANISOU  390  CD1 ILE A  50     3965   4248   4045    189   -338    757  A    C  
ATOM    391  N   SER A  51     -10.511  -1.977  31.813  1.00 37.45      A    N  
ANISOU  391  N   SER A  51     4049   5215   4966    146    300   1168  A    N  
ATOM    392  CA  SER A  51     -11.900  -1.792  31.414  1.00 38.87      A    C  
ANISOU  392  CA  SER A  51     3932   5599   5237    155    407   1135  A    C  
ATOM    393  C   SER A  51     -12.413  -0.478  31.982  1.00 39.85      A    C  
ANISOU  393  C   SER A  51     4117   5919   5104    433    509   1095  A    C  
ATOM    394  O   SER A  51     -12.249  -0.209  33.176  1.00 40.98      A    O  
ANISOU  394  O   SER A  51     4447   6096   5028    542    629   1193  A    O  
ATOM    395  CB  SER A  51     -12.777  -2.952  31.896  1.00 41.60      A    C  
ANISOU  395  CB  SER A  51     4057   5993   5755    -83    594   1302  A    C  
ATOM    396  OG  SER A  51     -12.914  -3.945  30.897  1.00 41.83      A    O  
ANISOU  396  OG  SER A  51     3917   5888   6089   -310    450   1239  A    O  
ATOM    397  N   ILE A  52     -13.042   0.327  31.131  1.00 39.38      A    N  
ANISOU  397  N   ILE A  52     3944   5979   5039    602    436    936  A    N  
ATOM    398  CA  ILE A  52     -13.581   1.625  31.518  1.00 40.55      A    C  
ANISOU  398  CA  ILE A  52     4198   6284   4926    940    483    858  A    C  
ATOM    399  C   ILE A  52     -15.065   1.645  31.182  1.00 43.30      A    C  
ANISOU  399  C   ILE A  52     4139   6967   5345   1065    571    781  A    C  
ATOM    400  O   ILE A  52     -15.447   1.461  30.020  1.00 43.19      A    O  
ANISOU  400  O   ILE A  52     3921   6983   5507   1041    426    653  A    O  
ATOM    401  CB  ILE A  52     -12.851   2.780  30.816  1.00 38.75      A    C  
ANISOU  401  CB  ILE A  52     4313   5849   4561   1099    277    723  A    C  
ATOM    402  CG1 ILE A  52     -11.403   2.874  31.298  1.00 37.00      A    C  
ANISOU  402  CG1 ILE A  52     4414   5369   4277    961    200    770  A    C  
ATOM    403  CG2 ILE A  52     -13.580   4.090  31.060  1.00 40.67      A    C  
ANISOU  403  CG2 ILE A  52     4706   6207   4538   1492    282    617  A    C  
ATOM    404  CD1 ILE A  52     -10.644   4.051  30.722  1.00 36.18      A    C  
ANISOU  404  CD1 ILE A  52     4645   5043   4059   1023     42    666  A    C  
ATOM    405  N   THR A  53     -15.897   1.867  32.196  1.00 46.25      A    N  
ANISOU  405  N   THR A  53     4376   7631   5565   1227    802    840  A    N  
ATOM    406  CA  THR A  53     -17.323   2.082  31.994  1.00 49.69      A    C  
ANISOU  406  CA  THR A  53     4374   8482   6024   1420    898    730  A    C  
ATOM    407  C   THR A  53     -17.561   3.573  31.797  1.00 50.47      A    C  
ANISOU  407  C   THR A  53     4723   8641   5813   1941    760    535  A    C  
ATOM    408  O   THR A  53     -17.306   4.374  32.704  1.00 51.40      A    O  
ANISOU  408  O   THR A  53     5184   8727   5618   2207    817    552  A    O  
ATOM    409  CB  THR A  53     -18.135   1.559  33.178  1.00 53.56      A    C  
ANISOU  409  CB  THR A  53     4552   9317   6482   1348   1268    903  A    C  
ATOM    410  CG2 THR A  53     -19.617   1.832  32.966  1.00 57.86      A    C  
ANISOU  410  CG2 THR A  53     4544  10381   7058   1562   1377    756  A    C  
ATOM    411  OG1 THR A  53     -17.930   0.148  33.315  1.00 53.77      A    O  
ANISOU  411  OG1 THR A  53     4426   9205   6798    839   1386   1108  A    O  
ATOM    412  N   ALA A  54     -18.035   3.944  30.614  1.00 51.47      A    N  
ANISOU  412  N   ALA A  54     4734   8821   6002   2118    550    337  A    N  
ATOM    413  CA  ALA A  54     -18.233   5.342  30.276  1.00 52.86      A    C  
ANISOU  413  CA  ALA A  54     5243   8972   5871   2635    378    157  A    C  
ATOM    414  C   ALA A  54     -19.651   5.790  30.622  1.00 57.93      A    C  
ANISOU  414  C   ALA A  54     5511  10135   6365   3076    480     10  A    C  
ATOM    415  O   ALA A  54     -20.514   4.993  30.996  1.00 60.41      A    O  
ANISOU  415  O   ALA A  54     5225  10868   6860   2922    699     45  A    O  
ATOM    416  CB  ALA A  54     -17.944   5.578  28.794  1.00 51.04      A    C  
ANISOU  416  CB  ALA A  54     5182   8507   5704   2673     90     33  A    C  
ATOM    417  N   ARG A  55     -19.883   7.098  30.492  1.00 60.32      A    N  
ANISOU  417  N   ARG A  55     6183  10408   6328   3636    321   -160  A    N  
ATOM    418  CA  ARG A  55     -21.219   7.639  30.721  1.00 66.31      A    C  
ANISOU  418  CA  ARG A  55     6607  11694   6895   4182    369   -354  A    C  
ATOM    419  C   ARG A  55     -22.156   7.287  29.574  1.00 69.10      A    C  
ANISOU  419  C   ARG A  55     6424  12368   7461   4266    208   -556  A    C  
ATOM    420  O   ARG A  55     -23.331   6.969  29.795  1.00 73.14      A    O  
ANISOU  420  O   ARG A  55     6378  13352   8061   4245    323   -647  A    O  
ATOM    421  CB  ARG A  55     -21.145   9.155  30.903  1.00 68.15      A    C  
ANISOU  421  CB  ARG A  55     7494  11728   6670   4813    192   -496  A    C  
ATOM    422  CG  ARG A  55     -20.855   9.603  32.324  1.00 69.32      A    C  
ANISOU  422  CG  ARG A  55     7957  11851   6532   4965    370   -414  A    C  
ATOM    423  CD  ARG A  55     -19.366   9.552  32.619  1.00 65.21      A    C  
ANISOU  423  CD  ARG A  55     7991  10732   6055   4527    317   -231  A    C  
ATOM    424  NE  ARG A  55     -18.605  10.518  31.829  1.00 63.72      A    N  
ANISOU  424  NE  ARG A  55     8477   9981   5755   4617      2   -304  A    N  
ATOM    425  CZ  ARG A  55     -18.267  11.731  32.255  1.00 65.30      A    C  
ANISOU  425  CZ  ARG A  55     9348   9844   5617   4967   -158   -395  A    C  
ATOM    426  NH1 ARG A  55     -18.622  12.134  33.467  1.00 62.97      A    N1+
ANISOU  426  NH1 ARG A  55     9146   9747   5034   5332    -60   -458  A    N1+
ATOM    427  NH2 ARG A  55     -17.571  12.542  31.470  1.00 59.31      A    N  
ANISOU  427  NH2 ARG A  55     9199   8538   4797   4949   -412   -420  A    N  
ATOM    428  N   THR A  56     -21.656   7.349  28.343  1.00 67.61      A    N  
ANISOU  428  N   THR A  56     6515  11824   7348   4207    -83   -616  A    N  
ATOM    429  CA  THR A  56     -22.418   6.997  27.157  1.00 70.73      A    C  
ANISOU  429  CA  THR A  56     6556  12399   7921   4210   -305   -819  A    C  
ATOM    430  C   THR A  56     -21.730   5.840  26.448  1.00 68.49      A    C  
ANISOU  430  C   THR A  56     6099  11913   8012   3696   -365   -725  A    C  
ATOM    431  O   THR A  56     -20.567   5.528  26.715  1.00 64.53      A    O  
ANISOU  431  O   THR A  56     5960  10993   7566   3297   -272   -497  A    O  
ATOM    432  CB  THR A  56     -22.553   8.189  26.198  1.00 72.11      A    C  
ANISOU  432  CB  THR A  56     7317  12337   7746   4680   -623  -1000  A    C  
ATOM    433  CG2 THR A  56     -22.679   9.490  26.976  1.00 74.07      A    C  
ANISOU  433  CG2 THR A  56     8066  12525   7551   5138   -601  -1025  A    C  
ATOM    434  OG1 THR A  56     -21.402   8.260  25.347  1.00 68.55      A    O  
ANISOU  434  OG1 THR A  56     7373  11385   7289   4588   -777   -900  A    O  
ATOM    435  N   SER A  57     -22.468   5.194  25.540  1.00 71.64      A    N  
ANISOU  435  N   SER A  57     6052  12512   8655   3587   -538   -911  A    N  
ATOM    436  CA  SER A  57     -21.832   4.228  24.651  1.00 69.14      A    C  
ANISOU  436  CA  SER A  57     5678  11967   8626   3221   -694   -891  A    C  
ATOM    437  C   SER A  57     -20.881   4.919  23.686  1.00 66.14      A    C  
ANISOU  437  C   SER A  57     6026  11120   7985   3436   -911   -874  A    C  
ATOM    438  O   SER A  57     -19.866   4.337  23.286  1.00 62.56      A    O  
ANISOU  438  O   SER A  57     5806  10312   7652   3065   -920   -737  A    O  
ATOM    439  CB  SER A  57     -22.891   3.435  23.887  1.00 73.04      A    C  
ANISOU  439  CB  SER A  57     5628  12704   9420   3045   -863  -1119  A    C  
ATOM    440  OG  SER A  57     -23.983   3.102  24.724  1.00 77.69      A    O  
ANISOU  440  OG  SER A  57     5622  13711  10183   2889   -643  -1139  A    O  
ATOM    441  N   SER A  58     -21.183   6.167  23.317  1.00 68.10      A    N  
ANISOU  441  N   SER A  58     6708  11315   7849   3962  -1047   -989  A    N  
ATOM    442  CA  SER A  58     -20.278   6.933  22.469  1.00 66.38      A    C  
ANISOU  442  CA  SER A  58     7232  10642   7347   4162  -1193   -924  A    C  
ATOM    443  C   SER A  58     -18.990   7.276  23.206  1.00 63.16      A    C  
ANISOU  443  C   SER A  58     7318   9817   6862   3899   -990   -639  A    C  
ATOM    444  O   SER A  58     -17.907   7.267  22.610  1.00 60.76      A    O  
ANISOU  444  O   SER A  58     7425   9128   6531   3673  -1000   -499  A    O  
ATOM    445  CB  SER A  58     -20.972   8.203  21.978  1.00 69.98      A    C  
ANISOU  445  CB  SER A  58     8125  11077   7385   4664  -1343  -1094  A    C  
ATOM    446  OG  SER A  58     -20.048   9.268  21.835  1.00 68.58      A    O  
ANISOU  446  OG  SER A  58     8760  10419   6879   4828  -1344   -939  A    O  
ATOM    447  N   GLU A  59     -19.086   7.580  24.503  1.00 63.65      A    N  
ANISOU  447  N   GLU A  59     7347   9961   6876   3886   -792   -564  A    N  
ATOM    448  CA  GLU A  59     -17.898   7.911  25.280  1.00 61.33      A    C  
ANISOU  448  CA  GLU A  59     7515   9274   6513   3598   -635   -340  A    C  
ATOM    449  C   GLU A  59     -16.972   6.715  25.458  1.00 58.04      A    C  
ANISOU  449  C   GLU A  59     6893   8742   6420   2973   -502   -166  A    C  
ATOM    450  O   GLU A  59     -15.769   6.904  25.671  1.00 54.41      A    O  
ANISOU  450  O   GLU A  59     6818   7926   5929   2710   -447    -11  A    O  
ATOM    451  CB  GLU A  59     -18.298   8.473  26.647  1.00 63.66      A    C  
ANISOU  451  CB  GLU A  59     7825   9722   6642   3808   -490   -340  A    C  
ATOM    452  CG  GLU A  59     -17.180   9.218  27.361  1.00 63.05      A    C  
ANISOU  452  CG  GLU A  59     8366   9197   6392   3687   -443   -198  A    C  
ATOM    453  CD  GLU A  59     -17.563   9.644  28.765  1.00 65.93      A    C  
ANISOU  453  CD  GLU A  59     8744   9732   6573   3915   -315   -219  A    C  
ATOM    454  OE1 GLU A  59     -18.024   8.784  29.545  1.00 66.49      A    O  
ANISOU  454  OE1 GLU A  59     8288  10181   6794   3767   -105   -172  A    O  
ATOM    455  OE2 GLU A  59     -17.400  10.839  29.091  1.00 67.97      A    O1-
ANISOU  455  OE2 GLU A  59     9579   9726   6520   4249   -420   -278  A    O1-
ATOM    456  N   ALA A  60     -17.501   5.491  25.375  1.00 60.10      A    N  
ANISOU  456  N   ALA A  60     6559   9285   6991   2733   -469   -203  A    N  
ATOM    457  CA  ALA A  60     -16.646   4.312  25.453  1.00 57.61      A    C  
ANISOU  457  CA  ALA A  60     6116   8816   6957   2205   -389    -57  A    C  
ATOM    458  C   ALA A  60     -15.706   4.224  24.259  1.00 55.64      A    C  
ANISOU  458  C   ALA A  60     6169   8271   6700   2115   -537    -48  A    C  
ATOM    459  O   ALA A  60     -14.612   3.659  24.373  1.00 53.42      A    O  
ANISOU  459  O   ALA A  60     5990   7777   6529   1769   -471     87  A    O  
ATOM    460  CB  ALA A  60     -17.500   3.048  25.551  1.00 59.50      A    C  
ANISOU  460  CB  ALA A  60     5717   9359   7533   1964   -349   -107  A    C  
ATOM    461  N   GLU A  61     -16.108   4.776  23.112  1.00 55.31      A    N  
ANISOU  461  N   GLU A  61     6279   8240   6498   2465   -730   -194  A    N  
ATOM    462  CA  GLU A  61     -15.258   4.741  21.928  1.00 52.51      A    C  
ANISOU  462  CA  GLU A  61     6240   7641   6070   2432   -830   -168  A    C  
ATOM    463  C   GLU A  61     -14.149   5.784  22.003  1.00 49.91      A    C  
ANISOU  463  C   GLU A  61     6509   6960   5496   2400   -725      6  A    C  
ATOM    464  O   GLU A  61     -13.026   5.530  21.554  1.00 47.62      A    O  
ANISOU  464  O   GLU A  61     6388   6476   5229   2143   -666    120  A    O  
ATOM    465  CB  GLU A  61     -16.105   4.944  20.670  1.00 55.11      A    C  
ANISOU  465  CB  GLU A  61     6563   8109   6266   2858  -1081   -382  A    C  
ATOM    466  CG  GLU A  61     -17.108   3.828  20.423  1.00 56.93      A    C  
ANISOU  466  CG  GLU A  61     6165   8672   6796   2817  -1239   -598  A    C  
ATOM    467  CD  GLU A  61     -18.133   4.182  19.363  1.00 60.40      A    C  
ANISOU  467  CD  GLU A  61     6545   9324   7078   3330  -1539   -873  A    C  
ATOM    468  OE1 GLU A  61     -17.999   5.256  18.739  1.00 61.05      A    O  
ANISOU  468  OE1 GLU A  61     7157   9256   6781   3746  -1616   -866  A    O  
ATOM    469  OE2 GLU A  61     -19.072   3.386  19.153  1.00 62.36      A    O1-
ANISOU  469  OE2 GLU A  61     6236   9875   7582   3308  -1711  -1102  A    O1-
ATOM    470  N   LYS A  62     -14.443   6.961  22.562  1.00 50.48      A    N  
ANISOU  470  N   LYS A  62     6896   6947   5335   2655   -707     14  A    N  
ATOM    471  CA  LYS A  62     -13.396   7.958  22.761  1.00 49.54      A    C  
ANISOU  471  CA  LYS A  62     7349   6442   5033   2542   -624    170  A    C  
ATOM    472  C   LYS A  62     -12.392   7.494  23.808  1.00 46.98      A    C  
ANISOU  472  C   LYS A  62     6909   6039   4904   2078   -473    295  A    C  
ATOM    473  O   LYS A  62     -11.185   7.719  23.663  1.00 46.34      A    O  
ANISOU  473  O   LYS A  62     7081   5704   4820   1785   -404    417  A    O  
ATOM    474  CB  LYS A  62     -14.012   9.299  23.160  1.00 51.71      A    C  
ANISOU  474  CB  LYS A  62     8039   6601   5008   2960   -693    113  A    C  
ATOM    475  CG  LYS A  62     -12.995  10.413  23.359  1.00 51.97      A    C  
ANISOU  475  CG  LYS A  62     8722   6158   4865   2812   -645    256  A    C  
ATOM    476  CD  LYS A  62     -13.581  11.773  23.015  1.00 55.17      A    C  
ANISOU  476  CD  LYS A  62     9739   6322   4900   3315   -785    202  A    C  
ATOM    477  CE  LYS A  62     -13.261  12.799  24.090  1.00 55.94      A    C  
ANISOU  477  CE  LYS A  62    10288   6101   4867   3310   -794    218  A    C  
ATOM    478  NZ  LYS A  62     -11.800  12.874  24.370  1.00 54.32      A    N1+
ANISOU  478  NZ  LYS A  62    10268   5558   4812   2702   -676    386  A    N1+
ATOM    479  N   PHE A  63     -12.873   6.842  24.870  1.00 45.59      A    N  
ANISOU  479  N   PHE A  63     6342   6097   4883   2014   -414    267  A    N  
ATOM    480  CA  PHE A  63     -11.964   6.252  25.846  1.00 42.93      A    C  
ANISOU  480  CA  PHE A  63     5898   5709   4705   1635   -302    374  A    C  
ATOM    481  C   PHE A  63     -11.199   5.076  25.252  1.00 40.22      A    C  
ANISOU  481  C   PHE A  63     5320   5374   4588   1318   -292    423  A    C  
ATOM    482  O   PHE A  63     -10.084   4.776  25.694  1.00 37.90      A    O  
ANISOU  482  O   PHE A  63     5057   4969   4374   1032   -240    504  A    O  
ATOM    483  CB  PHE A  63     -12.739   5.809  27.087  1.00 43.58      A    C  
ANISOU  483  CB  PHE A  63     5673   6043   4842   1686   -210    365  A    C  
ATOM    484  CG  PHE A  63     -13.259   6.948  27.919  1.00 45.80      A    C  
ANISOU  484  CG  PHE A  63     6217   6325   4862   2016   -204    313  A    C  
ATOM    485  CD1 PHE A  63     -12.720   8.218  27.798  1.00 46.89      A    C  
ANISOU  485  CD1 PHE A  63     6907   6130   4778   2131   -297    298  A    C  
ATOM    486  CD2 PHE A  63     -14.290   6.747  28.823  1.00 47.47      A    C  
ANISOU  486  CD2 PHE A  63     6137   6860   5037   2212    -96    279  A    C  
ATOM    487  CE1 PHE A  63     -13.199   9.266  28.563  1.00 49.48      A    C  
ANISOU  487  CE1 PHE A  63     7542   6414   4844   2482   -336    219  A    C  
ATOM    488  CE2 PHE A  63     -14.771   7.790  29.591  1.00 50.05      A    C  
ANISOU  488  CE2 PHE A  63     6718   7221   5079   2593    -96    205  A    C  
ATOM    489  CZ  PHE A  63     -14.225   9.051  29.461  1.00 51.00      A    C  
ANISOU  489  CZ  PHE A  63     7438   6970   4969   2753   -242    159  A    C  
ATOM    490  N   ALA A  64     -11.780   4.403  24.255  1.00 40.16      A    N  
ANISOU  490  N   ALA A  64     5080   5507   4673   1403   -374    341  A    N  
ATOM    491  CA  ALA A  64     -11.083   3.304  23.595  1.00 38.64      A    C  
ANISOU  491  CA  ALA A  64     4724   5303   4655   1180   -401    352  A    C  
ATOM    492  C   ALA A  64      -9.849   3.803  22.854  1.00 37.70      A    C  
ANISOU  492  C   ALA A  64     4921   4996   4407   1092   -364    424  A    C  
ATOM    493  O   ALA A  64      -8.811   3.131  22.838  1.00 35.97      A    O  
ANISOU  493  O   ALA A  64     4616   4754   4296    857   -322    471  A    O  
ATOM    494  CB  ALA A  64     -12.028   2.584  22.635  1.00 39.66      A    C  
ANISOU  494  CB  ALA A  64     4586   5598   4884   1332   -550    202  A    C  
ATOM    495  N   ALA A  65      -9.946   4.979  22.229  1.00 39.16      A    N  
ANISOU  495  N   ALA A  65     5478   5053   4348   1290   -367    440  A    N  
ATOM    496  CA  ALA A  65      -8.792   5.548  21.542  1.00 38.99      A    C  
ANISOU  496  CA  ALA A  65     5772   4847   4195   1149   -268    554  A    C  
ATOM    497  C   ALA A  65      -7.728   5.997  22.535  1.00 38.10      A    C  
ANISOU  497  C   ALA A  65     5754   4584   4136    818   -163    649  A    C  
ATOM    498  O   ALA A  65      -6.529   5.836  22.283  1.00 37.57      A    O  
ANISOU  498  O   ALA A  65     5659   4495   4121    546    -65    718  A    O  
ATOM    499  CB  ALA A  65      -9.228   6.712  20.655  1.00 41.56      A    C  
ANISOU  499  CB  ALA A  65     6559   5013   4218   1443   -290    580  A    C  
ATOM    500  N   ILE A  66      -8.147   6.566  23.667  1.00 38.80      A    N  
ANISOU  500  N   ILE A  66     5936   4602   4204    862   -196    628  A    N  
ATOM    501  CA  ILE A  66      -7.193   6.930  24.711  1.00 39.74      A    C  
ANISOU  501  CA  ILE A  66     6131   4589   4378    579   -163    665  A    C  
ATOM    502  C   ILE A  66      -6.486   5.685  25.230  1.00 37.79      A    C  
ANISOU  502  C   ILE A  66     5485   4524   4351    358   -152    655  A    C  
ATOM    503  O   ILE A  66      -5.254   5.642  25.324  1.00 37.74      A    O  
ANISOU  503  O   ILE A  66     5433   4489   4419     82   -118    677  A    O  
ATOM    504  CB  ILE A  66      -7.901   7.695  25.844  1.00 40.92      A    C  
ANISOU  504  CB  ILE A  66     6478   4656   4415    767   -230    611  A    C  
ATOM    505  CG1 ILE A  66      -8.498   9.003  25.316  1.00 43.97      A    C  
ANISOU  505  CG1 ILE A  66     7350   4810   4549   1037   -277    607  A    C  
ATOM    506  CG2 ILE A  66      -6.935   7.973  26.987  1.00 40.98      A    C  
ANISOU  506  CG2 ILE A  66     6556   4541   4474    509   -255    603  A    C  
ATOM    507  CD1 ILE A  66      -7.467  10.058  24.974  1.00 46.45      A    C  
ANISOU  507  CD1 ILE A  66     8116   4748   4783    771   -246    697  A    C  
ATOM    508  N   LEU A  67      -7.259   4.642  25.545  1.00 37.44      A    N  
ANISOU  508  N   LEU A  67     5144   4669   4412    478   -185    616  A    N  
ATOM    509  CA  LEU A  67      -6.689   3.413  26.087  1.00 36.65      A    C  
ANISOU  509  CA  LEU A  67     4756   4682   4488    320   -195    619  A    C  
ATOM    510  C   LEU A  67      -5.726   2.750  25.109  1.00 37.94      A    C  
ANISOU  510  C   LEU A  67     4791   4897   4729    201   -190    611  A    C  
ATOM    511  O   LEU A  67      -4.771   2.088  25.532  1.00 37.66      A    O  
ANISOU  511  O   LEU A  67     4608   4916   4787     64   -210    601  A    O  
ATOM    512  CB  LEU A  67      -7.812   2.445  26.463  1.00 35.90      A    C  
ANISOU  512  CB  LEU A  67     4424   4723   4495    430   -208    609  A    C  
ATOM    513  CG  LEU A  67      -7.629   1.583  27.712  1.00 35.72      A    C  
ANISOU  513  CG  LEU A  67     4277   4737   4556    334   -191    662  A    C  
ATOM    514  CD1 LEU A  67      -6.769   2.295  28.742  1.00 35.80      A    C  
ANISOU  514  CD1 LEU A  67     4482   4666   4454    277   -201    671  A    C  
ATOM    515  CD2 LEU A  67      -8.982   1.218  28.303  1.00 36.69      A    C  
ANISOU  515  CD2 LEU A  67     4255   4978   4708    430   -120    697  A    C  
ATOM    516  N   ILE A  68      -5.959   2.911  23.805  1.00 39.36      A    N  
ANISOU  516  N   ILE A  68     5035   5086   4834    309   -173    602  A    N  
ATOM    517  CA  ILE A  68      -5.075   2.308  22.812  1.00 40.48      A    C  
ANISOU  517  CA  ILE A  68     5071   5318   4990    262   -144    588  A    C  
ATOM    518  C   ILE A  68      -3.693   2.945  22.870  1.00 42.05      A    C  
ANISOU  518  C   ILE A  68     5317   5503   5156     15    -25    645  A    C  
ATOM    519  O   ILE A  68      -2.671   2.255  22.766  1.00 41.64      A    O  
ANISOU  519  O   ILE A  68     5043   5601   5178    -78     -7    611  A    O  
ATOM    520  CB  ILE A  68      -5.703   2.418  21.410  1.00 41.81      A    C  
ANISOU  520  CB  ILE A  68     5354   5507   5023    492   -155    562  A    C  
ATOM    521  CG1 ILE A  68      -6.591   1.203  21.141  1.00 42.23      A    C  
ANISOU  521  CG1 ILE A  68     5187   5655   5205    658   -321    438  A    C  
ATOM    522  CG2 ILE A  68      -4.632   2.560  20.332  1.00 42.81      A    C  
ANISOU  522  CG2 ILE A  68     5549   5696   5022    447    -22    611  A    C  
ATOM    523  CD1 ILE A  68      -5.821  -0.060  20.825  1.00 42.24      A    C  
ANISOU  523  CD1 ILE A  68     4997   5741   5311    626   -376    373  A    C  
ATOM    524  N   LYS A  69      -3.635   4.267  23.053  1.00 44.63      A    N  
ANISOU  524  N   LYS A  69     5927   5651   5380    -95     44    716  A    N  
ATOM    525  CA  LYS A  69      -2.345   4.932  23.184  1.00 46.57      A    C  
ANISOU  525  CA  LYS A  69     6190   5859   5644   -421    149    760  A    C  
ATOM    526  C   LYS A  69      -1.664   4.578  24.501  1.00 45.54      A    C  
ANISOU  526  C   LYS A  69     5840   5794   5671   -577     38    672  A    C  
ATOM    527  O   LYS A  69      -0.431   4.590  24.579  1.00 47.20      A    O  
ANISOU  527  O   LYS A  69     5853   6118   5964   -823     77    640  A    O  
ATOM    528  CB  LYS A  69      -2.517   6.446  23.056  1.00 49.68      A    C  
ANISOU  528  CB  LYS A  69     7025   5955   5897   -523    217    856  A    C  
ATOM    529  CG  LYS A  69      -1.213   7.211  22.877  1.00 53.81      A    C  
ANISOU  529  CG  LYS A  69     7586   6405   6454   -944    367    930  A    C  
ATOM    530  CD  LYS A  69      -0.937   7.522  21.412  1.00 57.03      A    C  
ANISOU  530  CD  LYS A  69     8148   6821   6701   -981    608   1087  A    C  
ATOM    531  CE  LYS A  69      -0.095   8.782  21.265  1.00 62.46      A    C  
ANISOU  531  CE  LYS A  69     9101   7260   7371  -1425    785   1228  A    C  
ATOM    532  NZ  LYS A  69       0.546   8.878  19.923  1.00 66.26      A    N1+
ANISOU  532  NZ  LYS A  69     9601   7857   7716  -1554   1103   1408  A    N1+
ATOM    533  N   VAL A  70      -2.439   4.257  25.539  1.00 43.51      A    N  
ANISOU  533  N   VAL A  70     5597   5499   5436   -420    -94    626  A    N  
ATOM    534  CA  VAL A  70      -1.840   3.826  26.800  1.00 42.53      A    C  
ANISOU  534  CA  VAL A  70     5319   5439   5400   -487   -215    547  A    C  
ATOM    535  C   VAL A  70      -1.097   2.510  26.612  1.00 41.48      A    C  
ANISOU  535  C   VAL A  70     4853   5537   5369   -457   -251    492  A    C  
ATOM    536  O   VAL A  70       0.079   2.385  26.974  1.00 42.98      A    O  
ANISOU  536  O   VAL A  70     4852   5855   5624   -589   -306    409  A    O  
ATOM    537  CB  VAL A  70      -2.910   3.710  27.901  1.00 41.26      A    C  
ANISOU  537  CB  VAL A  70     5281   5212   5185   -286   -293    549  A    C  
ATOM    538  CG1 VAL A  70      -2.247   3.513  29.256  1.00 41.63      A    C  
ANISOU  538  CG1 VAL A  70     5286   5288   5243   -321   -423    475  A    C  
ATOM    539  CG2 VAL A  70      -3.799   4.944  27.918  1.00 42.46      A    C  
ANISOU  539  CG2 VAL A  70     5765   5172   5196   -197   -267    577  A    C  
ATOM    540  N   PHE A  71      -1.772   1.507  26.043  1.00 39.76      A    N  
ANISOU  540  N   PHE A  71     4564   5374   5169   -262   -252    511  A    N  
ATOM    541  CA  PHE A  71      -1.148   0.200  25.862  1.00 39.55      A    C  
ANISOU  541  CA  PHE A  71     4305   5506   5215   -171   -325    443  A    C  
ATOM    542  C   PHE A  71       0.012   0.269  24.877  1.00 42.17      A    C  
ANISOU  542  C   PHE A  71     4453   6036   5534   -245   -236    395  A    C  
ATOM    543  O   PHE A  71       1.044  -0.382  25.075  1.00 43.86      A    O  
ANISOU  543  O   PHE A  71     4433   6441   5789   -216   -305    295  A    O  
ATOM    544  CB  PHE A  71      -2.188  -0.816  25.391  1.00 37.53      A    C  
ANISOU  544  CB  PHE A  71     4062   5201   4997     17   -372    456  A    C  
ATOM    545  CG  PHE A  71      -2.915  -1.504  26.510  1.00 36.29      A    C  
ANISOU  545  CG  PHE A  71     3954   4938   4896     68   -452    498  A    C  
ATOM    546  CD1 PHE A  71      -4.045  -0.934  27.071  1.00 36.11      A    C  
ANISOU  546  CD1 PHE A  71     4048   4827   4845     63   -394    574  A    C  
ATOM    547  CD2 PHE A  71      -2.474  -2.723  26.996  1.00 36.88      A    C  
ANISOU  547  CD2 PHE A  71     3979   5008   5024    146   -569    472  A    C  
ATOM    548  CE1 PHE A  71      -4.720  -1.565  28.099  1.00 36.27      A    C  
ANISOU  548  CE1 PHE A  71     4096   4791   4894     91   -401    648  A    C  
ATOM    549  CE2 PHE A  71      -3.144  -3.359  28.024  1.00 37.10      A    C  
ANISOU  549  CE2 PHE A  71     4110   4910   5077    167   -597    562  A    C  
ATOM    550  CZ  PHE A  71      -4.269  -2.779  28.576  1.00 36.81      A    C  
ANISOU  550  CZ  PHE A  71     4150   4819   5016    117   -488    662  A    C  
ATOM    551  N   ALA A  72      -0.139   1.053  23.806  1.00 42.75      A    N  
ANISOU  551  N   ALA A  72     4634   6090   5521   -310    -72    466  A    N  
ATOM    552  CA  ALA A  72       0.915   1.143  22.800  1.00 44.36      A    C  
ANISOU  552  CA  ALA A  72     4666   6516   5672   -386     88    460  A    C  
ATOM    553  C   ALA A  72       2.153   1.837  23.353  1.00 47.49      A    C  
ANISOU  553  C   ALA A  72     4874   7026   6145   -706    146    431  A    C  
ATOM    554  O   ALA A  72       3.282   1.423  23.066  1.00 49.02      A    O  
ANISOU  554  O   ALA A  72     4728   7529   6367   -738    200    348  A    O  
ATOM    555  CB  ALA A  72       0.397   1.873  21.562  1.00 44.71      A    C  
ANISOU  555  CB  ALA A  72     4956   6478   5554   -364    270    582  A    C  
ATOM    556  N   GLU A  73       1.964   2.895  24.145  1.00 48.62      A    N  
ANISOU  556  N   GLU A  73     5214   6938   6320   -932    116    469  A    N  
ATOM    557  CA  GLU A  73       3.107   3.578  24.743  1.00 51.86      A    C  
ANISOU  557  CA  GLU A  73     5443   7420   6840  -1278    110    399  A    C  
ATOM    558  C   GLU A  73       3.785   2.714  25.798  1.00 50.74      A    C  
ANISOU  558  C   GLU A  73     4996   7486   6799  -1169   -127    210  A    C  
ATOM    559  O   GLU A  73       5.005   2.800  25.976  1.00 53.31      A    O  
ANISOU  559  O   GLU A  73     4967   8064   7223  -1362   -146     84  A    O  
ATOM    560  CB  GLU A  73       2.668   4.912  25.348  1.00 54.26      A    C  
ANISOU  560  CB  GLU A  73     6118   7361   7136  -1503     77    454  A    C  
ATOM    561  CG  GLU A  73       2.874   6.106  24.428  1.00 59.14      A    C  
ANISOU  561  CG  GLU A  73     6955   7812   7704  -1823    320    608  A    C  
ATOM    562  CD  GLU A  73       1.923   7.247  24.732  1.00 60.97      A    C  
ANISOU  562  CD  GLU A  73     7736   7594   7835  -1833    269    690  A    C  
ATOM    563  OE1 GLU A  73       2.130   8.355  24.193  1.00 64.73      A    O  
ANISOU  563  OE1 GLU A  73     8499   7828   8267  -2125    424    818  A    O  
ATOM    564  OE2 GLU A  73       0.970   7.037  25.511  1.00 59.26      A    O1-
ANISOU  564  OE2 GLU A  73     7682   7266   7568  -1537     84    632  A    O1-
ATOM    565  N   LEU A  74       3.017   1.881  26.504  1.00 47.58      A    N  
ANISOU  565  N   LEU A  74     4723   6992   6364   -860   -305    188  A    N  
ATOM    566  CA  LEU A  74       3.611   0.977  27.483  1.00 47.04      A    C  
ANISOU  566  CA  LEU A  74     4463   7081   6331   -683   -536     35  A    C  
ATOM    567  C   LEU A  74       4.502  -0.057  26.807  1.00 47.96      A    C  
ANISOU  567  C   LEU A  74     4226   7538   6460   -510   -535    -69  A    C  
ATOM    568  O   LEU A  74       5.559  -0.416  27.337  1.00 50.36      A    O  
ANISOU  568  O   LEU A  74     4234   8097   6803   -455   -690   -245  A    O  
ATOM    569  CB  LEU A  74       2.514   0.286  28.293  1.00 43.61      A    C  
ANISOU  569  CB  LEU A  74     4304   6436   5829   -413   -662     97  A    C  
ATOM    570  CG  LEU A  74       1.877   1.076  29.436  1.00 42.22      A    C  
ANISOU  570  CG  LEU A  74     4415   6030   5596   -459   -734    129  A    C  
ATOM    571  CD1 LEU A  74       0.712   0.301  30.032  1.00 39.80      A    C  
ANISOU  571  CD1 LEU A  74     4329   5580   5212   -209   -757    238  A    C  
ATOM    572  CD2 LEU A  74       2.908   1.407  30.502  1.00 44.48      A    C  
ANISOU  572  CD2 LEU A  74     4596   6411   5895   -527   -943    -47  A    C  
ATOM    573  N   GLY A  75       4.094  -0.542  25.639  1.00 44.18      A    N  
ANISOU  573  N   GLY A  75     4419   6862   5505    829    745    988  A    N  
ATOM    574  CA  GLY A  75       4.820  -1.573  24.920  1.00 47.20      A    C  
ANISOU  574  CA  GLY A  75     4709   7016   6209   1009   1085    893  A    C  
ATOM    575  C   GLY A  75       4.026  -2.833  24.654  1.00 47.75      A    C  
ANISOU  575  C   GLY A  75     4991   6824   6328   1059   1146    697  A    C  
ATOM    576  O   GLY A  75       4.517  -3.713  23.932  1.00 50.76      A    O  
ANISOU  576  O   GLY A  75     5358   6976   6954   1243   1418    509  A    O  
ATOM    577  N   TYR A  76       2.821  -2.966  25.205  1.00 45.58      A    N  
ANISOU  577  N   TYR A  76     4891   6563   5864    914    899    728  A    N  
ATOM    578  CA  TYR A  76       2.010  -4.149  24.957  1.00 46.82      A    C  
ANISOU  578  CA  TYR A  76     5221   6430   6136    912    891    592  A    C  
ATOM    579  C   TYR A  76       1.559  -4.178  23.501  1.00 48.81      A    C  
ANISOU  579  C   TYR A  76     5780   6614   6153    909   1088    175  A    C  
ATOM    580  O   TYR A  76       1.171  -3.154  22.932  1.00 47.12      A    O  
ANISOU  580  O   TYR A  76     5722   6647   5533    789   1102     61  A    O  
ATOM    581  CB  TYR A  76       0.813  -4.176  25.907  1.00 43.23      A    C  
ANISOU  581  CB  TYR A  76     4814   6077   5536    725    604    792  A    C  
ATOM    582  CG  TYR A  76       1.204  -4.486  27.336  1.00 42.40      A    C  
ANISOU  582  CG  TYR A  76     4466   6013   5632    740    410   1212  A    C  
ATOM    583  CD1 TYR A  76       1.756  -3.507  28.155  1.00 40.33      A    C  
ANISOU  583  CD1 TYR A  76     4061   6056   5208    745    283   1399  A    C  
ATOM    584  CD2 TYR A  76       1.039  -5.760  27.862  1.00 44.29      A    C  
ANISOU  584  CD2 TYR A  76     4636   5963   6228    738    303   1435  A    C  
ATOM    585  CE1 TYR A  76       2.124  -3.788  29.459  1.00 40.97      A    C  
ANISOU  585  CE1 TYR A  76     3969   6198   5401    758     64   1776  A    C  
ATOM    586  CE2 TYR A  76       1.403  -6.050  29.165  1.00 44.89      A    C  
ANISOU  586  CE2 TYR A  76     4516   6101   6441    731    100   1875  A    C  
ATOM    587  CZ  TYR A  76       1.945  -5.061  29.958  1.00 43.05      A    C  
ANISOU  587  CZ  TYR A  76     4175   6218   5965    746    -13   2033  A    C  
ATOM    588  OH  TYR A  76       2.309  -5.345  31.255  1.00 44.82      A    O  
ANISOU  588  OH  TYR A  76     4250   6526   6253    738   -256   2464  A    O  
ATOM    589  N   ASN A  77       1.615  -5.363  22.899  1.00 52.90      A    N  
ANISOU  589  N   ASN A  77     6402   6771   6928   1049   1197    -60  A    N  
ATOM    590  CA  ASN A  77       1.574  -5.496  21.447  1.00 56.05      A    C  
ANISOU  590  CA  ASN A  77     7095   7103   7100   1136   1436   -509  A    C  
ATOM    591  C   ASN A  77       0.341  -6.212  20.918  1.00 57.17      A    C  
ANISOU  591  C   ASN A  77     7577   6969   7177   1033   1234   -778  A    C  
ATOM    592  O   ASN A  77      -0.223  -5.781  19.910  1.00 57.37      A    O  
ANISOU  592  O   ASN A  77     7921   7099   6780    949   1258  -1061  A    O  
ATOM    593  CB  ASN A  77       2.833  -6.232  20.965  1.00 61.43      A    C  
ANISOU  593  CB  ASN A  77     7635   7593   8112   1466   1772   -694  A    C  
ATOM    594  CG  ASN A  77       3.009  -6.165  19.464  1.00 65.51      A    C  
ANISOU  594  CG  ASN A  77     8439   8192   8259   1597   2119  -1156  A    C  
ATOM    595  ND2 ASN A  77       3.460  -7.265  18.872  1.00 71.03      A    N  
ANISOU  595  ND2 ASN A  77     9201   8573   9214   1898   2314  -1525  A    N  
ATOM    596  OD1 ASN A  77       2.748  -5.136  18.842  1.00 63.96      A    O  
ANISOU  596  OD1 ASN A  77     8417   8344   7543   1441   2197  -1184  A    O  
ATOM    597  N   ASP A  78      -0.088  -7.300  21.554  1.00 58.50      A    N  
ANISOU  597  N   ASP A  78     7682   6767   7777   1015    994   -664  A    N  
ATOM    598  CA  ASP A  78      -1.231  -8.077  21.069  1.00 60.14      A    C  
ANISOU  598  CA  ASP A  78     8169   6634   8047    897    741   -888  A    C  
ATOM    599  C   ASP A  78      -2.531  -7.550  21.682  1.00 55.50      A    C  
ANISOU  599  C   ASP A  78     7559   6241   7289    572    451   -606  A    C  
ATOM    600  O   ASP A  78      -3.277  -8.256  22.361  1.00 56.38      A    O  
ANISOU  600  O   ASP A  78     7564   6136   7720    422    189   -358  A    O  
ATOM    601  CB  ASP A  78      -1.029  -9.557  21.372  1.00 65.41      A    C  
ANISOU  601  CB  ASP A  78     8755   6742   9355   1029    595   -884  A    C  
ATOM    602  CG  ASP A  78      -1.954 -10.448  20.569  1.00 69.80      A    C  
ANISOU  602  CG  ASP A  78     9643   6841  10038    970    333  -1248  A    C  
ATOM    603  OD1 ASP A  78      -2.402 -10.020  19.485  1.00 70.34      A    O  
ANISOU  603  OD1 ASP A  78    10058   7015   9651    939    366  -1645  A    O  
ATOM    604  OD2 ASP A  78      -2.232 -11.579  21.022  1.00 73.15      A    O1-
ANISOU  604  OD2 ASP A  78     9985   6776  11032    940     45  -1114  A    O1-
ATOM    605  N   ILE A  79      -2.796  -6.278  21.407  1.00 50.63      A    N  
ANISOU  605  N   ILE A  79     7016   6038   6183    468    506   -633  A    N  
ATOM    606  CA  ILE A  79      -3.883  -5.553  22.056  1.00 45.70      A    C  
ANISOU  606  CA  ILE A  79     6302   5677   5386    228    290   -387  A    C  
ATOM    607  C   ILE A  79      -5.216  -5.976  21.453  1.00 44.54      A    C  
ANISOU  607  C   ILE A  79     6364   5302   5257     40     20   -556  A    C  
ATOM    608  O   ILE A  79      -5.392  -5.958  20.229  1.00 45.20      A    O  
ANISOU  608  O   ILE A  79     6783   5265   5127     49     -4   -942  A    O  
ATOM    609  CB  ILE A  79      -3.671  -4.038  21.923  1.00 42.83      A    C  
ANISOU  609  CB  ILE A  79     5942   5752   4581    206    380   -389  A    C  
ATOM    610  CG1 ILE A  79      -2.247  -3.663  22.339  1.00 42.99      A    C  
ANISOU  610  CG1 ILE A  79     5758   5930   4646    382    611   -248  A    C  
ATOM    611  CG2 ILE A  79      -4.681  -3.284  22.757  1.00 39.82      A    C  
ANISOU  611  CG2 ILE A  79     5411   5642   4075     37    173   -166  A    C  
ATOM    612  CD1 ILE A  79      -1.875  -2.237  22.012  1.00 41.09      A    C  
ANISOU  612  CD1 ILE A  79     5534   6029   4051    354    676   -259  A    C  
ATOM    613  N   ASN A  80      -6.162  -6.348  22.313  1.00 43.44      A    N  
ANISOU  613  N   ASN A  80     6018   5128   5361   -140   -194   -244  A    N  
ATOM    614  CA  ASN A  80      -7.513  -6.708  21.908  1.00 44.96      A    C  
ANISOU  614  CA  ASN A  80     6299   5117   5668   -361   -496   -305  A    C  
ATOM    615  C   ASN A  80      -8.504  -5.715  22.499  1.00 42.20      A    C  
ANISOU  615  C   ASN A  80     5740   5178   5118   -526   -575    -81  A    C  
ATOM    616  O   ASN A  80      -8.384  -5.322  23.663  1.00 40.49      A    O  
ANISOU  616  O   ASN A  80     5229   5298   4859   -506   -459    253  A    O  
ATOM    617  CB  ASN A  80      -7.869  -8.131  22.354  1.00 48.70      A    C  
ANISOU  617  CB  ASN A  80     6643   5144   6717   -456   -696    -89  A    C  
ATOM    618  CG  ASN A  80      -8.824  -8.821  21.398  1.00 52.12      A    C  
ANISOU  618  CG  ASN A  80     7312   5127   7363   -610  -1043   -357  A    C  
ATOM    619  ND2 ASN A  80     -10.120  -8.663  21.639  1.00 52.39      A    N  
ANISOU  619  ND2 ASN A  80     7176   5234   7496   -878  -1282   -137  A    N  
ATOM    620  OD1 ASN A  80      -8.401  -9.488  20.454  1.00 55.67      A    O  
ANISOU  620  OD1 ASN A  80     8086   5169   7895   -477  -1108   -774  A    O  
ATOM    621  N   VAL A  81      -9.484  -5.315  21.691  1.00 42.37      A    N  
ANISOU  621  N   VAL A  81     5918   5168   5012   -666   -793   -288  A    N  
ATOM    622  CA  VAL A  81     -10.462  -4.297  22.058  1.00 40.34      A    C  
ANISOU  622  CA  VAL A  81     5465   5264   4599   -780   -887   -163  A    C  
ATOM    623  C   VAL A  81     -11.854  -4.901  21.938  1.00 43.09      A    C  
ANISOU  623  C   VAL A  81     5692   5387   5292  -1020  -1198    -67  A    C  
ATOM    624  O   VAL A  81     -12.169  -5.541  20.929  1.00 45.77      A    O  
ANISOU  624  O   VAL A  81     6307   5312   5773  -1112  -1454   -315  A    O  
ATOM    625  CB  VAL A  81     -10.334  -3.046  21.168  1.00 38.28      A    C  
ANISOU  625  CB  VAL A  81     5455   5184   3904   -733   -913   -458  A    C  
ATOM    626  CG1 VAL A  81     -11.210  -1.923  21.696  1.00 36.38      A    C  
ANISOU  626  CG1 VAL A  81     4966   5293   3566   -785  -1012   -341  A    C  
ATOM    627  CG2 VAL A  81      -8.880  -2.602  21.076  1.00 36.66      A    C  
ANISOU  627  CG2 VAL A  81     5374   5119   3438   -533   -625   -539  A    C  
ATOM    628  N   THR A  82     -12.680  -4.706  22.967  1.00 43.04      A    N  
ANISOU  628  N   THR A  82     5267   5667   5421  -1116  -1179    290  A    N  
ATOM    629  CA  THR A  82     -14.057  -5.184  22.964  1.00 46.06      A    C  
ANISOU  629  CA  THR A  82     5411   5903   6188  -1364  -1445    469  A    C  
ATOM    630  C   THR A  82     -14.964  -4.124  23.569  1.00 45.15      A    C  
ANISOU  630  C   THR A  82     4936   6269   5951  -1369  -1391    604  A    C  
ATOM    631  O   THR A  82     -14.576  -3.429  24.512  1.00 42.88      A    O  
ANISOU  631  O   THR A  82     4471   6436   5387  -1201  -1106    721  A    O  
ATOM    632  CB  THR A  82     -14.215  -6.497  23.749  1.00 49.66      A    C  
ANISOU  632  CB  THR A  82     5596   6154   7120  -1509  -1448    905  A    C  
ATOM    633  CG2 THR A  82     -13.503  -7.646  23.045  1.00 51.77      A    C  
ANISOU  633  CG2 THR A  82     6205   5820   7644  -1496  -1604    710  A    C  
ATOM    634  OG1 THR A  82     -13.677  -6.336  25.067  1.00 48.87      A    O  
ANISOU  634  OG1 THR A  82     5226   6481   6861  -1396  -1107   1263  A    O  
ATOM    635  N   PHE A  83     -16.173  -4.008  23.023  1.00 47.69      A    N  
ANISOU  635  N   PHE A  83     5148   6470   6502  -1544  -1693    560  A    N  
ATOM    636  CA  PHE A  83     -17.185  -3.086  23.520  1.00 48.51      A    C  
ANISOU  636  CA  PHE A  83     4848   6977   6607  -1535  -1671    663  A    C  
ATOM    637  C   PHE A  83     -18.384  -3.873  24.030  1.00 55.07      A    C  
ANISOU  637  C   PHE A  83     5179   7783   7961  -1776  -1749   1080  A    C  
ATOM    638  O   PHE A  83     -18.764  -4.892  23.444  1.00 57.95      A    O  
ANISOU  638  O   PHE A  83     5609   7659   8751  -2018  -2063   1149  A    O  
ATOM    639  CB  PHE A  83     -17.636  -2.107  22.429  1.00 46.66      A    C  
ANISOU  639  CB  PHE A  83     4832   6648   6248  -1528  -1992    292  A    C  
ATOM    640  CG  PHE A  83     -16.564  -1.152  21.986  1.00 42.30      A    C  
ANISOU  640  CG  PHE A  83     4686   6194   5194  -1322  -1908    -26  A    C  
ATOM    641  CD1 PHE A  83     -16.341   0.030  22.675  1.00 39.91      A    C  
ANISOU  641  CD1 PHE A  83     4225   6316   4626  -1107  -1717    -57  A    C  
ATOM    642  CD2 PHE A  83     -15.786  -1.431  20.876  1.00 41.90      A    C  
ANISOU  642  CD2 PHE A  83     5163   5812   4946  -1340  -2027   -294  A    C  
ATOM    643  CE1 PHE A  83     -15.359   0.912  22.266  1.00 37.04      A    C  
ANISOU  643  CE1 PHE A  83     4195   6000   3881   -960  -1690   -288  A    C  
ATOM    644  CE2 PHE A  83     -14.801  -0.554  20.463  1.00 39.17      A    C  
ANISOU  644  CE2 PHE A  83     5130   5589   4162  -1183  -1921   -506  A    C  
ATOM    645  CZ  PHE A  83     -14.588   0.619  21.158  1.00 36.66      A    C  
ANISOU  645  CZ  PHE A  83     4623   5651   3657  -1017  -1774   -472  A    C  
ATOM    646  N   ASP A  84     -18.979  -3.394  25.124  1.00 58.07      A    N  
ANISOU  646  N   ASP A  84     5051   8697   8317  -1706  -1467   1355  A    N  
ATOM    647  CA  ASP A  84     -20.172  -4.024  25.690  1.00 65.06      A    C  
ANISOU  647  CA  ASP A  84     5357   9678   9686  -1935  -1459   1825  A    C  
ATOM    648  C   ASP A  84     -20.952  -2.938  26.425  1.00 68.53      A    C  
ANISOU  648  C   ASP A  84     5320  10739   9980  -1751  -1201   1849  A    C  
ATOM    649  O   ASP A  84     -20.664  -2.645  27.589  1.00 68.61      A    O  
ANISOU  649  O   ASP A  84     5122  11301   9646  -1559   -765   2019  A    O  
ATOM    650  CB  ASP A  84     -19.805  -5.176  26.615  1.00 66.91      A    C  
ANISOU  650  CB  ASP A  84     5419   9942  10061  -2064  -1231   2344  A    C  
ATOM    651  CG  ASP A  84     -21.006  -5.733  27.354  1.00 72.19      A    C  
ANISOU  651  CG  ASP A  84     5415  10834  11181  -2311  -1138   2937  A    C  
ATOM    652  OD1 ASP A  84     -22.050  -5.965  26.707  1.00 75.18      A    O  
ANISOU  652  OD1 ASP A  84     5571  10912  12081  -2545  -1483   2982  A    O  
ATOM    653  OD2 ASP A  84     -20.908  -5.936  28.583  1.00 73.96      A    O1-
ANISOU  653  OD2 ASP A  84     5321  11549  11231  -2281   -728   3388  A    O1-
ATOM    654  N   GLY A  85     -21.934  -2.356  25.745  1.00 72.16      A    N  
ANISOU  654  N   GLY A  85     5617  11098  10702  -1790  -1495   1660  A    N  
ATOM    655  CA  GLY A  85     -22.654  -1.234  26.326  1.00 74.79      A    C  
ANISOU  655  CA  GLY A  85     5511  11964  10941  -1550  -1287   1578  A    C  
ATOM    656  C   GLY A  85     -21.750  -0.020  26.396  1.00 72.32      A    C  
ANISOU  656  C   GLY A  85     5570  11863  10046  -1190  -1180   1125  A    C  
ATOM    657  O   GLY A  85     -21.037   0.306  25.440  1.00 69.32      A    O  
ANISOU  657  O   GLY A  85     5735  11113   9492  -1177  -1468    784  A    O  
ATOM    658  N   ASP A  86     -21.770   0.663  27.538  1.00 74.43      A    N  
ANISOU  658  N   ASP A  86     5541  12739  10001   -894   -772   1125  A    N  
ATOM    659  CA  ASP A  86     -20.864   1.780  27.775  1.00 71.08      A    C  
ANISOU  659  CA  ASP A  86     5443  12507   9058   -553   -696    723  A    C  
ATOM    660  C   ASP A  86     -19.479   1.331  28.223  1.00 67.90      A    C  
ANISOU  660  C   ASP A  86     5430  12125   8245   -525   -500    807  A    C  
ATOM    661  O   ASP A  86     -18.645   2.182  28.553  1.00 65.73      A    O  
ANISOU  661  O   ASP A  86     5395  12021   7557   -261   -438    532  A    O  
ATOM    662  CB  ASP A  86     -21.455   2.733  28.816  1.00 74.97      A    C  
ANISOU  662  CB  ASP A  86     5492  13618   9374   -201   -393    598  A    C  
ATOM    663  CG  ASP A  86     -22.914   3.060  28.552  1.00 80.13      A    C  
ANISOU  663  CG  ASP A  86     5641  14283  10522   -204   -509    580  A    C  
ATOM    664  OD1 ASP A  86     -23.732   2.943  29.489  1.00 85.39      A    O  
ANISOU  664  OD1 ASP A  86     5897  15299  11246   -103   -119    777  A    O  
ATOM    665  OD2 ASP A  86     -23.248   3.426  27.404  1.00 79.35      A    O1-
ANISOU  665  OD2 ASP A  86     5665  13738  10745   -308   -991    369  A    O1-
ATOM    666  N   THR A  87     -19.215   0.027  28.240  1.00 66.17      A    N  
ANISOU  666  N   THR A  87     5257  11695   8190   -788   -452   1183  A    N  
ATOM    667  CA  THR A  87     -17.940  -0.518  28.683  1.00 61.66      A    C  
ANISOU  667  CA  THR A  87     4993  11104   7330   -767   -293   1313  A    C  
ATOM    668  C   THR A  87     -17.035  -0.770  27.485  1.00 56.82      A    C  
ANISOU  668  C   THR A  87     4919   9905   6766   -859   -583   1068  A    C  
ATOM    669  O   THR A  87     -17.471  -1.336  26.477  1.00 57.82      A    O  
ANISOU  669  O   THR A  87     5148   9574   7247  -1084   -872   1038  A    O  
ATOM    670  CB  THR A  87     -18.144  -1.822  29.458  1.00 64.27      A    C  
ANISOU  670  CB  THR A  87     5039  11527   7852   -985    -87   1901  A    C  
ATOM    671  CG2 THR A  87     -16.816  -2.344  29.994  1.00 62.41      A    C  
ANISOU  671  CG2 THR A  87     5093  11272   7348   -938     41   2055  A    C  
ATOM    672  OG1 THR A  87     -19.041  -1.599  30.552  1.00 68.05      A    O  
ANISOU  672  OG1 THR A  87     4986  12636   8235   -908    247   2170  A    O  
ATOM    673  N   VAL A  88     -15.779  -0.346  27.597  1.00 51.83      A    N  
ANISOU  673  N   VAL A  88     4620   9302   5772   -678   -510    887  A    N  
ATOM    674  CA  VAL A  88     -14.736  -0.702  26.644  1.00 47.98      A    C  
ANISOU  674  CA  VAL A  88     4591   8357   5281   -731   -655    718  A    C  
ATOM    675  C   VAL A  88     -13.655  -1.463  27.398  1.00 46.07      A    C  
ANISOU  675  C   VAL A  88     4407   8146   4952   -691   -442    973  A    C  
ATOM    676  O   VAL A  88     -13.149  -0.987  28.421  1.00 45.06      A    O  
ANISOU  676  O   VAL A  88     4192   8410   4518   -511   -254   1049  A    O  
ATOM    677  CB  VAL A  88     -14.155   0.532  25.927  1.00 44.64      A    C  
ANISOU  677  CB  VAL A  88     4480   7893   4588   -578   -795    310  A    C  
ATOM    678  CG1 VAL A  88     -13.787   1.625  26.924  1.00 43.58      A    C  
ANISOU  678  CG1 VAL A  88     4230   8201   4127   -316   -656    233  A    C  
ATOM    679  CG2 VAL A  88     -12.951   0.132  25.090  1.00 42.74      A    C  
ANISOU  679  CG2 VAL A  88     4659   7301   4281   -602   -821    190  A    C  
ATOM    680  N   THR A  89     -13.324  -2.653  26.909  1.00 45.87      A    N  
ANISOU  680  N   THR A  89     4528   7685   5217   -847   -517   1090  A    N  
ATOM    681  CA  THR A  89     -12.322  -3.509  27.526  1.00 44.76      A    C  
ANISOU  681  CA  THR A  89     4424   7467   5117   -820   -381   1352  A    C  
ATOM    682  C   THR A  89     -11.131  -3.639  26.590  1.00 41.29      A    C  
ANISOU  682  C   THR A  89     4379   6646   4665   -729   -433   1049  A    C  
ATOM    683  O   THR A  89     -11.296  -3.953  25.407  1.00 41.36      A    O  
ANISOU  683  O   THR A  89     4627   6258   4830   -811   -605    788  A    O  
ATOM    684  CB  THR A  89     -12.898  -4.890  27.844  1.00 49.34      A    C  
ANISOU  684  CB  THR A  89     4785   7820   6140  -1059   -433   1786  A    C  
ATOM    685  CG2 THR A  89     -11.826  -5.790  28.435  1.00 50.75      A    C  
ANISOU  685  CG2 THR A  89     5011   7848   6422  -1027   -359   2070  A    C  
ATOM    686  OG1 THR A  89     -13.974  -4.755  28.782  1.00 51.76      A    O  
ANISOU  686  OG1 THR A  89     4662   8575   6428  -1146   -305   2137  A    O  
ATOM    687  N   VAL A  90      -9.937  -3.388  27.119  1.00 38.69      A    N  
ANISOU  687  N   VAL A  90     4107   6457   4138   -552   -285   1080  A    N  
ATOM    688  CA  VAL A  90      -8.701  -3.456  26.352  1.00 36.58      A    C  
ANISOU  688  CA  VAL A  90     4123   5910   3866   -434   -257    837  A    C  
ATOM    689  C   VAL A  90      -7.735  -4.377  27.081  1.00 37.92      A    C  
ANISOU  689  C   VAL A  90     4210   5961   4236   -369   -168   1129  A    C  
ATOM    690  O   VAL A  90      -7.465  -4.182  28.272  1.00 38.00      A    O  
ANISOU  690  O   VAL A  90     4032   6299   4106   -314    -99   1421  A    O  
ATOM    691  CB  VAL A  90      -8.077  -2.062  26.149  1.00 33.44      A    C  
ANISOU  691  CB  VAL A  90     3838   5763   3104   -281   -217    588  A    C  
ATOM    692  CG1 VAL A  90      -6.835  -2.164  25.298  1.00 32.94      A    C  
ANISOU  692  CG1 VAL A  90     4006   5453   3055   -181   -133    393  A    C  
ATOM    693  CG2 VAL A  90      -9.083  -1.118  25.507  1.00 32.64      A    C  
ANISOU  693  CG2 VAL A  90     3794   5758   2851   -346   -366    348  A    C  
ATOM    694  N   GLU A  91      -7.221  -5.380  26.372  1.00 39.71      A    N  
ANISOU  694  N   GLU A  91     4588   5711   4789   -360   -197   1032  A    N  
ATOM    695  CA  GLU A  91      -6.279  -6.330  26.945  1.00 41.78      A    C  
ANISOU  695  CA  GLU A  91     4763   5759   5352   -280   -164   1287  A    C  
ATOM    696  C   GLU A  91      -5.153  -6.595  25.960  1.00 42.19      A    C  
ANISOU  696  C   GLU A  91     5028   5470   5532    -91    -76    938  A    C  
ATOM    697  O   GLU A  91      -5.393  -6.802  24.767  1.00 43.02      A    O  
ANISOU  697  O   GLU A  91     5379   5299   5666    -93   -106    561  A    O  
ATOM    698  CB  GLU A  91      -6.963  -7.653  27.320  1.00 46.04      A    C  
ANISOU  698  CB  GLU A  91     5164   5983   6345   -467   -326   1634  A    C  
ATOM    699  CG  GLU A  91      -6.042  -8.639  28.026  1.00 50.19      A    C  
ANISOU  699  CG  GLU A  91     5572   6265   7233   -400   -357   1977  A    C  
ATOM    700  CD  GLU A  91      -6.777  -9.544  28.996  1.00 54.80      A    C  
ANISOU  700  CD  GLU A  91     5905   6812   8106   -637   -503   2572  A    C  
ATOM    701  OE1 GLU A  91      -7.949  -9.884  28.726  1.00 56.56      A    O  
ANISOU  701  OE1 GLU A  91     6073   6922   8496   -860   -625   2638  A    O  
ATOM    702  OE2 GLU A  91      -6.182  -9.914  30.031  1.00 56.78      A    O1-
ANISOU  702  OE2 GLU A  91     5996   7152   8427   -618   -516   3017  A    O1-
ATOM    703  N   GLY A  92      -3.919  -6.582  26.472  1.00 42.19      A    N  
ANISOU  703  N   GLY A  92     4922   5514   5594     82     33   1065  A    N  
ATOM    704  CA  GLY A  92      -2.759  -6.910  25.673  1.00 44.85      A    C  
ANISOU  704  CA  GLY A  92     5359   5564   6116    297    176    789  A    C  
ATOM    705  C   GLY A  92      -1.740  -7.655  26.511  1.00 47.89      A    C  
ANISOU  705  C   GLY A  92     5520   5777   6897    426    159   1104  A    C  
ATOM    706  O   GLY A  92      -1.828  -7.693  27.741  1.00 47.90      A    O  
ANISOU  706  O   GLY A  92     5325   5969   6905    341     36   1551  A    O  
ATOM    707  N   GLN A  93      -0.768  -8.251  25.824  1.00 53.40      A    N  
ANISOU  707  N   GLN A  93     6249   6128   7913    649    283    863  A    N  
ATOM    708  CA  GLN A  93       0.255  -9.038  26.494  1.00 58.88      A    C  
ANISOU  708  CA  GLN A  93     6707   6570   9096    807    236   1129  A    C  
ATOM    709  C   GLN A  93       1.628  -8.688  25.939  1.00 61.96      A    C  
ANISOU  709  C   GLN A  93     7011   6976   9557   1086    504    890  A    C  
ATOM    710  O   GLN A  93       1.777  -8.368  24.758  1.00 61.89      A    O  
ANISOU  710  O   GLN A  93     7180   6987   9349   1194    754    445  A    O  
ATOM    711  CB  GLN A  93      -0.003 -10.544  26.351  1.00 63.89      A    C  
ANISOU  711  CB  GLN A  93     7367   6593  10314    822     46   1139  A    C  
ATOM    712  CG  GLN A  93      -0.495 -10.968  24.983  1.00 66.08      A    C  
ANISOU  712  CG  GLN A  93     7955   6538  10614    875     91    577  A    C  
ATOM    713  CD  GLN A  93      -0.435 -12.469  24.792  1.00 71.80      A    C  
ANISOU  713  CD  GLN A  93     8696   6560  12022    977   -127    500  A    C  
ATOM    714  NE2 GLN A  93      -1.054 -12.956  23.724  1.00 74.25      A    N  
ANISOU  714  NE2 GLN A  93     9312   6525  12372    986   -208     25  A    N  
ATOM    715  OE1 GLN A  93       0.162 -13.183  25.598  1.00 74.76      A    O  
ANISOU  715  OE1 GLN A  93     8826   6675  12905   1046   -274    862  A    O  
ATOM    716  N   LEU A  94       2.630  -8.754  26.815  1.00 65.98      A    N  
ANISOU  716  N   LEU A  94     7225   7498  10346   1193    445   1227  A    N  
ATOM    717  CA  LEU A  94       4.007  -8.459  26.439  1.00 70.82      A    C  
ANISOU  717  CA  LEU A  94     7640   8127  11142   1450    683   1100  A    C  
ATOM    718  C   LEU A  94       4.575  -9.572  25.569  1.00 77.26      A    C  
ANISOU  718  C   LEU A  94     8443   8449  12461   1741    856    755  A    C  
ATOM    719  O   LEU A  94       4.538  -9.480  24.337  1.00 77.26      A    O  
ANISOU  719  O   LEU A  94     8649   8446  12262   1860   1151    266  A    O  
ATOM    720  CB  LEU A  94       4.871  -8.261  27.687  1.00 72.70      A    C  
ANISOU  720  CB  LEU A  94     7548   8476  11597   1466    479   1584  A    C  
ATOM    721  CG  LEU A  94       4.885  -6.853  28.287  1.00 71.00      A    C  
ANISOU  721  CG  LEU A  94     7303   8784  10890   1315    399   1759  A    C  
ATOM    722  CD1 LEU A  94       5.962  -6.733  29.353  1.00 73.24      A    C  
ANISOU  722  CD1 LEU A  94     7269   9105  11454   1380    169   2163  A    C  
ATOM    723  CD2 LEU A  94       5.084  -5.810  27.200  1.00 69.50      A    C  
ANISOU  723  CD2 LEU A  94     7197   8833  10378   1342    702   1402  A    C  
ATOM    724  N   GLU A  95       5.092 -10.621  26.211  1.00 85.04      A    N  
ANISOU  724  N   GLU A  95     9206   9021  14086   1868    653    999  A    N  
ATOM    725  CA  GLU A  95       5.663 -11.801  25.550  1.00 90.95      A    C  
ANISOU  725  CA  GLU A  95     9902   9210  15447   2196    742    672  A    C  
ATOM    726  C   GLU A  95       6.505 -11.464  24.320  1.00 92.36      A    C  
ANISOU  726  C   GLU A  95    10059   9501  15531   2514   1248    143  A    C  
ATOM    727  O   GLU A  95       7.362 -10.582  24.366  1.00 90.95      A    O  
ANISOU  727  O   GLU A  95     9631   9696  15228   2570   1479    258  A    O  
ATOM    728  CB  GLU A  95       4.553 -12.786  25.166  1.00 93.43      A    C  
ANISOU  728  CB  GLU A  95    10528   9079  15890   2104    524    463  A    C  
ATOM    729  CG  GLU A  95       3.875 -12.506  23.833  1.00 92.76      A    C  
ANISOU  729  CG  GLU A  95    10843   9082  15318   2109    760   -142  A    C  
ATOM    730  CD  GLU A  95       3.073 -13.691  23.330  1.00 96.76      A    C  
ANISOU  730  CD  GLU A  95    11622   8991  16153   2113    499   -441  A    C  
ATOM    731  OE1 GLU A  95       1.861 -13.528  23.075  1.00 94.87      A    O  
ANISOU  731  OE1 GLU A  95    11668   8813  15565   1831    335   -500  A    O  
ATOM    732  OE2 GLU A  95       3.655 -14.787  23.186  1.00102.63      A    O1-
ANISOU  732  OE2 GLU A  95    12274   9166  17553   2405    419   -624  A    O1-
TER   
ATOM    733  N   MET C   2       7.844   9.407   3.939  1.00105.36      C    N  
ANISOU  733  N   MET C   2     9162  21340   9530  -4059    115    264  C    N  
ATOM    734  CA  MET C   2       7.200  10.379   3.062  1.00102.79      C    C  
ANISOU  734  CA  MET C   2     9345  20934   8776  -4384     81    127  C    C  
ATOM    735  C   MET C   2       5.749   9.998   2.784  1.00 96.62      C    C  
ANISOU  735  C   MET C   2     8968  19575   8168  -4214     84     27  C    C  
ATOM    736  O   MET C   2       4.843  10.818   2.938  1.00 93.05      C    O  
ANISOU  736  O   MET C   2     9039  18874   7443  -4372    -22     79  C    O  
ATOM    737  CB  MET C   2       7.970  10.504   1.745  1.00107.50      C    C  
ANISOU  737  CB  MET C   2     9707  21910   9229  -4587    223   -103  C    C  
ATOM    738  CG  MET C   2       7.289  11.386   0.709  1.00105.82      C    C  
ANISOU  738  CG  MET C   2    10012  21592   8601  -4936    173   -256  C    C  
ATOM    739  SD  MET C   2       8.222  11.517  -0.829  1.00112.13      C    S  
ANISOU  739  SD  MET C   2    10543  22877   9184  -5254    336   -539  C    S  
ATOM    740  CE  MET C   2       7.049  12.387  -1.865  1.00108.50      C    C  
ANISOU  740  CE  MET C   2    10785  21947   8491  -5538    250   -634  C    C  
ATOM    741  N   ASP C   3       5.535   8.752   2.379  1.00 96.98      C    N  
ANISOU  741  N   ASP C   3     8756  19410   8683  -3882    231   -104  C    N  
ATOM    742  CA  ASP C   3       4.217   8.263   2.007  1.00 92.59      C    C  
ANISOU  742  CA  ASP C   3     8532  18337   8312  -3726    249   -207  C    C  
ATOM    743  C   ASP C   3       3.610   7.419   3.122  1.00 86.48      C    C  
ANISOU  743  C   ASP C   3     7733  17217   7907  -3392    197    -51  C    C  
ATOM    744  O   ASP C   3       4.312   6.857   3.967  1.00 87.97      C    O  
ANISOU  744  O   ASP C   3     7535  17551   8337  -3209    188     93  C    O  
ATOM    745  CB  ASP C   3       4.288   7.443   0.716  1.00 97.28      C    C  
ANISOU  745  CB  ASP C   3     8916  18904   9140  -3626    468   -460  C    C  
ATOM    746  CG  ASP C   3       4.678   8.278  -0.486  1.00102.41      C    C  
ANISOU  746  CG  ASP C   3     9679  19849   9384  -4022    507   -642  C    C  
ATOM    747  OD1 ASP C   3       4.314   9.472  -0.525  1.00101.61      C    O  
ANISOU  747  OD1 ASP C   3    10019  19756   8831  -4353    333   -593  C    O  
ATOM    748  OD2 ASP C   3       5.346   7.739  -1.393  1.00107.30      C    O1-
ANISOU  748  OD2 ASP C   3     9950  20691  10128  -4005    732   -831  C    O1-
ATOM    749  N   ILE C   4       2.282   7.341   3.110  1.00 79.88      C    N  
ANISOU  749  N   ILE C   4     7315  15929   7107  -3335    151    -77  C    N  
ATOM    750  CA  ILE C   4       1.518   6.492   4.016  1.00 75.63      C    C  
ANISOU  750  CA  ILE C   4     6808  15032   6896  -3057    106     35  C    C  
ATOM    751  C   ILE C   4       0.769   5.474   3.171  1.00 71.14      C    C  
ANISOU  751  C   ILE C   4     6252  14127   6652  -2851    226   -128  C    C  
ATOM    752  O   ILE C   4       0.086   5.844   2.209  1.00 68.78      C    O  
ANISOU  752  O   ILE C   4     6270  13670   6191  -2991    255   -277  C    O  
ATOM    753  CB  ILE C   4       0.541   7.308   4.881  1.00 73.13      C    C  
ANISOU  753  CB  ILE C   4     6970  14489   6328  -3178    -27    164  C    C  
ATOM    754  CG1 ILE C   4       1.268   8.468   5.562  1.00 76.53      C    C  
ANISOU  754  CG1 ILE C   4     7445  15258   6375  -3441   -111    315  C    C  
ATOM    755  CG2 ILE C   4      -0.129   6.414   5.914  1.00 71.23      C    C  
ANISOU  755  CG2 ILE C   4     6723  13950   6390  -2940    -77    285  C    C  
ATOM    756  CD1 ILE C   4       0.435   9.726   5.676  1.00 74.62      C    C  
ANISOU  756  CD1 ILE C   4     7664  14586   6101  -3546   -138    325  C    C  
ATOM    757  N   GLN C   5       0.895   4.198   3.526  1.00 70.04      C    N  
ANISOU  757  N   GLN C   5     5775  13871   6966  -2529    290    -86  C    N  
ATOM    758  CA  GLN C   5       0.310   3.116   2.744  1.00 68.70      C    C  
ANISOU  758  CA  GLN C   5     5552  13459   7090  -2332    439   -227  C    C  
ATOM    759  C   GLN C   5      -0.769   2.425   3.563  1.00 63.50      C    C  
ANISOU  759  C   GLN C   5     5067  12432   6627  -2174    325   -112  C    C  
ATOM    760  O   GLN C   5      -0.492   1.902   4.649  1.00 64.40      C    O  
ANISOU  760  O   GLN C   5     4949  12606   6913  -2029    219     55  C    O  
ATOM    761  CB  GLN C   5       1.380   2.118   2.298  1.00 75.87      C    C  
ANISOU  761  CB  GLN C   5     5835  14762   8231  -2116    654   -329  C    C  
ATOM    762  CG  GLN C   5       1.114   1.515   0.928  1.00 78.25      C    C  
ANISOU  762  CG  GLN C   5     6111  15061   8562  -2081    920   -596  C    C  
ATOM    763  CD  GLN C   5       1.639   2.384  -0.200  1.00 81.59      C    C  
ANISOU  763  CD  GLN C   5     6618  15707   8675  -2384   1036   -773  C    C  
ATOM    764  NE2 GLN C   5       2.028   1.755  -1.302  1.00 86.16      C    N  
ANISOU  764  NE2 GLN C   5     6955  16481   9301  -2319   1346  -1027  C    N  
ATOM    765  OE1 GLN C   5       1.678   3.609  -0.087  1.00 80.57      C    O  
ANISOU  765  OE1 GLN C   5     6785  15577   8251  -2671    857   -698  C    O  
ATOM    766  N   VAL C   6      -1.990   2.419   3.036  1.00 57.78      C    N  
ANISOU  766  N   VAL C   6     4746  11341   5866  -2223    328   -197  C    N  
ATOM    767  CA  VAL C   6      -3.142   1.802   3.684  1.00 52.74      C    C  
ANISOU  767  CA  VAL C   6     4316  10344   5379  -2114    231   -111  C    C  
ATOM    768  C   VAL C   6      -3.469   0.516   2.939  1.00 51.09      C    C  
ANISOU  768  C   VAL C   6     3913  10129   5369  -1985    380   -234  C    C  
ATOM    769  O   VAL C   6      -3.695   0.534   1.723  1.00 50.65      C    O  
ANISOU  769  O   VAL C   6     3976  10042   5226  -2081    535   -426  C    O  
ATOM    770  CB  VAL C   6      -4.353   2.748   3.707  1.00 49.38      C    C  
ANISOU  770  CB  VAL C   6     4448   9621   4692  -2272    137   -117  C    C  
ATOM    771  CG1 VAL C   6      -5.435   2.207   4.631  1.00 46.67      C    C  
ANISOU  771  CG1 VAL C   6     4285   8965   4481  -2168     42     -6  C    C  
ATOM    772  CG2 VAL C   6      -3.926   4.143   4.133  1.00 50.69      C    C  
ANISOU  772  CG2 VAL C   6     4751  10046   4465  -2490     66    -59  C    C  
ATOM    773  N   GLN C   7      -3.494  -0.598   3.666  1.00 49.99      C    N  
ANISOU  773  N   GLN C   7     3483  10033   5478  -1775    327   -129  C    N  
ATOM    774  CA  GLN C   7      -3.802  -1.912   3.107  1.00 49.24      C    C  
ANISOU  774  CA  GLN C   7     3152   9970   5586  -1579    471   -246  C    C  
ATOM    775  C   GLN C   7      -5.065  -2.428   3.790  1.00 44.11      C    C  
ANISOU  775  C   GLN C   7     2784   8973   5004  -1619    272   -109  C    C  
ATOM    776  O   GLN C   7      -5.017  -2.880   4.938  1.00 44.54      C    O  
ANISOU  776  O   GLN C   7     2690   9050   5184  -1511     38    108  C    O  
ATOM    777  CB  GLN C   7      -2.631  -2.873   3.292  1.00 54.71      C    C  
ANISOU  777  CB  GLN C   7     3163  11070   6554  -1169    542   -255  C    C  
ATOM    778  CG  GLN C   7      -2.914  -4.293   2.829  1.00 56.51      C    C  
ANISOU  778  CG  GLN C   7     3106  11340   7026   -762    689   -422  C    C  
ATOM    779  CD  GLN C   7      -3.085  -4.393   1.327  1.00 56.72      C    C  
ANISOU  779  CD  GLN C   7     3360  11260   6930   -785   1099   -794  C    C  
ATOM    780  NE2 GLN C   7      -4.050  -5.194   0.894  1.00 55.03      C    N  
ANISOU  780  NE2 GLN C   7     3718  10432   6759   -630   1101   -874  C    N  
ATOM    781  OE1 GLN C   7      -2.355  -3.759   0.564  1.00 58.73      C    O  
ANISOU  781  OE1 GLN C   7     3535  11746   7035   -932   1323   -950  C    O  
ATOM    782  N   VAL C   8      -6.191  -2.358   3.085  1.00 40.45      C    N  
ANISOU  782  N   VAL C   8     2756   8169   4443  -1799    336   -220  C    N  
ATOM    783  CA  VAL C   8      -7.486  -2.785   3.602  1.00 37.05      C    C  
ANISOU  783  CA  VAL C   8     2672   7351   4054  -1879    160   -110  C    C  
ATOM    784  C   VAL C   8      -7.878  -4.081   2.909  1.00 38.52      C    C  
ANISOU  784  C   VAL C   8     2914   7350   4372  -1710    264   -229  C    C  
ATOM    785  O   VAL C   8      -7.824  -4.174   1.676  1.00 39.47      C    O  
ANISOU  785  O   VAL C   8     3171   7395   4431  -1686    532   -467  C    O  
ATOM    786  CB  VAL C   8      -8.558  -1.702   3.398  1.00 32.29      C    C  
ANISOU  786  CB  VAL C   8     2688   6305   3277  -1998    114   -130  C    C  
ATOM    787  CG1 VAL C   8      -9.871  -2.123   4.040  1.00 33.78      C    C  
ANISOU  787  CG1 VAL C   8     3209   6101   3525  -1981    -32    -23  C    C  
ATOM    788  CG2 VAL C   8      -8.079  -0.383   3.973  1.00 47.62      C    C  
ANISOU  788  CG2 VAL C   8     4700   8310   5081  -1977     57    -68  C    C  
ATOM    789  N   ASN C   9      -8.274  -5.077   3.698  1.00 39.02      C    N  
ANISOU  789  N   ASN C   9     3151   7089   4587  -1442     23    -55  C    N  
ATOM    790  CA  ASN C   9      -8.633  -6.390   3.180  1.00 41.42      C    C  
ANISOU  790  CA  ASN C   9     3818   6896   5023  -1054     41   -130  C    C  
ATOM    791  C   ASN C   9      -9.964  -6.823   3.774  1.00 40.02      C    C  
ANISOU  791  C   ASN C   9     4129   6258   4818  -1212   -217     47  C    C  
ATOM    792  O   ASN C   9     -10.139  -6.811   4.997  1.00 38.78      C    O  
ANISOU  792  O   ASN C   9     3905   6161   4669  -1316   -490    290  C    O  
ATOM    793  CB  ASN C   9      -7.546  -7.422   3.490  1.00 46.54      C    C  
ANISOU  793  CB  ASN C   9     4153   7593   5937   -466    -22    -98  C    C  
ATOM    794  CG  ASN C   9      -6.498  -7.501   2.400  1.00 50.68      C    C  
ANISOU  794  CG  ASN C   9     4363   8366   6529   -179    344   -410  C    C  
ATOM    795  ND2 ASN C   9      -6.947  -7.667   1.161  1.00 50.41      C    N  
ANISOU  795  ND2 ASN C   9     4692   8078   6382   -226    625   -683  C    N  
ATOM    796  OD1 ASN C   9      -5.299  -7.412   2.665  1.00 54.54      C    O  
ANISOU  796  OD1 ASN C   9     4277   9290   7154     55    379   -412  C    O  
ATOM    797  N   ILE C  10     -10.893  -7.211   2.904  1.00 40.39      C    N  
ANISOU  797  N   ILE C  10     4663   5874   4808  -1270   -128    -76  C    N  
ATOM    798  CA  ILE C  10     -12.252  -7.576   3.284  1.00 39.19      C    C  
ANISOU  798  CA  ILE C  10     4978   5305   4606  -1479   -335     62  C    C  
ATOM    799  C   ILE C  10     -12.501  -8.988   2.772  1.00 43.38      C    C  
ANISOU  799  C   ILE C  10     5930   5328   5224  -1125   -361     24  C    C  
ATOM    800  O   ILE C  10     -12.517  -9.220   1.556  1.00 43.67      C    O  
ANISOU  800  O   ILE C  10     6184   5181   5226  -1045   -128   -203  C    O  
ATOM    801  CB  ILE C  10     -13.285  -6.593   2.717  1.00 34.58      C    C  
ANISOU  801  CB  ILE C  10     4603   4665   3871  -1964   -253    -26  C    C  
ATOM    802  CG1 ILE C  10     -12.952  -5.162   3.147  1.00 32.64      C    C  
ANISOU  802  CG1 ILE C  10     3988   4857   3557  -2172   -214    -17  C    C  
ATOM    803  CG2 ILE C  10     -14.681  -6.965   3.163  1.00 31.89      C    C  
ANISOU  803  CG2 ILE C  10     4652   3963   3503  -2123   -447    109  C    C  
ATOM    804  CD1 ILE C  10     -13.866  -4.118   2.546  1.00 28.98      C    C  
ANISOU  804  CD1 ILE C  10     3762   4239   3011  -1963   -111    -60  C    C  
ATOM    805  N   ASP C  11     -12.696  -9.933   3.690  1.00 47.78      C    N  
ANISOU  805  N   ASP C  11     6640   5645   5869   -953   -657    247  C    N  
ATOM    806  CA  ASP C  11     -12.867 -11.337   3.342  1.00 54.09      C    C  
ANISOU  806  CA  ASP C  11     7864   5920   6766   -598   -747    241  C    C  
ATOM    807  C   ASP C  11     -14.165 -11.871   3.928  1.00 54.78      C    C  
ANISOU  807  C   ASP C  11     8434   5635   6745   -878  -1031    462  C    C  
ATOM    808  O   ASP C  11     -14.423 -11.716   5.127  1.00 53.35      C    O  
ANISOU  808  O   ASP C  11     8155   5597   6517  -1096  -1281    706  C    O  
ATOM    809  CB  ASP C  11     -11.686 -12.178   3.836  1.00 60.68      C    C  
ANISOU  809  CB  ASP C  11     8438   6762   7856    -46   -891    310  C    C  
ATOM    810  CG  ASP C  11     -11.682 -13.577   3.247  1.00 65.97      C    C  
ANISOU  810  CG  ASP C  11     9531   6862   8672    402   -930    214  C    C  
ATOM    811  OD1 ASP C  11     -11.858 -13.708   2.017  1.00 66.66      C    O  
ANISOU  811  OD1 ASP C  11     9870   6757   8700    447   -630    -75  C    O  
ATOM    812  OD2 ASP C  11     -11.502 -14.548   4.013  1.00 69.71      C    O1-
ANISOU  812  OD2 ASP C  11    10117   7060   9310    684  -1280    429  C    O1-
ATOM    813  N   ASP C  12     -14.973 -12.499   3.078  1.00 57.77      C    N  
ANISOU  813  N   ASP C  12     9335   5560   7056   -913   -984    372  C    N  
ATOM    814  CA  ASP C  12     -16.155 -13.240   3.500  1.00 59.71      C    C  
ANISOU  814  CA  ASP C  12    10082   5408   7198  -1141  -1254    574  C    C  
ATOM    815  C   ASP C  12     -16.195 -14.539   2.701  1.00 64.98      C    C  
ANISOU  815  C   ASP C  12    11264   5511   7914   -813  -1272    488  C    C  
ATOM    816  O   ASP C  12     -15.228 -14.904   2.025  1.00 68.20      C    O  
ANISOU  816  O   ASP C  12    11583   5858   8472   -361  -1090    273  C    O  
ATOM    817  CB  ASP C  12     -17.427 -12.399   3.322  1.00 55.52      C    C  
ANISOU  817  CB  ASP C  12     9421   5213   6461  -1520  -1115    509  C    C  
ATOM    818  CG  ASP C  12     -18.567 -12.872   4.208  1.00 55.63      C    C  
ANISOU  818  CG  ASP C  12     9401   5419   6315  -1582  -1287    619  C    C  
ATOM    819  OD1 ASP C  12     -19.183 -13.909   3.880  1.00 57.49      C    O  
ANISOU  819  OD1 ASP C  12     9899   5462   6481  -1489  -1349    607  C    O  
ATOM    820  OD2 ASP C  12     -18.845 -12.215   5.233  1.00 54.04      C    O1-
ANISOU  820  OD2 ASP C  12     8925   5569   6038  -1738  -1348    691  C    O1-
ATOM    821  N   ASN C  13     -17.321 -15.244   2.776  1.00 64.57      C    N  
ANISOU  821  N   ASN C  13     9637   6825   8071  -2253   1280  -1462  C    N  
ATOM    822  CA  ASN C  13     -17.470 -16.523   2.090  1.00 64.65      C    C  
ANISOU  822  CA  ASN C  13     9439   6710   8414  -2008   1185  -1612  C    C  
ATOM    823  C   ASN C  13     -17.540 -16.293   0.585  1.00 63.00      C    C  
ANISOU  823  C   ASN C  13     9188   6517   8234  -1790   1146  -1797  C    C  
ATOM    824  O   ASN C  13     -18.562 -15.834   0.065  1.00 62.59      C    O  
ANISOU  824  O   ASN C  13     9126   6435   8221  -1605   1107  -1888  C    O  
ATOM    825  CB  ASN C  13     -18.716 -17.246   2.591  1.00 66.13      C    C  
ANISOU  825  CB  ASN C  13     9542   6771   8813  -1878   1248  -1718  C    C  
ATOM    826  CG  ASN C  13     -18.703 -17.454   4.093  1.00 68.14      C    C  
ANISOU  826  CG  ASN C  13     9888   7021   8980  -2124   1331  -1580  C    C  
ATOM    827  ND2 ASN C  13     -17.788 -18.292   4.566  1.00 68.64      C    N  
ANISOU  827  ND2 ASN C  13     9883   7054   9142  -2238   1190  -1422  C    N  
ATOM    828  OD1 ASN C  13     -19.506 -16.868   4.819  1.00 69.14      C    O  
ANISOU  828  OD1 ASN C  13    10138   7166   8966  -2225   1508  -1603  C    O  
ATOM    829  N   GLY C  14     -16.455 -16.611  -0.118  1.00 65.31      C    N  
ANISOU  829  N   GLY C  14     9469   6857   8490  -1881   1226  -1889  C    N  
ATOM    830  CA  GLY C  14     -16.415 -16.472  -1.558  1.00 66.08      C    C  
ANISOU  830  CA  GLY C  14     9539   7015   8553  -1664   1204  -2108  C    C  
ATOM    831  C   GLY C  14     -16.212 -15.065  -2.069  1.00 65.93      C    C  
ANISOU  831  C   GLY C  14     9704   7126   8220  -1796   1212  -2038  C    C  
ATOM    832  O   GLY C  14     -16.343 -14.840  -3.277  1.00 66.62      C    O  
ANISOU  832  O   GLY C  14     9792   7283   8238  -1592   1150  -2203  C    O  
ATOM    833  N   LYS C  15     -15.900 -14.110  -1.195  1.00 64.45      C    N  
ANISOU  833  N   LYS C  15     9680   6992   7814  -2116   1268  -1786  C    N  
ATOM    834  CA  LYS C  15     -15.674 -12.723  -1.583  1.00 63.63      C    C  
ANISOU  834  CA  LYS C  15     9757   6996   7425  -2276   1277  -1681  C    C  
ATOM    835  C   LYS C  15     -14.408 -12.233  -0.898  1.00 61.62      C    C  
ANISOU  835  C   LYS C  15     9679   6898   6835  -2719   1351  -1421  C    C  
ATOM    836  O   LYS C  15     -14.316 -12.265   0.333  1.00 60.58      C    O  
ANISOU  836  O   LYS C  15     9574   6780   6664  -2834   1333  -1246  C    O  
ATOM    837  CB  LYS C  15     -16.863 -11.838  -1.198  1.00 64.29      C    C  
ANISOU  837  CB  LYS C  15     9832   6988   7606  -2138   1198  -1618  C    C  
ATOM    838  CG  LYS C  15     -18.114 -12.056  -2.033  1.00 66.12      C    C  
ANISOU  838  CG  LYS C  15     9912   7094   8117  -1741   1011  -1803  C    C  
ATOM    839  CD  LYS C  15     -19.297 -11.272  -1.477  1.00 68.71      C    C  
ANISOU  839  CD  LYS C  15    10276   7307   8526  -1787   1098  -1789  C    C  
ATOM    840  CE  LYS C  15     -18.879  -9.886  -1.008  1.00 70.20      C    C  
ANISOU  840  CE  LYS C  15    10633   7559   8480  -2050   1192  -1623  C    C  
ATOM    841  NZ  LYS C  15     -20.044  -9.054  -0.600  1.00 72.15      C    N1+
ANISOU  841  NZ  LYS C  15    10906   7678   8830  -2069   1288  -1669  C    N1+
ATOM    842  N   ASN C  16     -13.437 -11.780  -1.688  1.00 61.82      C    N  
ANISOU  842  N   ASN C  16     9815   7085   6591  -2954   1373  -1383  C    N  
ATOM    843  CA  ASN C  16     -12.177 -11.268  -1.157  1.00 62.37      C    C  
ANISOU  843  CA  ASN C  16     9965   7363   6369  -3339   1326  -1031  C    C  
ATOM    844  C   ASN C  16     -11.874  -9.933  -1.821  1.00 61.96      C    C  
ANISOU  844  C   ASN C  16    10082   7456   6005  -3496   1289   -921  C    C  
ATOM    845  O   ASN C  16     -11.565  -9.885  -3.016  1.00 62.82      C    O  
ANISOU  845  O   ASN C  16    10152   7711   6004  -3471   1332   -974  C    O  
ATOM    846  CB  ASN C  16     -11.037 -12.261  -1.379  1.00 64.42      C    C  
ANISOU  846  CB  ASN C  16     9988   7759   6731  -3502   1377   -868  C    C  
ATOM    847  CG  ASN C  16     -10.158 -12.417  -0.156  1.00 65.86      C    C  
ANISOU  847  CG  ASN C  16    10034   8063   6928  -3568   1192   -447  C    C  
ATOM    848  ND2 ASN C  16      -9.483 -13.556  -0.055  1.00 67.56      C    N  
ANISOU  848  ND2 ASN C  16     9951   8316   7402  -3581   1225   -277  C    N  
ATOM    849  OD1 ASN C  16     -10.090 -11.528   0.693  1.00 65.86      C    O  
ANISOU  849  OD1 ASN C  16    10169   8105   6751  -3604   1018   -314  C    O  
ATOM    850  N   PHE C  17     -11.953  -8.856  -1.045  1.00 59.30      C    N  
ANISOU  850  N   PHE C  17     9864   7145   5522  -3516   1177   -779  C    N  
ATOM    851  CA  PHE C  17     -11.709  -7.507  -1.533  1.00 57.89      C    C  
ANISOU  851  CA  PHE C  17     9813   7059   5122  -3631   1086   -682  C    C  
ATOM    852  C   PHE C  17     -10.347  -7.029  -1.045  1.00 56.77      C    C  
ANISOU  852  C   PHE C  17     9550   7126   4893  -3773    862   -364  C    C  
ATOM    853  O   PHE C  17      -9.932  -7.342   0.075  1.00 56.30      C    O  
ANISOU  853  O   PHE C  17     9419   7089   4884  -3787    767   -255  C    O  
ATOM    854  CB  PHE C  17     -12.808  -6.544  -1.067  1.00 58.04      C    C  
ANISOU  854  CB  PHE C  17     9935   6918   5201  -3491   1129   -758  C    C  
ATOM    855  CG  PHE C  17     -14.179  -6.875  -1.601  1.00 58.09      C    C  
ANISOU  855  CG  PHE C  17     9832   6689   5552  -3204   1236   -958  C    C  
ATOM    856  CD1 PHE C  17     -14.343  -7.798  -2.623  1.00 58.74      C    C  
ANISOU  856  CD1 PHE C  17     9818   6726   5776  -3070   1247  -1137  C    C  
ATOM    857  CD2 PHE C  17     -15.306  -6.267  -1.071  1.00 57.51      C    C  
ANISOU  857  CD2 PHE C  17     9690   6447   5713  -3012   1242  -1019  C    C  
ATOM    858  CE1 PHE C  17     -15.601  -8.103  -3.108  1.00 58.31      C    C  
ANISOU  858  CE1 PHE C  17     9603   6481   6070  -2693   1184  -1361  C    C  
ATOM    859  CE2 PHE C  17     -16.567  -6.569  -1.553  1.00 57.07      C    C  
ANISOU  859  CE2 PHE C  17     9453   6193   6038  -2697   1199  -1204  C    C  
ATOM    860  CZ  PHE C  17     -16.714  -7.488  -2.572  1.00 57.44      C    C  
ANISOU  860  CZ  PHE C  17     9411   6209   6203  -2525   1139  -1364  C    C  
ATOM    861  N   ASP C  18      -9.657  -6.266  -1.891  1.00 56.31      C    N  
ANISOU  861  N   ASP C  18     9420   7233   4740  -3835    788   -169  C    N  
ATOM    862  CA  ASP C  18      -8.282  -5.845  -1.625  1.00 56.20      C    C  
ANISOU  862  CA  ASP C  18     9193   7443   4719  -3872    627    195  C    C  
ATOM    863  C   ASP C  18      -8.152  -4.370  -1.978  1.00 54.89      C    C  
ANISOU  863  C   ASP C  18     9091   7303   4462  -3934    516    278  C    C  
ATOM    864  O   ASP C  18      -8.267  -4.000  -3.150  1.00 55.38      C    O  
ANISOU  864  O   ASP C  18     9146   7447   4448  -3896    574    324  C    O  
ATOM    865  CB  ASP C  18      -7.290  -6.688  -2.428  1.00 58.37      C    C  
ANISOU  865  CB  ASP C  18     9184   7991   5005  -3772    732    457  C    C  
ATOM    866  CG  ASP C  18      -6.007  -6.961  -1.671  1.00 60.52      C    C  
ANISOU  866  CG  ASP C  18     9218   8394   5383  -3791    616    786  C    C  
ATOM    867  OD1 ASP C  18      -5.202  -6.021  -1.502  1.00 61.77      C    O  
ANISOU  867  OD1 ASP C  18     9316   8642   5511  -3838    474    997  C    O  
ATOM    868  OD2 ASP C  18      -5.804  -8.117  -1.242  1.00 60.90      C    O1-
ANISOU  868  OD2 ASP C  18     9136   8435   5571  -3770    669    838  C    O1-
ATOM    869  N   TYR C  19      -7.905  -3.532  -0.973  1.00 53.30      C    N  
ANISOU  869  N   TYR C  19     8951   7055   4246  -4028    369    309  C    N  
ATOM    870  CA  TYR C  19      -7.756  -2.095  -1.160  1.00 52.49      C    C  
ANISOU  870  CA  TYR C  19     8902   6954   4086  -4106    271    387  C    C  
ATOM    871  C   TYR C  19      -6.347  -1.674  -0.769  1.00 52.90      C    C  
ANISOU  871  C   TYR C  19     8761   7188   4150  -4169    125    699  C    C  
ATOM    872  O   TYR C  19      -5.867  -2.025   0.314  1.00 52.40      C    O  
ANISOU  872  O   TYR C  19     8674   7143   4093  -4230     43    738  C    O  
ATOM    873  CB  TYR C  19      -8.787  -1.320  -0.333  1.00 52.09      C    C  
ANISOU  873  CB  TYR C  19     9119   6692   3980  -4150    295    128  C    C  
ATOM    874  CG  TYR C  19     -10.222  -1.588  -0.728  1.00 51.36      C    C  
ANISOU  874  CG  TYR C  19     9198   6409   3909  -4034    483   -143  C    C  
ATOM    875  CD1 TYR C  19     -10.981  -2.538  -0.058  1.00 50.65      C    C  
ANISOU  875  CD1 TYR C  19     9168   6222   3856  -3919    637   -333  C    C  
ATOM    876  CD2 TYR C  19     -10.818  -0.891  -1.770  1.00 51.79      C    C  
ANISOU  876  CD2 TYR C  19     9316   6380   3983  -4022    515   -156  C    C  
ATOM    877  CE1 TYR C  19     -12.293  -2.787  -0.416  1.00 49.85      C    C  
ANISOU  877  CE1 TYR C  19     9119   5941   3879  -3745    845   -513  C    C  
ATOM    878  CE2 TYR C  19     -12.129  -1.133  -2.135  1.00 51.26      C    C  
ANISOU  878  CE2 TYR C  19     9346   6117   4014  -3882    690   -353  C    C  
ATOM    879  CZ  TYR C  19     -12.862  -2.082  -1.454  1.00 49.90      C    C  
ANISOU  879  CZ  TYR C  19     9157   5845   3960  -3715    862   -523  C    C  
ATOM    880  OH  TYR C  19     -14.167  -2.326  -1.813  1.00 48.86      C    O  
ANISOU  880  OH  TYR C  19     8962   5489   4115  -3497    994   -678  C    O  
ATOM    881  N   THR C  20      -5.692  -0.918  -1.648  1.00 54.01      C    N  
ANISOU  881  N   THR C  20     8772   7468   4283  -4155     95    933  C    N  
ATOM    882  CA  THR C  20      -4.343  -0.412  -1.410  1.00 55.65      C    C  
ANISOU  882  CA  THR C  20     8798   7837   4509  -4204    -20   1234  C    C  
ATOM    883  C   THR C  20      -4.324   1.075  -1.735  1.00 56.16      C    C  
ANISOU  883  C   THR C  20     8923   7875   4541  -4289    -98   1299  C    C  
ATOM    884  O   THR C  20      -4.491   1.463  -2.896  1.00 56.51      C    O  
ANISOU  884  O   THR C  20     8926   7981   4564  -4217    -38   1389  C    O  
ATOM    885  CB  THR C  20      -3.312  -1.167  -2.250  1.00 57.29      C    C  
ANISOU  885  CB  THR C  20     8726   8290   4751  -4055     76   1525  C    C  
ATOM    886  CG2 THR C  20      -1.907  -0.670  -1.940  1.00 59.63      C    C  
ANISOU  886  CG2 THR C  20     8846   8724   5087  -4116    -36   1830  C    C  
ATOM    887  OG1 THR C  20      -3.392  -2.568  -1.963  1.00 56.84      C    O  
ANISOU  887  OG1 THR C  20     8609   8238   4748  -3983    163   1473  C    O  
ATOM    888  N   TYR C  21      -4.121   1.903  -0.714  1.00 56.87      C    N  
ANISOU  888  N   TYR C  21     9139   7903   4566  -4497   -246   1264  C    N  
ATOM    889  CA  TYR C  21      -4.074   3.349  -0.861  1.00 57.78      C    C  
ANISOU  889  CA  TYR C  21     9329   7980   4645  -4628   -331   1330  C    C  
ATOM    890  C   TYR C  21      -2.675   3.868  -0.552  1.00 60.41      C    C  
ANISOU  890  C   TYR C  21     9529   8496   4928  -4804   -506   1618  C    C  
ATOM    891  O   TYR C  21      -1.940   3.283   0.249  1.00 61.21      C    O  
ANISOU  891  O   TYR C  21     9580   8699   4978  -4912   -610   1690  C    O  
ATOM    892  CB  TYR C  21      -5.080   4.037   0.067  1.00 57.42      C    C  
ANISOU  892  CB  TYR C  21     9598   7714   4506  -4772   -330   1041  C    C  
ATOM    893  CG  TYR C  21      -6.527   3.927  -0.361  1.00 55.09      C    C  
ANISOU  893  CG  TYR C  21     9424   7207   4299  -4602   -153    794  C    C  
ATOM    894  CD1 TYR C  21      -7.273   2.792  -0.071  1.00 52.85      C    C  
ANISOU  894  CD1 TYR C  21     9208   6852   4019  -4482    -33    569  C    C  
ATOM    895  CD2 TYR C  21      -7.152   4.967  -1.037  1.00 55.34      C    C  
ANISOU  895  CD2 TYR C  21     9495   7102   4431  -4576   -116    811  C    C  
ATOM    896  CE1 TYR C  21      -8.597   2.693  -0.451  1.00 51.57      C    C  
ANISOU  896  CE1 TYR C  21     9187   6506   3900  -4383    118    349  C    C  
ATOM    897  CE2 TYR C  21      -8.477   4.876  -1.420  1.00 54.12      C    C  
ANISOU  897  CE2 TYR C  21     9468   6750   4347  -4485     16    609  C    C  
ATOM    898  CZ  TYR C  21      -9.194   3.738  -1.125  1.00 52.30      C    C  
ANISOU  898  CZ  TYR C  21     9321   6463   4087  -4381    140    373  C    C  
ATOM    899  OH  TYR C  21     -10.513   3.643  -1.504  1.00 51.34      C    O  
ANISOU  899  OH  TYR C  21     9292   6131   4084  -4265    285    186  C    O  
ATOM    900  N   THR C  22      -2.312   4.973  -1.202  1.00 63.27      C    N  
ANISOU  900  N   THR C  22     9824   8898   5318  -4837   -550   1807  C    N  
ATOM    901  CA  THR C  22      -1.060   5.680  -0.937  1.00 67.58      C    C  
ANISOU  901  CA  THR C  22    10256   9593   5829  -5019   -725   2080  C    C  
ATOM    902  C   THR C  22      -1.389   7.151  -0.722  1.00 71.20      C    C  
ANISOU  902  C   THR C  22    10882   9912   6258  -5190   -807   2048  C    C  
ATOM    903  O   THR C  22      -1.842   7.829  -1.650  1.00 70.71      C    O  
ANISOU  903  O   THR C  22    10795   9782   6289  -5091   -734   2103  C    O  
ATOM    904  CB  THR C  22      -0.057   5.516  -2.082  1.00 67.75      C    C  
ANISOU  904  CB  THR C  22     9972   9841   5930  -4862   -665   2419  C    C  
ATOM    905  CG2 THR C  22      -0.195   4.150  -2.745  1.00 65.87      C    C  
ANISOU  905  CG2 THR C  22     9609   9682   5738  -4588   -457   2399  C    C  
ATOM    906  OG1 THR C  22      -0.273   6.541  -3.061  1.00 68.33      C    O  
ANISOU  906  OG1 THR C  22    10026   9900   6036  -4813   -629   2530  C    O  
ATOM    907  N   VAL C  23      -1.164   7.644   0.494  1.00 76.03      C    N  
ANISOU  907  N   VAL C  23    11672  10482   6735  -5451   -951   1977  C    N  
ATOM    908  CA  VAL C  23      -1.433   9.035   0.828  1.00 81.24      C    C  
ANISOU  908  CA  VAL C  23    12507  10994   7368  -5621   -995   1946  C    C  
ATOM    909  C   VAL C  23      -0.165   9.666   1.388  1.00 87.24      C    C  
ANISOU  909  C   VAL C  23    13207  11895   8044  -5870  -1219   2189  C    C  
ATOM    910  O   VAL C  23       0.790   8.981   1.764  1.00 88.68      C    O  
ANISOU  910  O   VAL C  23    13259  12269   8166  -5939  -1353   2334  C    O  
ATOM    911  CB  VAL C  23      -2.603   9.182   1.823  1.00 80.80      C    C  
ANISOU  911  CB  VAL C  23    12797  10710   7194  -5704   -879   1581  C    C  
ATOM    912  CG1 VAL C  23      -3.926   8.944   1.117  1.00 78.44      C    C  
ANISOU  912  CG1 VAL C  23    12532  10222   7049  -5462   -662   1386  C    C  
ATOM    913  CG2 VAL C  23      -2.436   8.225   2.989  1.00 68.30      C    C  
ANISOU  913  CG2 VAL C  23    11353   9216   5381  -5828   -931   1437  C    C  
ATOM    914  N   THR C  24      -0.167  11.001   1.442  1.00 91.60      C    N  
ANISOU  914  N   THR C  24    13841  12335   8627  -6006  -1261   2252  C    N  
ATOM    915  CA  THR C  24       0.995  11.760   1.877  1.00 96.84      C    C  
ANISOU  915  CA  THR C  24    14447  13111   9235  -6244  -1478   2500  C    C  
ATOM    916  C   THR C  24       0.762  12.610   3.117  1.00 98.12      C    C  
ANISOU  916  C   THR C  24    14930  13123   9226  -6530  -1519   2336  C    C  
ATOM    917  O   THR C  24       1.731  12.905   3.825  1.00100.41      C    O  
ANISOU  917  O   THR C  24    15237  13535   9380  -6776  -1729   2490  C    O  
ATOM    918  CB  THR C  24       1.494  12.677   0.747  1.00 99.34      C    C  
ANISOU  918  CB  THR C  24    14525  13463   9756  -6175  -1506   2812  C    C  
ATOM    919  CG2 THR C  24       2.042  11.850  -0.405  1.00 77.91      C    C  
ANISOU  919  CG2 THR C  24    11489  10968   7143  -5937  -1454   3033  C    C  
ATOM    920  OG1 THR C  24       0.413  13.489   0.275  1.00 99.72      C    O  
ANISOU  920  OG1 THR C  24    14680  13259   9951  -6094  -1356   2695  C    O  
ATOM    921  N   THR C  25      -0.474  13.016   3.399  1.00 98.54      C    N  
ANISOU  921  N   THR C  25    15229  12914   9296  -6509  -1307   2040  C    N  
ATOM    922  CA  THR C  25      -0.778  13.797   4.588  1.00101.58      C    C  
ANISOU  922  CA  THR C  25    15927  13139   9529  -6774  -1255   1853  C    C  
ATOM    923  C   THR C  25      -1.840  13.085   5.414  1.00100.98      C    C  
ANISOU  923  C   THR C  25    16132  12969   9268  -6764  -1041   1478  C    C  
ATOM    924  O   THR C  25      -2.647  12.313   4.888  1.00 98.24      C    O  
ANISOU  924  O   THR C  25    15734  12574   9018  -6513   -891   1337  C    O  
ATOM    925  CB  THR C  25      -1.250  15.220   4.235  1.00103.70      C    C  
ANISOU  925  CB  THR C  25    16192  13122  10087  -6791  -1138   1864  C    C  
ATOM    926  CG2 THR C  25      -2.305  15.189   3.141  1.00101.75      C    C  
ANISOU  926  CG2 THR C  25    15812  12691  10158  -6491   -950   1798  C    C  
ATOM    927  OG1 THR C  25      -1.792  15.852   5.403  1.00106.68      C    O  
ANISOU  927  OG1 THR C  25    16870  13290  10372  -7019   -985   1597  C    O  
ATOM    928  N   GLU C  26      -1.826  13.353   6.722  1.00 70.08      C    N  
ANISOU  928  N   GLU C  26    10897   5492  10238  -1833    -53    469  C    N  
ATOM    929  CA  GLU C  26      -2.770  12.707   7.628  1.00 67.47      C    C  
ANISOU  929  CA  GLU C  26    10488   5161   9985  -1530    -22    258  C    C  
ATOM    930  C   GLU C  26      -4.207  13.126   7.340  1.00 70.15      C    C  
ANISOU  930  C   GLU C  26    10985   5223  10447  -1336    -44    483  C    C  
ATOM    931  O   GLU C  26      -5.140  12.360   7.608  1.00 68.79      C    O  
ANISOU  931  O   GLU C  26    10771   5142  10225  -1166    -27    388  C    O  
ATOM    932  CB  GLU C  26      -2.396  13.027   9.077  1.00 66.30      C    C  
ANISOU  932  CB  GLU C  26    10260   4907  10026  -1354    -23    -32  C    C  
ATOM    933  CG  GLU C  26      -3.279  12.370  10.127  1.00 63.10      C    C  
ANISOU  933  CG  GLU C  26     9783   4578   9616  -1122    -32   -259  C    C  
ATOM    934  CD  GLU C  26      -2.806  12.646  11.542  1.00 62.30      C    C  
ANISOU  934  CD  GLU C  26     9628   4456   9588  -1054    -78   -519  C    C  
ATOM    935  OE1 GLU C  26      -1.611  12.420  11.830  1.00 61.03      C    O  
ANISOU  935  OE1 GLU C  26     9395   4462   9333  -1186    -99   -581  C    O  
ATOM    936  OE2 GLU C  26      -3.630  13.089  12.369  1.00 63.65      C    O1-
ANISOU  936  OE2 GLU C  26     9885   4432   9868   -885    -94   -676  C    O1-
ATOM    937  N   SER C  27      -4.403  14.322   6.782  1.00 74.46      C    N  
ANISOU  937  N   SER C  27    11708   5428  11154  -1344   -105    803  C    N  
ATOM    938  CA  SER C  27      -5.754  14.803   6.518  1.00 76.66      C    C  
ANISOU  938  CA  SER C  27    12113   5412  11601  -1082   -179   1050  C    C  
ATOM    939  C   SER C  27      -6.407  14.049   5.365  1.00 74.59      C    C  
ANISOU  939  C   SER C  27    11819   5447  11074  -1211   -317   1390  C    C  
ATOM    940  O   SER C  27      -7.578  13.666   5.456  1.00 73.85      C    O  
ANISOU  940  O   SER C  27    11701   5319  11038   -945   -359   1423  C    O  
ATOM    941  CB  SER C  27      -5.730  16.307   6.229  1.00 82.67      C    C  
ANISOU  941  CB  SER C  27    13060   5731  12619  -1045   -277   1327  C    C  
ATOM    942  OG  SER C  27      -7.041  16.844   6.243  1.00 86.06      C    O  
ANISOU  942  OG  SER C  27    13573   5831  13296   -682   -384   1466  C    O  
ATOM    943  N   GLU C  28      -5.678  13.835   4.267  1.00 73.65      C    N  
ANISOU  943  N   GLU C  28    11655   5673  10654  -1643   -393   1639  C    N  
ATOM    944  CA  GLU C  28      -6.249  13.087   3.152  1.00 71.81      C    C  
ANISOU  944  CA  GLU C  28    11304   5860  10122  -1864   -497   1952  C    C  
ATOM    945  C   GLU C  28      -6.375  11.603   3.467  1.00 65.22      C    C  
ANISOU  945  C   GLU C  28    10333   5361   9086  -1897   -342   1589  C    C  
ATOM    946  O   GLU C  28      -7.135  10.901   2.791  1.00 64.98      C    O  
ANISOU  946  O   GLU C  28    10069   5772   8849  -1891   -346   1703  C    O  
ATOM    947  CB  GLU C  28      -5.416  13.293   1.885  1.00 74.53      C    C  
ANISOU  947  CB  GLU C  28    11570   6612  10137  -2391   -579   2257  C    C  
ATOM    948  CG  GLU C  28      -4.128  12.493   1.835  1.00 71.66      C    C  
ANISOU  948  CG  GLU C  28    11071   6656   9502  -2743   -395   1859  C    C  
ATOM    949  CD  GLU C  28      -3.274  12.847   0.631  1.00 75.43      C    C  
ANISOU  949  CD  GLU C  28    11455   7558   9646  -3256   -463   2100  C    C  
ATOM    950  OE1 GLU C  28      -3.583  13.852  -0.044  1.00 80.11      C    O  
ANISOU  950  OE1 GLU C  28    12134   8059  10246  -3343   -677   2604  C    O  
ATOM    951  OE2 GLU C  28      -2.285  12.131   0.367  1.00 73.64      C    O1-
ANISOU  951  OE2 GLU C  28    11040   7771   9168  -3554   -316   1759  C    O1-
ATOM    952  N   LEU C  29      -5.645  11.109   4.470  1.00 61.01      C    N  
ANISOU  952  N   LEU C  29     9761   4815   8605  -1819   -172   1083  C    N  
ATOM    953  CA  LEU C  29      -5.889   9.756   4.954  1.00 56.30      C    C  
ANISOU  953  CA  LEU C  29     9014   4465   7912  -1760    -56    725  C    C  
ATOM    954  C   LEU C  29      -7.227   9.664   5.673  1.00 53.41      C    C  
ANISOU  954  C   LEU C  29     8673   3931   7687  -1318    -48    684  C    C  
ATOM    955  O   LEU C  29      -7.895   8.626   5.610  1.00 50.49      C    O  
ANISOU  955  O   LEU C  29     8055   3942   7186  -1213     10    568  C    O  
ATOM    956  CB  LEU C  29      -4.752   9.310   5.875  1.00 55.48      C    C  
ANISOU  956  CB  LEU C  29     8738   4470   7870  -1717     28    292  C    C  
ATOM    957  CG  LEU C  29      -4.925   7.961   6.579  1.00 52.94      C    C  
ANISOU  957  CG  LEU C  29     8191   4389   7536  -1583     68    -34  C    C  
ATOM    958  CD1 LEU C  29      -3.737   7.059   6.305  1.00 52.01      C    C  
ANISOU  958  CD1 LEU C  29     7771   4622   7369  -1740     56   -252  C    C  
ATOM    959  CD2 LEU C  29      -5.121   8.148   8.075  1.00 52.46      C    C  
ANISOU  959  CD2 LEU C  29     8138   4164   7632  -1278     48   -201  C    C  
ATOM    960  N   GLN C  30      -7.635  10.737   6.357  1.00 54.37      C    N  
ANISOU  960  N   GLN C  30     9006   3558   8096  -1031    -92    725  C    N  
ATOM    961  CA  GLN C  30      -8.966  10.767   6.950  1.00 53.90      C    C  
ANISOU  961  CA  GLN C  30     8892   3406   8182   -591    -68    648  C    C  
ATOM    962  C   GLN C  30     -10.050  10.736   5.881  1.00 54.26      C    C  
ANISOU  962  C   GLN C  30     8722   3720   8173   -457   -174   1027  C    C  
ATOM    963  O   GLN C  30     -11.117  10.150   6.099  1.00 53.00      C    O  
ANISOU  963  O   GLN C  30     8360   3803   7976   -189   -116    930  C    O  
ATOM    964  CB  GLN C  30      -9.124  12.005   7.835  1.00 57.10      C    C  
ANISOU  964  CB  GLN C  30     9452   3278   8965   -322    -74    524  C    C  
ATOM    965  CG  GLN C  30      -8.435  11.902   9.190  1.00 55.78      C    C  
ANISOU  965  CG  GLN C  30     9184   3198   8812   -350     26     60  C    C  
ATOM    966  CD  GLN C  30      -9.235  11.105  10.206  1.00 54.25      C    C  
ANISOU  966  CD  GLN C  30     8948   3178   8488   -167    130   -280  C    C  
ATOM    967  NE2 GLN C  30      -8.981  11.358  11.485  1.00 54.92      C    N  
ANISOU  967  NE2 GLN C  30     9006   3272   8589   -139    144   -623  C    N  
ATOM    968  OE1 GLN C  30     -10.074  10.277   9.849  1.00 53.12      C    O  
ANISOU  968  OE1 GLN C  30     8790   3190   8203    -78    216   -219  C    O  
ATOM    969  N   LYS C  31      -9.797  11.357   4.726  1.00 56.49      C    N  
ANISOU  969  N   LYS C  31     9035   4003   8426   -681   -347   1485  C    N  
ATOM    970  CA  LYS C  31     -10.732  11.248   3.611  1.00 57.86      C    C  
ANISOU  970  CA  LYS C  31     8982   4529   8474   -651   -481   1898  C    C  
ATOM    971  C   LYS C  31     -10.727   9.842   3.028  1.00 53.57      C    C  
ANISOU  971  C   LYS C  31     8149   4702   7504   -880   -354   1759  C    C  
ATOM    972  O   LYS C  31     -11.778   9.319   2.639  1.00 52.99      C    O  
ANISOU  972  O   LYS C  31     7833   4976   7324   -718   -367   1850  C    O  
ATOM    973  CB  LYS C  31     -10.388  12.276   2.533  1.00 62.99      C    C  
ANISOU  973  CB  LYS C  31     9741   5040   9153   -936   -739   2482  C    C  
ATOM    974  CG  LYS C  31     -11.353  12.287   1.357  1.00 66.14      C    C  
ANISOU  974  CG  LYS C  31     9910   5806   9413   -955   -942   3000  C    C  
ATOM    975  CD  LYS C  31     -10.677  11.811   0.079  1.00 66.57      C    C  
ANISOU  975  CD  LYS C  31     9829   6524   8940  -1566   -957   3241  C    C  
ATOM    976  CE  LYS C  31     -11.675  11.148  -0.860  1.00 67.16      C    C  
ANISOU  976  CE  LYS C  31     9573   7236   8709  -1594  -1014   3472  C    C  
ATOM    977  NZ  LYS C  31     -11.002  10.400  -1.959  1.00 66.63      C    N1+
ANISOU  977  NZ  LYS C  31     9301   7950   8067  -2203   -925   3467  C    N1+
ATOM    978  N   VAL C  32      -9.550   9.215   2.958  1.00 50.24      C    N  
ANISOU  978  N   VAL C  32     7719   4492   6878  -1254   -237   1504  C    N  
ATOM    979  CA  VAL C  32      -9.454   7.856   2.434  1.00 47.09      C    C  
ANISOU  979  CA  VAL C  32     7008   4709   6175  -1470   -122   1272  C    C  
ATOM    980  C   VAL C  32     -10.190   6.882   3.346  1.00 41.91      C    C  
ANISOU  980  C   VAL C  32     6223   4106   5596  -1152    -19    930  C    C  
ATOM    981  O   VAL C  32     -10.925   6.004   2.878  1.00 40.15      C    O  
ANISOU  981  O   VAL C  32     5725   4320   5212  -1128      5    905  C    O  
ATOM    982  CB  VAL C  32      -7.976   7.464   2.248  1.00 46.29      C    C  
ANISOU  982  CB  VAL C  32     6887   4746   5956  -1906    -35   1001  C    C  
ATOM    983  CG1 VAL C  32      -7.800   5.954   2.328  1.00 42.99      C    C  
ANISOU  983  CG1 VAL C  32     6164   4710   5462  -1982     90    542  C    C  
ATOM    984  CG2 VAL C  32      -7.452   7.996   0.924  1.00 50.28      C    C  
ANISOU  984  CG2 VAL C  32     7346   5568   6188  -2364   -107   1336  C    C  
ATOM    985  N   LEU C  33     -10.013   7.029   4.662  1.00 39.90      C    N  
ANISOU  985  N   LEU C  33     6159   3441   5561   -950     35    675  C    N  
ATOM    986  CA  LEU C  33     -10.719   6.165   5.602  1.00 36.08      C    C  
ANISOU  986  CA  LEU C  33     5563   3040   5106   -719    111    403  C    C  
ATOM    987  C   LEU C  33     -12.225   6.388   5.546  1.00 38.52      C    C  
ANISOU  987  C   LEU C  33     5759   3439   5439   -362     92    578  C    C  
ATOM    988  O   LEU C  33     -12.997   5.463   5.825  1.00 36.83      C    O  
ANISOU  988  O   LEU C  33     5339   3517   5137   -257    144    443  C    O  
ATOM    989  CB  LEU C  33     -10.194   6.393   7.018  1.00 34.56      C    C  
ANISOU  989  CB  LEU C  33     5599   2457   5076   -656    159    126  C    C  
ATOM    990  CG  LEU C  33      -8.803   5.824   7.300  1.00 32.37      C    C  
ANISOU  990  CG  LEU C  33     5355   2144   4800   -985    159   -109  C    C  
ATOM    991  CD1 LEU C  33      -8.330   6.215   8.691  1.00 32.20      C    C  
ANISOU  991  CD1 LEU C  33     5577   1753   4905   -950    178   -320  C    C  
ATOM    992  CD2 LEU C  33      -8.801   4.310   7.134  1.00 29.75      C    C  
ANISOU  992  CD2 LEU C  33     4719   2188   4397  -1119    149   -288  C    C  
ATOM    993  N   ASN C  34     -12.660   7.600   5.194  1.00 41.85      C    N  
ANISOU  993  N   ASN C  34     6290   3593   6018   -181     -8    884  C    N  
ATOM    994  CA  ASN C  34     -14.084   7.843   4.989  1.00 44.23      C    C  
ANISOU  994  CA  ASN C  34     6422   3985   6399    165    -64   1071  C    C  
ATOM    995  C   ASN C  34     -14.601   7.072   3.781  1.00 43.36      C    C  
ANISOU  995  C   ASN C  34     6022   4449   6003     13   -118   1302  C    C  
ATOM    996  O   ASN C  34     -15.676   6.463   3.838  1.00 42.56      C    O  
ANISOU  996  O   ASN C  34     5687   4648   5836    205    -84   1258  C    O  
ATOM    997  CB  ASN C  34     -14.343   9.340   4.819  1.00 49.43      C    C  
ANISOU  997  CB  ASN C  34     7235   4146   7401    383   -230   1374  C    C  
ATOM    998  CG  ASN C  34     -14.731  10.016   6.117  1.00 51.51      C    C  
ANISOU  998  CG  ASN C  34     7610   3946   8015    757   -151   1047  C    C  
ATOM    999  ND2 ASN C  34     -14.220  11.224   6.330  1.00 55.04      C    N  
ANISOU  999  ND2 ASN C  34     8303   3808   8800    805   -247   1103  C    N  
ATOM   1000  OD1 ASN C  34     -15.480   9.461   6.921  1.00 50.13      C    O  
ANISOU 1000  OD1 ASN C  34     7285   3962   7800    966     -2    726  C    O  
ATOM   1001  N   GLU C  35     -13.848   7.093   2.679  1.00 44.13      C    N  
ANISOU 1001  N   GLU C  35     6112   4756   5901   -371   -192   1526  C    N  
ATOM   1002  CA  GLU C  35     -14.211   6.300   1.510  1.00 44.40      C    C  
ANISOU 1002  CA  GLU C  35     5848   5420   5603   -604   -215   1664  C    C  
ATOM   1003  C   GLU C  35     -14.223   4.813   1.838  1.00 40.31      C    C  
ANISOU 1003  C   GLU C  35     5115   5248   4951   -674    -56   1224  C    C  
ATOM   1004  O   GLU C  35     -15.048   4.057   1.311  1.00 39.66      C    O  
ANISOU 1004  O   GLU C  35     4756   5616   4697   -673    -54   1239  C    O  
ATOM   1005  CB  GLU C  35     -13.238   6.590   0.366  1.00 47.04      C    C  
ANISOU 1005  CB  GLU C  35     6198   5976   5697  -1093   -284   1889  C    C  
ATOM   1006  CG  GLU C  35     -13.707   6.129  -1.003  1.00 49.96      C    C  
ANISOU 1006  CG  GLU C  35     6266   7031   5686  -1381   -348   2128  C    C  
ATOM   1007  CD  GLU C  35     -12.712   6.468  -2.098  1.00 53.69      C    C  
ANISOU 1007  CD  GLU C  35     6737   7811   5851  -1946   -398   2330  C    C  
ATOM   1008  OE1 GLU C  35     -11.875   7.371  -1.882  1.00 55.12      C    O  
ANISOU 1008  OE1 GLU C  35     7190   7582   6169  -2052   -457   2467  C    O  
ATOM   1009  OE2 GLU C  35     -12.765   5.834  -3.173  1.00 55.21      C    O1-
ANISOU 1009  OE2 GLU C  35     6640   8692   5644  -2320   -370   2328  C    O1-
ATOM   1010  N   LEU C  36     -13.316   4.377   2.716  1.00 37.60      C    N  
ANISOU 1010  N   LEU C  36     4889   4680   4719   -750     43    850  C    N  
ATOM   1011  CA  LEU C  36     -13.246   2.964   3.071  1.00 34.81      C    C  
ANISOU 1011  CA  LEU C  36     4331   4559   4336   -838    121    474  C    C  
ATOM   1012  C   LEU C  36     -14.428   2.539   3.931  1.00 33.99      C    C  
ANISOU 1012  C   LEU C  36     4152   4469   4292   -522    143    415  C    C  
ATOM   1013  O   LEU C  36     -14.883   1.394   3.829  1.00 32.59      C    O  
ANISOU 1013  O   LEU C  36     3724   4617   4040   -582    156    269  C    O  
ATOM   1014  CB  LEU C  36     -11.931   2.672   3.790  1.00 32.98      C    C  
ANISOU 1014  CB  LEU C  36     4229   4046   4257  -1016    154    158  C    C  
ATOM   1015  CG  LEU C  36     -10.707   2.683   2.876  1.00 34.05      C    C  
ANISOU 1015  CG  LEU C  36     4309   4319   4309  -1404    166     78  C    C  
ATOM   1016  CD1 LEU C  36      -9.436   2.930   3.673  1.00 32.78      C    C  
ANISOU 1016  CD1 LEU C  36     4358   3753   4342  -1509    171   -124  C    C  
ATOM   1017  CD2 LEU C  36     -10.625   1.377   2.100  1.00 33.10      C    C  
ANISOU 1017  CD2 LEU C  36     3802   4675   4099  -1643    200   -208  C    C  
ATOM   1018  N   MET C  37     -14.934   3.436   4.781  1.00 35.09      C    N  
ANISOU 1018  N   MET C  37     4478   4278   4576   -210    153    491  C    N  
ATOM   1019  CA  MET C  37     -16.113   3.105   5.573  1.00 34.77      C    C  
ANISOU 1019  CA  MET C  37     4323   4342   4548     57    202    405  C    C  
ATOM   1020  C   MET C  37     -17.323   2.848   4.685  1.00 35.71      C    C  
ANISOU 1020  C   MET C  37     4156   4876   4534    171    163    617  C    C  
ATOM   1021  O   MET C  37     -18.156   1.994   5.005  1.00 34.30      C    O  
ANISOU 1021  O   MET C  37     3773   4988   4273    226    202    508  C    O  
ATOM   1022  CB  MET C  37     -16.407   4.223   6.574  1.00 37.22      C    C  
ANISOU 1022  CB  MET C  37     4833   4254   5054    360    247    357  C    C  
ATOM   1023  CG  MET C  37     -15.375   4.339   7.687  1.00 36.13      C    C  
ANISOU 1023  CG  MET C  37     4949   3782   4997    233    299     95  C    C  
ATOM   1024  SD  MET C  37     -15.827   5.533   8.961  1.00 39.41      C    S  
ANISOU 1024  SD  MET C  37     5535   3826   5612    555    396   -106  C    S  
ATOM   1025  CE  MET C  37     -16.843   4.521  10.033  1.00 38.58      C    C  
ANISOU 1025  CE  MET C  37     5207   4146   5305    580    511   -359  C    C  
ATOM   1026  N   ASP C  38     -17.431   3.564   3.564  1.00 38.44      C    N  
ANISOU 1026  N   ASP C  38     4479   5283   4843    163     61    952  C    N  
ATOM   1027  CA  ASP C  38     -18.519   3.303   2.627  1.00 40.48      C    C  
ANISOU 1027  CA  ASP C  38     4449   5987   4943    214    -10   1192  C    C  
ATOM   1028  C   ASP C  38     -18.316   1.978   1.903  1.00 38.72      C    C  
ANISOU 1028  C   ASP C  38     3988   6264   4460   -133     24   1040  C    C  
ATOM   1029  O   ASP C  38     -19.280   1.241   1.664  1.00 39.12      C    O  
ANISOU 1029  O   ASP C  38     3773   6703   4388    -92     27   1030  C    O  
ATOM   1030  CB  ASP C  38     -18.636   4.451   1.625  1.00 44.36      C    C  
ANISOU 1030  CB  ASP C  38     4980   6413   5462    233   -189   1663  C    C  
ATOM   1031  CG  ASP C  38     -19.562   5.550   2.106  1.00 47.93      C    C  
ANISOU 1031  CG  ASP C  38     5463   6500   6246    696   -281   1842  C    C  
ATOM   1032  OD1 ASP C  38     -20.519   5.239   2.845  1.00 47.68      C    O  
ANISOU 1032  OD1 ASP C  38     5279   6542   6297    990   -191   1636  C    O  
ATOM   1033  OD2 ASP C  38     -19.331   6.723   1.745  1.00 51.52      C    O1-
ANISOU 1033  OD2 ASP C  38     6069   6594   6910    751   -455   2173  C    O1-
ATOM   1034  N   TYR C  39     -17.070   1.659   1.545  1.00 37.21      C    N  
ANISOU 1034  N   TYR C  39     3856   6070   4213   -480     51    878  C    N  
ATOM   1035  CA  TYR C  39     -16.790   0.381   0.901  1.00 35.85      C    C  
ANISOU 1035  CA  TYR C  39     3413   6322   3886   -803     92    610  C    C  
ATOM   1036  C   TYR C  39     -17.014  -0.787   1.854  1.00 33.40      C    C  
ANISOU 1036  C   TYR C  39     3006   5962   3723   -746    131    279  C    C  
ATOM   1037  O   TYR C  39     -17.455  -1.860   1.426  1.00 33.05      C    O  
ANISOU 1037  O   TYR C  39     2675   6278   3603   -875    129    126  C    O  
ATOM   1038  CB  TYR C  39     -15.354   0.360   0.374  1.00 35.54      C    C  
ANISOU 1038  CB  TYR C  39     3415   6273   3816  -1172    123    431  C    C  
ATOM   1039  CG  TYR C  39     -15.157   1.086  -0.938  1.00 38.58      C    C  
ANISOU 1039  CG  TYR C  39     3760   6982   3915  -1435     76    736  C    C  
ATOM   1040  CD1 TYR C  39     -16.101   1.000  -1.953  1.00 40.85      C    C  
ANISOU 1040  CD1 TYR C  39     3808   7793   3919  -1512     14    988  C    C  
ATOM   1041  CD2 TYR C  39     -14.021   1.853  -1.163  1.00 39.49      C    C  
ANISOU 1041  CD2 TYR C  39     4067   6922   4016  -1660     72    802  C    C  
ATOM   1042  CE1 TYR C  39     -15.920   1.661  -3.156  1.00 44.47      C    C  
ANISOU 1042  CE1 TYR C  39     4223   8610   4064  -1833    -70   1333  C    C  
ATOM   1043  CE2 TYR C  39     -13.831   2.517  -2.361  1.00 43.11      C    C  
ANISOU 1043  CE2 TYR C  39     4486   7729   4167  -1987      2   1138  C    C  
ATOM   1044  CZ  TYR C  39     -14.783   2.417  -3.353  1.00 46.01      C    C  
ANISOU 1044  CZ  TYR C  39     4616   8634   4231  -2086    -79   1420  C    C  
ATOM   1045  OH  TYR C  39     -14.597   3.077  -4.546  1.00 50.53      C    O  
ANISOU 1045  OH  TYR C  39     5142   9611   4446  -2487   -188   1818  C    O  
ATOM   1046  N   ILE C  40     -16.721  -0.597   3.142  1.00 31.85      C    N  
ANISOU 1046  N   ILE C  40     3037   5337   3729   -596    146    183  C    N  
ATOM   1047  CA  ILE C  40     -16.849  -1.685   4.107  1.00 29.65      C    C  
ANISOU 1047  CA  ILE C  40     2683   5010   3573   -625    129    -52  C    C  
ATOM   1048  C   ILE C  40     -18.317  -2.017   4.351  1.00 30.52      C    C  
ANISOU 1048  C   ILE C  40     2620   5402   3572   -439    139     52  C    C  
ATOM   1049  O   ILE C  40     -18.688  -3.191   4.479  1.00 29.59      C    O  
ANISOU 1049  O   ILE C  40     2293   5480   3468   -567     94    -78  C    O  
ATOM   1050  CB  ILE C  40     -16.112  -1.322   5.410  1.00 28.41      C    C  
ANISOU 1050  CB  ILE C  40     2812   4395   3586   -589    125   -144  C    C  
ATOM   1051  CG1 ILE C  40     -14.602  -1.491   5.226  1.00 27.27      C    C  
ANISOU 1051  CG1 ILE C  40     2738   4025   3598   -846     85   -333  C    C  
ATOM   1052  CG2 ILE C  40     -16.605  -2.175   6.570  1.00 27.49      C    C  
ANISOU 1052  CG2 ILE C  40     2644   4285   3516   -600     80   -236  C    C  
ATOM   1053  CD1 ILE C  40     -13.774  -0.702   6.215  1.00 26.82      C    C  
ANISOU 1053  CD1 ILE C  40     3004   3530   3657   -813     88   -351  C    C  
ATOM   1054  N   LYS C  41     -19.177  -0.997   4.410  1.00 32.74      C    N  
ANISOU 1054  N   LYS C  41     2959   5695   3787   -139    180    278  C    N  
ATOM   1055  CA  LYS C  41     -20.607  -1.245   4.572  1.00 34.29      C    C  
ANISOU 1055  CA  LYS C  41     2939   6208   3883     49    201    355  C    C  
ATOM   1056  C   LYS C  41     -21.172  -1.999   3.375  1.00 35.28      C    C  
ANISOU 1056  C   LYS C  41     2755   6809   3842    -93    153    424  C    C  
ATOM   1057  O   LYS C  41     -21.919  -2.971   3.534  1.00 34.98      C    O  
ANISOU 1057  O   LYS C  41     2495   7057   3740   -153    147    342  C    O  
ATOM   1058  CB  LYS C  41     -21.355   0.073   4.773  1.00 36.99      C    C  
ANISOU 1058  CB  LYS C  41     3345   6424   4284    429    233    536  C    C  
ATOM   1059  CG  LYS C  41     -20.899   0.881   5.975  1.00 37.75      C    C  
ANISOU 1059  CG  LYS C  41     3716   6079   4548    574    305    392  C    C  
ATOM   1060  CD  LYS C  41     -21.780   2.106   6.203  1.00 41.54      C    C  
ANISOU 1060  CD  LYS C  41     4175   6424   5185    986    334    471  C    C  
ATOM   1061  CE  LYS C  41     -23.186   1.910   5.648  1.00 43.46      C    C  
ANISOU 1061  CE  LYS C  41     4073   7085   5356   1174    305    619  C    C  
ATOM   1062  NZ  LYS C  41     -23.927   3.197   5.539  1.00 47.88      C    N1+
ANISOU 1062  NZ  LYS C  41     4567   7441   6184   1593    256    752  C    N1+
ATOM   1063  N   ALA C  42     -20.821  -1.563   2.162  1.00 37.08      C    N  
ANISOU 1063  N   ALA C  42     2955   7164   3970   -198    111    578  C    N  
ATOM   1064  CA  ALA C  42     -21.329  -2.207   0.956  1.00 38.68      C    C  
ANISOU 1064  CA  ALA C  42     2850   7894   3954   -387     73    625  C    C  
ATOM   1065  C   ALA C  42     -20.867  -3.652   0.831  1.00 38.11      C    C  
ANISOU 1065  C   ALA C  42     2604   7961   3914   -705     84    250  C    C  
ATOM   1066  O   ALA C  42     -21.525  -4.444   0.148  1.00 39.53      C    O  
ANISOU 1066  O   ALA C  42     2764   8301   3956   -764     53    178  C    O  
ATOM   1067  CB  ALA C  42     -20.903  -1.416  -0.282  1.00 40.16      C    C  
ANISOU 1067  CB  ALA C  42     3052   8235   3970   -537     16    875  C    C  
ATOM   1068  N   ALA C  43     -19.753  -4.013   1.472  1.00 36.36      C    N  
ANISOU 1068  N   ALA C  43     2531   7365   3921   -829     88    -12  C    N  
ATOM   1069  CA  ALA C  43     -19.295  -5.396   1.433  1.00 35.02      C    C  
ANISOU 1069  CA  ALA C  43     2482   6904   3922   -958     42   -344  C    C  
ATOM   1070  C   ALA C  43     -20.076  -6.270   2.406  1.00 34.29      C    C  
ANISOU 1070  C   ALA C  43     2406   6674   3947   -874    -14   -349  C    C  
ATOM   1071  O   ALA C  43     -20.451  -7.398   2.066  1.00 35.49      C    O  
ANISOU 1071  O   ALA C  43     2558   6776   4152   -917    -50   -454  C    O  
ATOM   1072  CB  ALA C  43     -17.798  -5.463   1.737  1.00 33.46      C    C  
ANISOU 1072  CB  ALA C  43     2422   6314   3976  -1073     30   -558  C    C  
ATOM   1073  N   GLY C  44     -20.335  -5.766   3.612  1.00 28.48      C    N  
ANISOU 1073  N   GLY C  44     4318   1901   4602   -557   -237   -593  C    N  
ATOM   1074  CA  GLY C  44     -21.066  -6.513   4.617  1.00 28.80      C    C  
ANISOU 1074  CA  GLY C  44     4365   1845   4733   -379   -176   -554  C    C  
ATOM   1075  C   GLY C  44     -20.429  -7.847   4.946  1.00 30.21      C    C  
ANISOU 1075  C   GLY C  44     4484   1975   5018   -239   -134   -608  C    C  
ATOM   1076  O   GLY C  44     -21.108  -8.878   4.974  1.00 30.32      C    O  
ANISOU 1076  O   GLY C  44     4409   1929   5182   -131    -65   -617  C    O  
ATOM   1077  N   ALA C  45     -19.125  -7.840   5.193  1.00 31.64      C    N  
ANISOU 1077  N   ALA C  45     4668   2172   5182   -245   -172   -651  C    N  
ATOM   1078  CA  ALA C  45     -18.372  -9.061   5.428  1.00 33.51      C    C  
ANISOU 1078  CA  ALA C  45     4769   2326   5637    -93   -157   -719  C    C  
ATOM   1079  C   ALA C  45     -18.064  -9.238   6.909  1.00 34.20      C    C  
ANISOU 1079  C   ALA C  45     5008   2284   5703     -5   -180   -597  C    C  
ATOM   1080  O   ALA C  45     -18.100  -8.290   7.699  1.00 33.22      C    O  
ANISOU 1080  O   ALA C  45     5066   2174   5381   -110   -173   -521  C    O  
ATOM   1081  CB  ALA C  45     -17.071  -9.061   4.624  1.00 34.07      C    C  
ANISOU 1081  CB  ALA C  45     4679   2474   5793   -151   -192   -896  C    C  
ATOM   1082  N   ALA C  46     -17.748 -10.481   7.274  1.00 35.96      C    N  
ANISOU 1082  N   ALA C  46     5124   2359   6179    170   -181   -584  C    N  
ATOM   1083  CA  ALA C  46     -17.464 -10.797   8.668  1.00 37.24      C    C  
ANISOU 1083  CA  ALA C  46     5453   2350   6346    254   -225   -410  C    C  
ATOM   1084  C   ALA C  46     -16.159 -10.158   9.125  1.00 37.37      C    C  
ANISOU 1084  C   ALA C  46     5486   2375   6340    206   -360   -367  C    C  
ATOM   1085  O   ALA C  46     -16.132  -9.425  10.118  1.00 37.07      C    O  
ANISOU 1085  O   ALA C  46     5643   2328   6115     74   -371   -250  C    O  
ATOM   1086  CB  ALA C  46     -17.422 -12.313   8.863  1.00 40.22      C    C  
ANISOU 1086  CB  ALA C  46     5675   2536   7070    463   -235   -355  C    C  
ATOM   1087  N   ARG C  47     -15.069 -10.414   8.407  1.00 36.79      C    N  
ANISOU 1087  N   ARG C  47     5161   2324   6494    278   -450   -494  C    N  
ATOM   1088  CA  ARG C  47     -13.740  -9.976   8.812  1.00 37.22      C    C  
ANISOU 1088  CA  ARG C  47     5109   2319   6715    267   -713   -474  C    C  
ATOM   1089  C   ARG C  47     -13.271  -8.809   7.952  1.00 32.60      C    C  
ANISOU 1089  C   ARG C  47     4489   1954   5942     19   -757   -719  C    C  
ATOM   1090  O   ARG C  47     -13.464  -8.804   6.732  1.00 31.26      C    O  
ANISOU 1090  O   ARG C  47     4237   1959   5680    -54   -572   -918  C    O  
ATOM   1091  CB  ARG C  47     -12.737 -11.128   8.718  1.00 42.87      C    C  
ANISOU 1091  CB  ARG C  47     5336   2813   8138    554   -912   -505  C    C  
ATOM   1092  CG  ARG C  47     -12.533 -11.874  10.026  1.00 48.09      C    C  
ANISOU 1092  CG  ARG C  47     5992   3236   9045    728  -1155    -69  C    C  
ATOM   1093  CD  ARG C  47     -11.716 -13.140   9.822  1.00 55.01      C    C  
ANISOU 1093  CD  ARG C  47     6334   3951  10614   1012  -1236    -54  C    C  
ATOM   1094  NE  ARG C  47     -10.286 -12.899   9.986  1.00 60.51      C    N  
ANISOU 1094  NE  ARG C  47     6581   4609  11800   1120  -1631     33  C    N  
ATOM   1095  CZ  ARG C  47      -9.371 -13.859  10.069  1.00 67.78      C    C  
ANISOU 1095  CZ  ARG C  47     6978   5425  13352   1345  -1761    144  C    C  
ATOM   1096  NH1 ARG C  47      -9.735 -15.132  10.005  1.00 71.10      C    N1+
ANISOU 1096  NH1 ARG C  47     7303   5665  14047   1468  -1563    159  C    N1+
ATOM   1097  NH2 ARG C  47      -8.090 -13.547  10.218  1.00 71.70      C    N  
ANISOU 1097  NH2 ARG C  47     7028   6036  14179   1429  -2102    247  C    N  
ATOM   1098  N   VAL C  48     -12.650  -7.824   8.598  1.00 30.69      C    N  
ANISOU 1098  N   VAL C  48     4353   1745   5561   -180  -1044   -663  C    N  
ATOM   1099  CA  VAL C  48     -12.091  -6.656   7.923  1.00 29.17      C    C  
ANISOU 1099  CA  VAL C  48     4146   1894   5044   -498  -1076   -851  C    C  
ATOM   1100  C   VAL C  48     -10.745  -6.336   8.556  1.00 32.25      C    C  
ANISOU 1100  C   VAL C  48     4394   2348   5512   -653  -1599   -850  C    C  
ATOM   1101  O   VAL C  48     -10.652  -6.163   9.776  1.00 33.41      C    O  
ANISOU 1101  O   VAL C  48     4747   2466   5481   -725  -1834   -513  C    O  
ATOM   1102  CB  VAL C  48     -13.028  -5.434   8.006  1.00 25.55      C    C  
ANISOU 1102  CB  VAL C  48     3920   1699   4088   -714   -728   -752  C    C  
ATOM   1103  CG1 VAL C  48     -12.282  -4.163   7.624  1.00 25.31      C    C  
ANISOU 1103  CG1 VAL C  48     3777   2047   3794   -979   -775   -859  C    C  
ATOM   1104  CG2 VAL C  48     -14.241  -5.629   7.111  1.00 24.58      C    C  
ANISOU 1104  CG2 VAL C  48     3818   1533   3987   -629   -516   -757  C    C  
ATOM   1105  N   ARG C  49      -9.704  -6.260   7.731  1.00 34.05      C    N  
ANISOU 1105  N   ARG C  49     4206   2923   5808   -746  -1671  -1150  C    N  
ATOM   1106  CA  ARG C  49      -8.364  -5.907   8.177  1.00 37.16      C    C  
ANISOU 1106  CA  ARG C  49     4308   3819   5992   -827  -1919  -1014  C    C  
ATOM   1107  C   ARG C  49      -7.949  -4.590   7.541  1.00 35.50      C    C  
ANISOU 1107  C   ARG C  49     4185   4145   5160  -1260  -1796  -1174  C    C  
ATOM   1108  O   ARG C  49      -8.201  -4.358   6.354  1.00 34.03      C    O  
ANISOU 1108  O   ARG C  49     4045   4097   4788  -1413  -1439  -1336  C    O  
ATOM   1109  CB  ARG C  49      -7.352  -7.001   7.819  1.00 41.93      C    C  
ANISOU 1109  CB  ARG C  49     4236   4492   7205   -477  -1912  -1152  C    C  
ATOM   1110  CG  ARG C  49      -5.942  -6.731   8.321  1.00 45.87      C    C  
ANISOU 1110  CG  ARG C  49     4353   5473   7604   -524  -2208   -974  C    C  
ATOM   1111  CD  ARG C  49      -4.896  -7.194   7.317  1.00 49.95      C    C  
ANISOU 1111  CD  ARG C  49     4164   6238   8574   -435  -2058  -1457  C    C  
ATOM   1112  NE  ARG C  49      -5.151  -8.551   6.842  1.00 52.89      C    N  
ANISOU 1112  NE  ARG C  49     4154   6133   9808    -11  -1815  -1700  C    N  
ATOM   1113  CZ  ARG C  49      -4.306  -9.252   6.093  1.00 57.74      C    C  
ANISOU 1113  CZ  ARG C  49     4052   6813  11074    146  -1618  -2177  C    C  
ATOM   1114  NH1 ARG C  49      -3.144  -8.726   5.730  1.00 60.61      C    N1+
ANISOU 1114  NH1 ARG C  49     4009   7733  11287    -89  -1643  -2446  C    N1+
ATOM   1115  NH2 ARG C  49      -4.622 -10.481   5.707  1.00 59.94      C    N  
ANISOU 1115  NH2 ARG C  49     3993   6588  12195    516  -1361  -2434  C    N  
ATOM   1116  N   ILE C  50      -7.320  -3.726   8.334  1.00 36.20      C    N  
ANISOU 1116  N   ILE C  50     4339   4592   4823  -1423  -1934   -966  C    N  
ATOM   1117  CA  ILE C  50      -6.827  -2.434   7.867  1.00 35.19      C    C  
ANISOU 1117  CA  ILE C  50     4170   4831   4369  -1479  -1709  -1116  C    C  
ATOM   1118  C   ILE C  50      -5.410  -2.260   8.394  1.00 38.84      C    C  
ANISOU 1118  C   ILE C  50     4396   5679   4682  -1537  -1997  -1020  C    C  
ATOM   1119  O   ILE C  50      -5.203  -2.155   9.610  1.00 40.27      C    O  
ANISOU 1119  O   ILE C  50     4710   5941   4651  -1609  -2189   -679  C    O  
ATOM   1120  CB  ILE C  50      -7.719  -1.268   8.315  1.00 31.98      C    C  
ANISOU 1120  CB  ILE C  50     4146   4234   3772  -1469  -1495   -906  C    C  
ATOM   1121  CG1 ILE C  50      -9.130  -1.415   7.738  1.00 29.04      C    C  
ANISOU 1121  CG1 ILE C  50     3905   3521   3610  -1374  -1243   -937  C    C  
ATOM   1122  CG2 ILE C  50      -7.103   0.058   7.889  1.00 32.64      C    C  
ANISOU 1122  CG2 ILE C  50     4275   4508   3618  -1597  -1445   -825  C    C  
ATOM   1123  CD1 ILE C  50      -9.963  -0.152   7.824  1.00 28.13      C    C  
ANISOU 1123  CD1 ILE C  50     4106   3251   3332  -1481  -1145   -682  C    C  
ATOM   1124  N   SER C  51      -4.438  -2.227   7.487  1.00 40.83      C    N  
ANISOU 1124  N   SER C  51     4378   6069   5067  -1540  -2068  -1200  C    N  
ATOM   1125  CA  SER C  51      -3.045  -1.976   7.825  1.00 44.48      C    C  
ANISOU 1125  CA  SER C  51     4577   6913   5409  -1616  -2248  -1119  C    C  
ATOM   1126  C   SER C  51      -2.659  -0.573   7.380  1.00 43.05      C    C  
ANISOU 1126  C   SER C  51     4664   6809   4887  -1709  -2015  -1089  C    C  
ATOM   1127  O   SER C  51      -3.083  -0.110   6.317  1.00 41.30      C    O  
ANISOU 1127  O   SER C  51     4589   6487   4617  -1773  -1774  -1154  C    O  
ATOM   1128  CB  SER C  51      -2.122  -3.004   7.165  1.00 48.88      C    C  
ANISOU 1128  CB  SER C  51     4503   7722   6348  -1676  -2331  -1266  C    C  
ATOM   1129  OG  SER C  51      -1.876  -4.099   8.029  1.00 52.47      C    O  
ANISOU 1129  OG  SER C  51     4400   8304   7233  -1463  -2637  -1135  C    O  
ATOM   1130  N   ILE C  52      -1.859   0.106   8.201  1.00 44.66      C    N  
ANISOU 1130  N   ILE C  52     4883   7256   4830  -1779  -2088   -929  C    N  
ATOM   1131  CA  ILE C  52      -1.370   1.445   7.889  1.00 45.28      C    C  
ANISOU 1131  CA  ILE C  52     5112   7535   4558  -2018  -1868   -846  C    C  
ATOM   1132  C   ILE C  52       0.100   1.504   8.281  1.00 49.51      C    C  
ANISOU 1132  C   ILE C  52     5375   8422   5015  -2067  -2051   -834  C    C  
ATOM   1133  O   ILE C  52       0.430   1.443   9.471  1.00 50.20      C    O  
ANISOU 1133  O   ILE C  52     5453   8589   5031  -2028  -2250   -657  C    O  
ATOM   1134  CB  ILE C  52      -2.161   2.550   8.606  1.00 43.76      C    C  
ANISOU 1134  CB  ILE C  52     5297   7226   4105  -2201  -1687   -591  C    C  
ATOM   1135  CG1 ILE C  52      -3.581   2.650   8.047  1.00 40.58      C    C  
ANISOU 1135  CG1 ILE C  52     5119   6476   3822  -2181  -1509   -586  C    C  
ATOM   1136  CG2 ILE C  52      -1.450   3.886   8.462  1.00 45.73      C    C  
ANISOU 1136  CG2 ILE C  52     5598   7727   4049  -2522  -1533   -472  C    C  
ATOM   1137  CD1 ILE C  52      -4.398   3.767   8.659  1.00 39.52      C    C  
ANISOU 1137  CD1 ILE C  52     5306   6155   3555  -2374  -1363   -368  C    C  
ATOM   1138  N   THR C  53       0.980   1.614   7.290  1.00 53.06      C    N  
ANISOU 1138  N   THR C  53     5589   9124   5447  -2191  -1962  -1010  C    N  
ATOM   1139  CA  THR C  53       2.403   1.824   7.529  1.00 57.70      C    C  
ANISOU 1139  CA  THR C  53     5895  10075   5952  -2278  -2088  -1019  C    C  
ATOM   1140  C   THR C  53       2.651   3.327   7.575  1.00 58.46      C    C  
ANISOU 1140  C   THR C  53     6242  10414   5558  -2602  -1824   -853  C    C  
ATOM   1141  O   THR C  53       2.592   4.004   6.544  1.00 58.18      C    O  
ANISOU 1141  O   THR C  53     6273  10499   5334  -2827  -1536   -914  C    O  
ATOM   1142  CB  THR C  53       3.247   1.161   6.442  1.00 61.00      C    C  
ANISOU 1142  CB  THR C  53     5861  10699   6617  -2311  -2057  -1336  C    C  
ATOM   1143  CG2 THR C  53       2.706  -0.223   6.114  1.00 61.46      C    C  
ANISOU 1143  CG2 THR C  53     5585  10651   7115  -2190  -2109  -1522  C    C  
ATOM   1144  OG1 THR C  53       3.216   1.966   5.257  1.00 61.25      C    O  
ANISOU 1144  OG1 THR C  53     6033  10951   6287  -2579  -1649  -1475  C    O  
ATOM   1145  N   ALA C  54       2.918   3.849   8.768  1.00 59.43      C    N  
ANISOU 1145  N   ALA C  54     6478  10610   5494  -2677  -1923   -613  C    N  
ATOM   1146  CA  ALA C  54       3.103   5.282   8.952  1.00 60.12      C    C  
ANISOU 1146  CA  ALA C  54     6767  10851   5225  -3025  -1693   -438  C    C  
ATOM   1147  C   ALA C  54       4.541   5.665   8.603  1.00 64.52      C    C  
ANISOU 1147  C   ALA C  54     7054  11848   5611  -3187  -1687   -518  C    C  
ATOM   1148  O   ALA C  54       5.323   4.860   8.091  1.00 66.41      C    O  
ANISOU 1148  O   ALA C  54     6947  12260   6024  -3041  -1826   -744  C    O  
ATOM   1149  CB  ALA C  54       2.729   5.684  10.375  1.00 59.59      C    C  
ANISOU 1149  CB  ALA C  54     6927  10683   5032  -3122  -1747   -188  C    C  
ATOM   1150  N   ARG C  55       4.904   6.916   8.879  1.00 66.37      C    N  
ANISOU 1150  N   ARG C  55     7413  12254   5551  -3514  -1527   -355  C    N  
ATOM   1151  CA  ARG C  55       6.243   7.415   8.592  1.00 71.36      C    C  
ANISOU 1151  CA  ARG C  55     7814  13322   5977  -3709  -1491   -413  C    C  
ATOM   1152  C   ARG C  55       7.179   7.342   9.789  1.00 75.20      C    C  
ANISOU 1152  C   ARG C  55     8161  14033   6378  -3713  -1741   -285  C    C  
ATOM   1153  O   ARG C  55       8.396   7.233   9.603  1.00 79.19      C    O  
ANISOU 1153  O   ARG C  55     8361  14888   6839  -3732  -1845   -390  C    O  
ATOM   1154  CB  ARG C  55       6.167   8.858   8.082  1.00 71.56      C    C  
ANISOU 1154  CB  ARG C  55     8025  13418   5749  -4108  -1192   -296  C    C  
ATOM   1155  CG  ARG C  55       5.159   9.047   6.954  1.00 68.83      C    C  
ANISOU 1155  CG  ARG C  55     7853  12836   5464  -4167  -1002   -311  C    C  
ATOM   1156  CD  ARG C  55       4.773  10.505   6.774  1.00 67.84      C    C  
ANISOU 1156  CD  ARG C  55     7993  12610   5173  -4537   -838    -82  C    C  
ATOM   1157  NE  ARG C  55       3.619  10.872   7.589  1.00 63.75      C    N  
ANISOU 1157  NE  ARG C  55     7781  11659   4784  -4496   -875     76  C    N  
ATOM   1158  CZ  ARG C  55       2.792  11.873   7.305  1.00 61.30      C    C  
ANISOU 1158  CZ  ARG C  55     7754  11077   4461  -4685   -806    238  C    C  
ATOM   1159  NH1 ARG C  55       1.768  12.137   8.105  1.00 59.04      C    N1+
ANISOU 1159  NH1 ARG C  55     7714  10420   4299  -4614   -843    305  C    N1+
ATOM   1160  NH2 ARG C  55       2.986  12.608   6.219  1.00 62.06      C    N  
ANISOU 1160  NH2 ARG C  55     7894  11286   4402  -4955   -724    332  C    N  
ATOM   1161  N   THR C  56       6.645   7.407  11.008  1.00 78.34      C    N  
ANISOU 1161  N   THR C  56     8764  14264   6739  -3737  -1836    -59  C    N  
ATOM   1162  CA  THR C  56       7.406   7.160  12.223  1.00 85.38      C    C  
ANISOU 1162  CA  THR C  56     9535  15370   7536  -3766  -2116    126  C    C  
ATOM   1163  C   THR C  56       6.641   6.170  13.091  1.00 86.16      C    C  
ANISOU 1163  C   THR C  56     9719  15214   7804  -3549  -2357    264  C    C  
ATOM   1164  O   THR C  56       5.446   5.937  12.896  1.00 82.40      C    O  
ANISOU 1164  O   THR C  56     9460  14389   7460  -3436  -2239    215  C    O  
ATOM   1165  CB  THR C  56       7.678   8.449  13.020  1.00 88.60      C    C  
ANISOU 1165  CB  THR C  56    10110  15957   7596  -4208  -1944    314  C    C  
ATOM   1166  CG2 THR C  56       8.100   9.586  12.097  1.00 89.14      C    C  
ANISOU 1166  CG2 THR C  56    10171  16183   7515  -4462  -1651    210  C    C  
ATOM   1167  OG1 THR C  56       6.497   8.830  13.738  1.00 86.92      C    O  
ANISOU 1167  OG1 THR C  56    10230  15446   7350  -4360  -1804    424  C    O  
ATOM   1168  N   SER C  57       7.351   5.581  14.057  1.00 72.70      C    N  
ANISOU 1168  N   SER C  57     5994  11933   9697  -2548   -892   1151  C    N  
ATOM   1169  CA  SER C  57       6.723   4.602  14.939  1.00 71.91      C    C  
ANISOU 1169  CA  SER C  57     5996  11810   9519  -2324  -1068   1188  C    C  
ATOM   1170  C   SER C  57       5.627   5.239  15.783  1.00 68.93      C    C  
ANISOU 1170  C   SER C  57     6162  11237   8792  -2543  -1198   1108  C    C  
ATOM   1171  O   SER C  57       4.546   4.661  15.949  1.00 65.17      C    O  
ANISOU 1171  O   SER C  57     5913  10644   8207  -2361  -1134   1059  C    O  
ATOM   1172  CB  SER C  57       7.778   3.948  15.831  1.00 78.07      C    C  
ANISOU 1172  CB  SER C  57     6408  12801  10454  -2285  -1403   1343  C    C  
ATOM   1173  OG  SER C  57       8.660   4.918  16.369  1.00 83.64      C    O  
ANISOU 1173  OG  SER C  57     7047  13605  11129  -2683  -1646   1404  C    O  
ATOM   1174  N   SER C  58       5.885   6.434  16.321  1.00 71.26      C    N  
ANISOU 1174  N   SER C  58     6680  11486   8910  -2941  -1369   1080  C    N  
ATOM   1175  CA  SER C  58       4.875   7.114  17.125  1.00 69.58      C    C  
ANISOU 1175  CA  SER C  58     7022  11055   8362  -3146  -1453    949  C    C  
ATOM   1176  C   SER C  58       3.674   7.532  16.288  1.00 65.18      C    C  
ANISOU 1176  C   SER C  58     6772  10238   7755  -3052  -1145    763  C    C  
ATOM   1177  O   SER C  58       2.551   7.587  16.803  1.00 63.00      C    O  
ANISOU 1177  O   SER C  58     6869   9783   7287  -3048  -1115    625  C    O  
ATOM   1178  CB  SER C  58       5.487   8.330  17.818  1.00 73.90      C    C  
ANISOU 1178  CB  SER C  58     7779  11564   8735  -3573  -1698    949  C    C  
ATOM   1179  OG  SER C  58       6.099   9.196  16.878  1.00 75.72      C    O  
ANISOU 1179  OG  SER C  58     7887  11794   9090  -3720  -1585    951  C    O  
ATOM   1180  N   GLU C  59       3.885   7.828  15.003  1.00 62.98      C    N  
ANISOU 1180  N   GLU C  59     6359   9919   7651  -2984   -913    750  C    N  
ATOM   1181  CA  GLU C  59       2.764   8.172  14.134  1.00 57.96      C    C  
ANISOU 1181  CA  GLU C  59     6021   8998   7002  -2872   -662    600  C    C  
ATOM   1182  C   GLU C  59       1.844   6.975  13.924  1.00 52.11      C    C  
ANISOU 1182  C   GLU C  59     5239   8226   6334  -2516   -508    590  C    C  
ATOM   1183  O   GLU C  59       0.620   7.132  13.841  1.00 48.28      C    O  
ANISOU 1183  O   GLU C  59     5068   7491   5786  -2448   -400    456  C    O  
ATOM   1184  CB  GLU C  59       3.276   8.698  12.794  1.00 59.57      C    C  
ANISOU 1184  CB  GLU C  59     6127   9166   7339  -2909   -480    620  C    C  
ATOM   1185  CG  GLU C  59       2.178   9.215  11.878  1.00 57.34      C    C  
ANISOU 1185  CG  GLU C  59     6209   8542   7036  -2833   -298    490  C    C  
ATOM   1186  CD  GLU C  59       2.705   9.680  10.536  1.00 59.60      C    C  
ANISOU 1186  CD  GLU C  59     6444   8800   7403  -2905   -137    534  C    C  
ATOM   1187  OE1 GLU C  59       3.397   8.891   9.860  1.00 60.64      C    O  
ANISOU 1187  OE1 GLU C  59     6220   9134   7687  -2770     32    628  C    O  
ATOM   1188  OE2 GLU C  59       2.426  10.837  10.158  1.00 60.53      C    O1-
ANISOU 1188  OE2 GLU C  59     6895   8680   7422  -3095   -174    471  C    O1-
ATOM   1189  N   ALA C  60       2.415   5.771  13.837  1.00 51.25      C    N  
ANISOU 1189  N   ALA C  60     4745   8347   6381  -2273   -502    732  C    N  
ATOM   1190  CA  ALA C  60       1.593   4.572  13.729  1.00 47.36      C    C  
ANISOU 1190  CA  ALA C  60     4232   7824   5938  -1937   -398    754  C    C  
ATOM   1191  C   ALA C  60       0.774   4.341  14.992  1.00 45.83      C    C  
ANISOU 1191  C   ALA C  60     4262   7615   5536  -2012   -568    729  C    C  
ATOM   1192  O   ALA C  60      -0.300   3.734  14.930  1.00 43.15      C    O  
ANISOU 1192  O   ALA C  60     4045   7168   5184  -1836   -451    700  C    O  
ATOM   1193  CB  ALA C  60       2.471   3.356  13.434  1.00 48.63      C    C  
ANISOU 1193  CB  ALA C  60     3970   8198   6309  -1641   -390    901  C    C  
ATOM   1194  N   GLU C  61       1.262   4.816  16.141  1.00 47.77      C    N  
ANISOU 1194  N   GLU C  61     4592   7959   5601  -2298   -836    741  C    N  
ATOM   1195  CA  GLU C  61       0.494   4.691  17.375  1.00 46.52      C    C  
ANISOU 1195  CA  GLU C  61     4744   7769   5161  -2435   -978    678  C    C  
ATOM   1196  C   GLU C  61      -0.712   5.621  17.369  1.00 44.04      C    C  
ANISOU 1196  C   GLU C  61     4867   7165   4700  -2577   -788    411  C    C  
ATOM   1197  O   GLU C  61      -1.808   5.227  17.783  1.00 41.94      C    O  
ANISOU 1197  O   GLU C  61     4859   6754   4324  -2404   -640    307  C    O  
ATOM   1198  CB  GLU C  61       1.390   4.973  18.581  1.00 50.65      C    C  
ANISOU 1198  CB  GLU C  61     5329   8417   5499  -2703  -1317    756  C    C  
ATOM   1199  CG  GLU C  61       2.355   3.844  18.908  1.00 53.01      C    C  
ANISOU 1199  CG  GLU C  61     5256   8939   5944  -2527  -1554   1006  C    C  
ATOM   1200  CD  GLU C  61       3.313   4.199  20.029  1.00 57.59      C    C  
ANISOU 1200  CD  GLU C  61     5892   9597   6392  -2810  -1914   1100  C    C  
ATOM   1201  OE1 GLU C  61       3.144   5.275  20.641  1.00 59.09      C    O  
ANISOU 1201  OE1 GLU C  61     6468   9666   6316  -3147  -1969    971  C    O  
ATOM   1202  OE2 GLU C  61       4.234   3.401  20.299  1.00 60.33      C    O1-
ANISOU 1202  OE2 GLU C  61     5917  10092   6912  -2681  -2146   1295  C    O1-
ATOM   1203  N   LYS C  62      -0.531   6.859  16.903  1.00 44.58      C    N  
ANISOU 1203  N   LYS C  62     5093   7053   4793  -2726   -730    294  C    N  
ATOM   1204  CA  LYS C  62      -1.660   7.775  16.792  1.00 43.57      C    C  
ANISOU 1204  CA  LYS C  62     5383   6572   4601  -2772   -556     30  C    C  
ATOM   1205  C   LYS C  62      -2.662   7.302  15.748  1.00 40.02      C    C  
ANISOU 1205  C   LYS C  62     4884   5939   4382  -2458   -285      2  C    C  
ATOM   1206  O   LYS C  62      -3.871   7.503  15.913  1.00 38.99      C    O  
ANISOU 1206  O   LYS C  62     5034   5537   4242  -2296   -114   -186  C    O  
ATOM   1207  CB  LYS C  62      -1.168   9.183  16.456  1.00 45.82      C    C  
ANISOU 1207  CB  LYS C  62     5849   6680   4881  -2956   -610    -36  C    C  
ATOM   1208  CG  LYS C  62      -2.253  10.246  16.512  1.00 45.83      C    C  
ANISOU 1208  CG  LYS C  62     6313   6270   4829  -2954   -489   -313  C    C  
ATOM   1209  CD  LYS C  62      -2.268  11.090  15.249  1.00 45.48      C    C  
ANISOU 1209  CD  LYS C  62     6306   5991   4985  -2888   -430   -306  C    C  
ATOM   1210  CE  LYS C  62      -1.377  12.313  15.392  1.00 49.11      C    C  
ANISOU 1210  CE  LYS C  62     6913   6410   5335  -3166   -611   -284  C    C  
ATOM   1211  NZ  LYS C  62      -1.719  13.367  14.399  1.00 49.23      C    N1+
ANISOU 1211  NZ  LYS C  62     7129   6103   5476  -3117   -575   -338  C    N1+
ATOM   1212  N   PHE C  63      -2.184   6.671  14.673  1.00 38.41      C    N  
ANISOU 1212  N   PHE C  63     4353   5847   4394  -2267   -221    185  C    N  
ATOM   1213  CA  PHE C  63      -3.087   6.123  13.669  1.00 34.92      C    C  
ANISOU 1213  CA  PHE C  63     3911   5216   4140  -1964     -5    193  C    C  
ATOM   1214  C   PHE C  63      -3.887   4.942  14.201  1.00 33.23      C    C  
ANISOU 1214  C   PHE C  63     3696   5021   3910  -1655     58    228  C    C  
ATOM   1215  O   PHE C  63      -4.974   4.663  13.683  1.00 31.01      C    O  
ANISOU 1215  O   PHE C  63     3526   4504   3751  -1421    211    184  C    O  
ATOM   1216  CB  PHE C  63      -2.300   5.704  12.426  1.00 34.32      C    C  
ANISOU 1216  CB  PHE C  63     3581   5227   4231  -1804     62    345  C    C  
ATOM   1217  CG  PHE C  63      -1.842   6.858  11.579  1.00 35.53      C    C  
ANISOU 1217  CG  PHE C  63     3852   5238   4412  -1963     74    299  C    C  
ATOM   1218  CD1 PHE C  63      -2.320   8.138  11.809  1.00 36.57      C    C  
ANISOU 1218  CD1 PHE C  63     4320   5110   4465  -2151      6    144  C    C  
ATOM   1219  CD2 PHE C  63      -0.931   6.663  10.554  1.00 36.37      C    C  
ANISOU 1219  CD2 PHE C  63     3749   5459   4610  -1921    164    406  C    C  
ATOM   1220  CE1 PHE C  63      -1.899   9.201  11.031  1.00 37.99      C    C  
ANISOU 1220  CE1 PHE C  63     4629   5157   4649  -2294    -20    136  C    C  
ATOM   1221  CE2 PHE C  63      -0.507   7.722   9.772  1.00 38.27      C    C  
ANISOU 1221  CE2 PHE C  63     4113   5592   4838  -2113    179    387  C    C  
ATOM   1222  CZ  PHE C  63      -0.992   8.993  10.012  1.00 38.93      C    C  
ANISOU 1222  CZ  PHE C  63     4538   5425   4830  -2303     63    268  C    C  
ATOM   1223  N   ALA C  64      -3.377   4.246  15.220  1.00 34.73      C    N  
ANISOU 1223  N   ALA C  64     3773   5471   3950  -1682    -94    329  C    N  
ATOM   1224  CA  ALA C  64      -4.131   3.147  15.813  1.00 34.46      C    C  
ANISOU 1224  CA  ALA C  64     3798   5443   3850  -1460    -58    383  C    C  
ATOM   1225  C   ALA C  64      -5.391   3.653  16.502  1.00 34.96      C    C  
ANISOU 1225  C   ALA C  64     4199   5301   3785  -1494    106    166  C    C  
ATOM   1226  O   ALA C  64      -6.442   3.005  16.441  1.00 32.96      C    O  
ANISOU 1226  O   ALA C  64     3992   4935   3597  -1283    261    169  C    O  
ATOM   1227  CB  ALA C  64      -3.253   2.380  16.800  1.00 36.97      C    C  
ANISOU 1227  CB  ALA C  64     3983   6054   4010  -1531   -321    556  C    C  
ATOM   1228  N   ALA C  65      -5.303   4.808  17.167  1.00 37.87      C    N  
ANISOU 1228  N   ALA C  65     4799   5614   3977  -1761     82    -30  C    N  
ATOM   1229  CA  ALA C  65      -6.479   5.386  17.806  1.00 38.81      C    C  
ANISOU 1229  CA  ALA C  65     5230   5523   3993  -1757    299   -291  C    C  
ATOM   1230  C   ALA C  65      -7.510   5.833  16.779  1.00 36.96      C    C  
ANISOU 1230  C   ALA C  65     5000   4964   4078  -1531    498   -410  C    C  
ATOM   1231  O   ALA C  65      -8.715   5.780  17.050  1.00 37.20      C    O  
ANISOU 1231  O   ALA C  65     5112   4851   4172  -1373    723   -547  C    O  
ATOM   1232  CB  ALA C  65      -6.072   6.559  18.696  1.00 42.36      C    C  
ANISOU 1232  CB  ALA C  65     5991   5938   4166  -2084    212   -500  C    C  
ATOM   1233  N   ILE C  66      -7.061   6.276  15.604  1.00 35.61      C    N  
ANISOU 1233  N   ILE C  66     4736   4678   4115  -1534    411   -349  C    N  
ATOM   1234  CA  ILE C  66      -7.995   6.611  14.534  1.00 34.17      C    C  
ANISOU 1234  CA  ILE C  66     4584   4162   4236  -1336    513   -407  C    C  
ATOM   1235  C   ILE C  66      -8.665   5.348  14.007  1.00 31.53      C    C  
ANISOU 1235  C   ILE C  66     4068   3843   4071  -1057    588   -234  C    C  
ATOM   1236  O   ILE C  66      -9.893   5.287  13.874  1.00 31.22      C    O  
ANISOU 1236  O   ILE C  66     4048   3594   4220   -873    712   -307  C    O  
ATOM   1237  CB  ILE C  66      -7.273   7.379  13.413  1.00 33.84      C    C  
ANISOU 1237  CB  ILE C  66     4565   3995   4298  -1482    381   -356  C    C  
ATOM   1238  CG1 ILE C  66      -6.919   8.793  13.877  1.00 37.75      C    C  
ANISOU 1238  CG1 ILE C  66     5326   4350   4667  -1768    289   -554  C    C  
ATOM   1239  CG2 ILE C  66      -8.133   7.430  12.161  1.00 31.68      C    C  
ANISOU 1239  CG2 ILE C  66     4330   3392   4314  -1283    413   -328  C    C  
ATOM   1240  CD1 ILE C  66      -6.309   9.657  12.793  1.00 38.60      C    C  
ANISOU 1240  CD1 ILE C  66     5484   4327   4856  -1871    149   -472  C    C  
ATOM   1241  N   LEU C  67      -7.866   4.317  13.714  1.00 31.03      C    N  
ANISOU 1241  N   LEU C  67     3816   4015   3960  -1020    498     -3  C    N  
ATOM   1242  CA  LEU C  67      -8.418   3.061  13.217  1.00 29.06      C    C  
ANISOU 1242  CA  LEU C  67     3460   3746   3834   -773    529    166  C    C  
ATOM   1243  C   LEU C  67      -9.366   2.424  14.222  1.00 29.63      C    C  
ANISOU 1243  C   LEU C  67     3559   3865   3834   -707    632    148  C    C  
ATOM   1244  O   LEU C  67     -10.328   1.754  13.828  1.00 28.44      C    O  
ANISOU 1244  O   LEU C  67     3376   3582   3849   -540    688    223  C    O  
ATOM   1245  CB  LEU C  67      -7.287   2.092  12.872  1.00 28.48      C    C  
ANISOU 1245  CB  LEU C  67     3207   3906   3709   -719    419    379  C    C  
ATOM   1246  CG  LEU C  67      -6.489   2.432  11.615  1.00 28.11      C    C  
ANISOU 1246  CG  LEU C  67     3096   3824   3761   -743    409    428  C    C  
ATOM   1247  CD1 LEU C  67      -5.449   1.360  11.326  1.00 28.32      C    C  
ANISOU 1247  CD1 LEU C  67     2896   4088   3777   -612    367    606  C    C  
ATOM   1248  CD2 LEU C  67      -7.428   2.614  10.433  1.00 26.74      C    C  
ANISOU 1248  CD2 LEU C  67     3089   3300   3771   -634    464    410  C    C  
ATOM   1249  N   ILE C  68      -9.113   2.612  15.518  1.00 31.55      C    N  
ANISOU 1249  N   ILE C  68     3884   4296   3808   -878    652     62  C    N  
ATOM   1250  CA  ILE C  68     -10.026   2.092  16.530  1.00 32.91      C    C  
ANISOU 1250  CA  ILE C  68     4127   4530   3849   -878    807     30  C    C  
ATOM   1251  C   ILE C  68     -11.374   2.791  16.432  1.00 33.20      C    C  
ANISOU 1251  C   ILE C  68     4192   4324   4099   -782   1056   -185  C    C  
ATOM   1252  O   ILE C  68     -12.431   2.155  16.525  1.00 33.33      C    O  
ANISOU 1252  O   ILE C  68     4124   4310   4229   -679   1204   -140  C    O  
ATOM   1253  CB  ILE C  68      -9.402   2.231  17.931  1.00 36.19      C    C  
ANISOU 1253  CB  ILE C  68     4709   5178   3863  -1130    763    -25  C    C  
ATOM   1254  CG1 ILE C  68      -8.521   1.018  18.226  1.00 36.64      C    C  
ANISOU 1254  CG1 ILE C  68     4689   5470   3763  -1151    509    260  C    C  
ATOM   1255  CG2 ILE C  68     -10.476   2.389  19.000  1.00 38.61      C    C  
ANISOU 1255  CG2 ILE C  68     5195   5484   3993  -1202   1053   -211  C    C  
ATOM   1256  CD1 ILE C  68      -9.294  -0.277  18.334  1.00 36.20      C    C  
ANISOU 1256  CD1 ILE C  68     4618   5420   3716  -1029    555    440  C    C  
ATOM   1257  N   LYS C  69     -11.359   4.110  16.225  1.00 34.31      C    N  
ANISOU 1257  N   LYS C  69     4434   4273   4328   -816   1086   -413  C    N  
ATOM   1258  CA  LYS C  69     -12.600   4.833  15.974  1.00 35.72      C    C  
ANISOU 1258  CA  LYS C  69     4600   4163   4807   -657   1272   -619  C    C  
ATOM   1259  C   LYS C  69     -13.243   4.393  14.664  1.00 33.44      C    C  
ANISOU 1259  C   LYS C  69     4136   3661   4910   -453   1172   -450  C    C  
ATOM   1260  O   LYS C  69     -14.471   4.445  14.530  1.00 33.75      C    O  
ANISOU 1260  O   LYS C  69     4049   3529   5246   -293   1300   -515  C    O  
ATOM   1261  CB  LYS C  69     -12.331   6.338  15.964  1.00 38.32      C    C  
ANISOU 1261  CB  LYS C  69     5139   4272   5150   -731   1247   -882  C    C  
ATOM   1262  CG  LYS C  69     -13.577   7.206  15.913  1.00 41.67      C    C  
ANISOU 1262  CG  LYS C  69     5569   4370   5893   -530   1435  -1148  C    C  
ATOM   1263  CD  LYS C  69     -13.269   8.630  16.353  1.00 46.02      C    C  
ANISOU 1263  CD  LYS C  69     6430   4721   6335   -629   1440  -1458  C    C  
ATOM   1264  CE  LYS C  69     -13.175   9.569  15.161  1.00 46.46      C    C  
ANISOU 1264  CE  LYS C  69     6573   4389   6690   -582   1185  -1463  C    C  
ATOM   1265  NZ  LYS C  69     -14.512   9.848  14.567  1.00 47.85      C    N1+
ANISOU 1265  NZ  LYS C  69     6550   4363   7268   -245   1155  -1430  C    N1+
ATOM   1266  N   VAL C  70     -12.437   3.955  13.694  1.00 31.57      C    N  
ANISOU 1266  N   VAL C  70     3886   3430   4679   -463    946   -235  C    N  
ATOM   1267  CA  VAL C  70     -12.988   3.443  12.442  1.00 29.71      C    C  
ANISOU 1267  CA  VAL C  70     3576   2979   4732   -308    824    -63  C    C  
ATOM   1268  C   VAL C  70     -13.807   2.185  12.700  1.00 29.55      C    C  
ANISOU 1268  C   VAL C  70     3417   3047   4766   -216    884     95  C    C  
ATOM   1269  O   VAL C  70     -14.976   2.095  12.307  1.00 30.58      C    O  
ANISOU 1269  O   VAL C  70     3439   2978   5204   -103    897    115  C    O  
ATOM   1270  CB  VAL C  70     -11.863   3.181  11.424  1.00 27.56      C    C  
ANISOU 1270  CB  VAL C  70     3368   2727   4376   -353    641    105  C    C  
ATOM   1271  CG1 VAL C  70     -12.419   2.521  10.173  1.00 25.71      C    C  
ANISOU 1271  CG1 VAL C  70     3150   2376   4244   -186    467    250  C    C  
ATOM   1272  CG2 VAL C  70     -11.156   4.478  11.066  1.00 28.27      C    C  
ANISOU 1272  CG2 VAL C  70     3596   2709   4436   -505    578    -23  C    C  
ATOM   1273  N   PHE C  71     -13.209   1.198  13.373  1.00 28.95      C    N  
ANISOU 1273  N   PHE C  71     3338   3256   4405   -284    885    230  C    N  
ATOM   1274  CA  PHE C  71     -13.896  -0.072  13.590  1.00 29.92      C    C  
ANISOU 1274  CA  PHE C  71     3387   3441   4539   -245    896    419  C    C  
ATOM   1275  C   PHE C  71     -15.046   0.076  14.580  1.00 32.66      C    C  
ANISOU 1275  C   PHE C  71     3633   3849   4927   -294   1165    295  C    C  
ATOM   1276  O   PHE C  71     -16.098  -0.553  14.413  1.00 33.01      C    O  
ANISOU 1276  O   PHE C  71     3558   3829   5155   -247   1172    400  C    O  
ATOM   1277  CB  PHE C  71     -12.905  -1.129  14.075  1.00 29.92      C    C  
ANISOU 1277  CB  PHE C  71     3454   3687   4227   -300    779    600  C    C  
ATOM   1278  CG  PHE C  71     -12.066  -1.725  12.980  1.00 28.38      C    C  
ANISOU 1278  CG  PHE C  71     3294   3419   4068   -176    566    764  C    C  
ATOM   1279  CD1 PHE C  71     -11.014  -1.010  12.434  1.00 27.86      C    C  
ANISOU 1279  CD1 PHE C  71     3234   3370   3983   -182    517    691  C    C  
ATOM   1280  CD2 PHE C  71     -12.325  -2.999  12.502  1.00 28.22      C    C  
ANISOU 1280  CD2 PHE C  71     3330   3332   4061    -57    404    914  C    C  
ATOM   1281  CE1 PHE C  71     -10.237  -1.550  11.428  1.00 27.06      C    C  
ANISOU 1281  CE1 PHE C  71     3150   3230   3903    -64    405    813  C    C  
ATOM   1282  CE2 PHE C  71     -11.551  -3.547  11.495  1.00 27.45      C    C  
ANISOU 1282  CE2 PHE C  71     3293   3204   3932     72    246    901  C    C  
ATOM   1283  CZ  PHE C  71     -10.506  -2.821  10.958  1.00 26.90      C    C  
ANISOU 1283  CZ  PHE C  71     3196   3152   3874     87    278    885  C    C  
ATOM   1284  N   ALA C  72     -14.864   0.896  15.619  1.00 34.85      C    N  
ANISOU 1284  N   ALA C  72     3982   4258   5001   -399   1368     58  C    N  
ATOM   1285  CA  ALA C  72     -15.908   1.057  16.626  1.00 38.39      C    C  
ANISOU 1285  CA  ALA C  72     4359   4793   5434   -444   1700   -102  C    C  
ATOM   1286  C   ALA C  72     -17.162   1.693  16.044  1.00 39.90      C    C  
ANISOU 1286  C   ALA C  72     4340   4726   6094   -252   1781   -229  C    C  
ATOM   1287  O   ALA C  72     -18.276   1.359  16.462  1.00 42.14      C    O  
ANISOU 1287  O   ALA C  72     4477   5068   6467   -230   1905   -226  C    O  
ATOM   1288  CB  ALA C  72     -15.385   1.890  17.795  1.00 41.13      C    C  
ANISOU 1288  CB  ALA C  72     4919   5287   5422   -598   1898   -366  C    C  
ATOM   1289  N   GLU C  73     -17.007   2.607  15.085  1.00 38.32      C    N  
ANISOU 1289  N   GLU C  73     4133   4237   6190   -124   1660   -322  C    N  
ATOM   1290  CA  GLU C  73     -18.170   3.226  14.461  1.00 40.36      C    C  
ANISOU 1290  CA  GLU C  73     4200   4201   6936     66   1645   -409  C    C  
ATOM   1291  C   GLU C  73     -18.811   2.316  13.422  1.00 36.58      C    C  
ANISOU 1291  C   GLU C  73     3583   3586   6731    115   1375   -108  C    C  
ATOM   1292  O   GLU C  73     -20.032   2.364  13.231  1.00 37.51      C    O  
ANISOU 1292  O   GLU C  73     3515   3590   7146    180   1349    -94  C    O  
ATOM   1293  CB  GLU C  73     -17.779   4.562  13.831  1.00 39.41      C    C  
ANISOU 1293  CB  GLU C  73     4226   3778   6969    151   1499   -592  C    C  
ATOM   1294  CG  GLU C  73     -17.556   5.670  14.846  1.00 43.49      C    C  
ANISOU 1294  CG  GLU C  73     4905   4324   7294    124   1738   -939  C    C  
ATOM   1295  CD  GLU C  73     -16.951   6.914  14.230  1.00 43.88      C    C  
ANISOU 1295  CD  GLU C  73     5194   4118   7360    121   1483  -1039  C    C  
ATOM   1296  OE1 GLU C  73     -16.745   7.902  14.966  1.00 46.90      C    O  
ANISOU 1296  OE1 GLU C  73     5768   4467   7585     93   1606  -1308  C    O  
ATOM   1297  OE2 GLU C  73     -16.681   6.905  13.011  1.00 41.95      C    O1-
ANISOU 1297  OE2 GLU C  73     4983   3769   7187    114   1125   -813  C    O1-
ATOM   1298  N   LEU C  74     -18.015   1.486  12.745  1.00 36.20      C    N  
ANISOU 1298  N   LEU C  74     3641   3550   6563     64   1159    137  C    N  
ATOM   1299  CA  LEU C  74     -18.583   0.526  11.804  1.00 35.80      C    C  
ANISOU 1299  CA  LEU C  74     3540   3358   6705    102    895    413  C    C  
ATOM   1300  C   LEU C  74     -19.375  -0.553  12.531  1.00 39.06      C    C  
ANISOU 1300  C   LEU C  74     3866   3980   6994     33    974    527  C    C  
ATOM   1301  O   LEU C  74     -20.407  -1.016  12.031  1.00 39.78      C    O  
ANISOU 1301  O   LEU C  74     3821   3937   7355     70    839    665  C    O  
ATOM   1302  CB  LEU C  74     -17.476  -0.100  10.957  1.00 33.09      C    C  
ANISOU 1302  CB  LEU C  74     3453   3215   5905     79    577    511  C    C  
ATOM   1303  CG  LEU C  74     -16.862   0.783   9.869  1.00 31.58      C    C  
ANISOU 1303  CG  LEU C  74     3454   3030   5516     70    360    395  C    C  
ATOM   1304  CD1 LEU C  74     -15.580   0.162   9.340  1.00 29.14      C    C  
ANISOU 1304  CD1 LEU C  74     3378   2864   4832     46    239    436  C    C  
ATOM   1305  CD2 LEU C  74     -17.856   1.014   8.742  1.00 32.08      C    C  
ANISOU 1305  CD2 LEU C  74     3517   3039   5635     76    141    390  C    C  
ATOM   1306  N   GLY C  75     -18.912  -0.964  13.708  1.00 38.34      C    N  
ANISOU 1306  N   GLY C  75     5156   5119   4293   -603    626    941  C    N  
ATOM   1307  CA  GLY C  75     -19.587  -1.983  14.493  1.00 40.13      C    C  
ANISOU 1307  CA  GLY C  75     5307   5122   4819   -691    847    930  C    C  
ATOM   1308  C   GLY C  75     -18.781  -3.243  14.735  1.00 42.70      C    C  
ANISOU 1308  C   GLY C  75     5542   5435   5247   -803    835   1023  C    C  
ATOM   1309  O   GLY C  75     -19.270  -4.137  15.440  1.00 44.27      C    O  
ANISOU 1309  O   GLY C  75     5711   5524   5586   -968    932    992  C    O  
ATOM   1310  N   TYR C  76     -17.576  -3.369  14.187  1.00 42.68      C    N  
ANISOU 1310  N   TYR C  76     5398   5639   5178   -708    627   1191  C    N  
ATOM   1311  CA  TYR C  76     -16.755  -4.543  14.449  1.00 44.59      C    C  
ANISOU 1311  CA  TYR C  76     5450   5907   5584   -692    589   1383  C    C  
ATOM   1312  C   TYR C  76     -16.264  -4.518  15.891  1.00 49.86      C    C  
ANISOU 1312  C   TYR C  76     6238   6573   6135   -784    541   1573  C    C  
ATOM   1313  O   TYR C  76     -15.932  -3.460  16.431  1.00 49.37      C    O  
ANISOU 1313  O   TYR C  76     6281   6630   5848   -855    402   1599  C    O  
ATOM   1314  CB  TYR C  76     -15.587  -4.599  13.465  1.00 41.44      C    C  
ANISOU 1314  CB  TYR C  76     4853   5730   5163   -567    407   1497  C    C  
ATOM   1315  CG  TYR C  76     -16.038  -4.823  12.036  1.00 38.63      C    C  
ANISOU 1315  CG  TYR C  76     4200   5511   4966   -387    462   1512  C    C  
ATOM   1316  CD1 TYR C  76     -16.470  -3.764  11.247  1.00 37.19      C    C  
ANISOU 1316  CD1 TYR C  76     4120   5480   4529   -301    460   1404  C    C  
ATOM   1317  CD2 TYR C  76     -16.053  -6.097  11.484  1.00 39.04      C    C  
ANISOU 1317  CD2 TYR C  76     3848   5530   5456   -218    571   1571  C    C  
ATOM   1318  CE1 TYR C  76     -16.894  -3.966   9.946  1.00 36.09      C    C  
ANISOU 1318  CE1 TYR C  76     3700   5544   4470     73    532   1234  C    C  
ATOM   1319  CE2 TYR C  76     -16.474  -6.309  10.184  1.00 38.20      C    C  
ANISOU 1319  CE2 TYR C  76     3383   5544   5586    106    623   1275  C    C  
ATOM   1320  CZ  TYR C  76     -16.894  -5.240   9.420  1.00 36.35      C    C  
ANISOU 1320  CZ  TYR C  76     3301   5503   5007    323    540   1017  C    C  
ATOM   1321  OH  TYR C  76     -17.315  -5.446   8.126  1.00 36.51      C    O  
ANISOU 1321  OH  TYR C  76     3152   5589   5131    817    427    473  C    O  
ATOM   1322  N   ASN C  77     -16.230  -5.690  16.521  1.00 56.60      C    N  
ANISOU 1322  N   ASN C  77     7049   7305   7154   -786    665   1702  C    N  
ATOM   1323  CA  ASN C  77     -16.148  -5.754  17.976  1.00 61.53      C    C  
ANISOU 1323  CA  ASN C  77     7879   7859   7641   -860    728   1858  C    C  
ATOM   1324  C   ASN C  77     -14.912  -6.458  18.512  1.00 65.23      C    C  
ANISOU 1324  C   ASN C  77     8243   8456   8086   -800    618   2147  C    C  
ATOM   1325  O   ASN C  77     -14.346  -6.002  19.506  1.00 68.04      C    O  
ANISOU 1325  O   ASN C  77     8730   8915   8206   -844    522   2285  C    O  
ATOM   1326  CB  ASN C  77     -17.398  -6.440  18.536  1.00 63.51      C    C  
ANISOU 1326  CB  ASN C  77     8257   7831   8042   -959   1008   1773  C    C  
ATOM   1327  CG  ASN C  77     -17.893  -5.793  19.812  1.00 66.00      C    C  
ANISOU 1327  CG  ASN C  77     8933   8047   8098  -1093   1099   1784  C    C  
ATOM   1328  ND2 ASN C  77     -19.201  -5.849  20.035  1.00 66.20      C    N  
ANISOU 1328  ND2 ASN C  77     8944   7992   8215  -1261   1159   1675  C    N  
ATOM   1329  OD1 ASN C  77     -17.110  -5.239  20.584  1.00 67.32      C    O  
ANISOU 1329  OD1 ASN C  77     9225   8313   8042  -1014   1017   1951  C    O  
ATOM   1330  N   ASP C  78     -14.487  -7.571  17.914  1.00 65.73      C    N  
ANISOU 1330  N   ASP C  78     8059   8515   8400   -686    639   2243  C    N  
ATOM   1331  CA  ASP C  78     -13.296  -8.279  18.393  1.00 67.94      C    C  
ANISOU 1331  CA  ASP C  78     8232   8918   8666   -612    548   2524  C    C  
ATOM   1332  C   ASP C  78     -12.060  -7.700  17.704  1.00 67.44      C    C  
ANISOU 1332  C   ASP C  78     7936   9171   8517   -625    246   2552  C    C  
ATOM   1333  O   ASP C  78     -11.409  -8.324  16.864  1.00 67.72      C    O  
ANISOU 1333  O   ASP C  78     7702   9292   8737   -529    183   2612  C    O  
ATOM   1334  CB  ASP C  78     -13.428  -9.778  18.161  1.00 68.67      C    C  
ANISOU 1334  CB  ASP C  78     8152   8827   9115   -469    749   2625  C    C  
ATOM   1335  CG  ASP C  78     -12.492 -10.586  19.042  1.00 71.27      C    C  
ANISOU 1335  CG  ASP C  78     8496   9196   9386   -379    753   2943  C    C  
ATOM   1336  OD1 ASP C  78     -11.811 -11.493  18.519  1.00 71.13      C    O  
ANISOU 1336  OD1 ASP C  78     8212   9218   9595   -249    738   3066  C    O  
ATOM   1337  OD2 ASP C  78     -12.434 -10.310  20.259  1.00 73.64      C    O1-
ANISOU 1337  OD2 ASP C  78     9097   9485   9397   -421    772   3073  C    O1-
ATOM   1338  N   ILE C  79     -11.742  -6.471  18.097  1.00 65.49      C    N  
ANISOU 1338  N   ILE C  79     7788   9082   8012   -763     83   2502  C    N  
ATOM   1339  CA  ILE C  79     -10.734  -5.661  17.423  1.00 62.57      C    C  
ANISOU 1339  CA  ILE C  79     7225   8964   7583   -846   -147   2467  C    C  
ATOM   1340  C   ILE C  79      -9.375  -5.948  18.052  1.00 58.71      C    C  
ANISOU 1340  C   ILE C  79     6607   8665   7034   -887   -289   2691  C    C  
ATOM   1341  O   ILE C  79      -9.142  -5.629  19.220  1.00 59.43      C    O  
ANISOU 1341  O   ILE C  79     6861   8801   6919   -958   -334   2782  C    O  
ATOM   1342  CB  ILE C  79     -11.081  -4.170  17.509  1.00 65.29      C    C  
ANISOU 1342  CB  ILE C  79     7720   9348   7738   -998   -214   2287  C    C  
ATOM   1343  CG1 ILE C  79     -12.577  -3.959  17.271  1.00 66.66      C    C  
ANISOU 1343  CG1 ILE C  79     8093   9304   7930   -949    -39   2091  C    C  
ATOM   1344  CG2 ILE C  79     -10.285  -3.382  16.502  1.00 64.42      C    C  
ANISOU 1344  CG2 ILE C  79     7452   9397   7626  -1055   -339   2220  C    C  
ATOM   1345  CD1 ILE C  79     -13.027  -2.532  17.480  1.00 67.58      C    C  
ANISOU 1345  CD1 ILE C  79     8373   9435   7869  -1079    -86   1927  C    C  
ATOM   1346  N   ASN C  80      -8.473  -6.544  17.276  1.00 62.60      C    N  
ANISOU 1346  N   ASN C  80     8344   6226   9215  -2201  -1505   1398  C    N  
ATOM   1347  CA  ASN C  80      -7.104  -6.791  17.708  1.00 59.14      C    C  
ANISOU 1347  CA  ASN C  80     8261   5544   8664  -1782  -1543   1444  C    C  
ATOM   1348  C   ASN C  80      -6.171  -5.815  17.005  1.00 51.22      C    C  
ANISOU 1348  C   ASN C  80     6911   5108   7443  -1321  -1494   1367  C    C  
ATOM   1349  O   ASN C  80      -6.271  -5.618  15.789  1.00 51.24      C    O  
ANISOU 1349  O   ASN C  80     6724   5419   7326  -1216  -1592   1151  C    O  
ATOM   1350  CB  ASN C  80      -6.678  -8.237  17.430  1.00 66.37      C    C  
ANISOU 1350  CB  ASN C  80     9781   5885   9552  -1634  -1769   1162  C    C  
ATOM   1351  CG  ASN C  80      -6.824  -8.625  15.972  1.00 71.38      C    C  
ANISOU 1351  CG  ASN C  80    10390   6635  10095  -1600  -2012    732  C    C  
ATOM   1352  ND2 ASN C  80      -5.715  -9.015  15.352  1.00 72.43      C    N  
ANISOU 1352  ND2 ASN C  80    10756   6752  10012  -1055  -2135    480  C    N  
ATOM   1353  OD1 ASN C  80      -7.917  -8.581  15.410  1.00 74.75      C    O  
ANISOU 1353  OD1 ASN C  80    10572   7207  10621  -2035  -2097    606  C    O  
ATOM   1354  N   VAL C  81      -5.271  -5.204  17.773  1.00 46.72      C    N  
ANISOU 1354  N   VAL C  81     6262   4687   6804  -1062  -1323   1526  C    N  
ATOM   1355  CA  VAL C  81      -4.353  -4.184  17.277  1.00 42.05      C    C  
ANISOU 1355  CA  VAL C  81     5312   4603   6063   -723  -1168   1462  C    C  
ATOM   1356  C   VAL C  81      -2.932  -4.692  17.472  1.00 41.24      C    C  
ANISOU 1356  C   VAL C  81     5387   4458   5823   -237  -1274   1281  C    C  
ATOM   1357  O   VAL C  81      -2.530  -5.003  18.600  1.00 41.32      C    O  
ANISOU 1357  O   VAL C  81     5586   4282   5831   -155  -1306   1393  C    O  
ATOM   1358  CB  VAL C  81      -4.555  -2.839  17.993  1.00 38.84      C    C  
ANISOU 1358  CB  VAL C  81     4546   4488   5722   -910   -824   1741  C    C  
ATOM   1359  CG1 VAL C  81      -3.713  -1.755  17.339  1.00 37.31      C    C  
ANISOU 1359  CG1 VAL C  81     4009   4751   5415   -653   -578   1654  C    C  
ATOM   1360  CG2 VAL C  81      -6.027  -2.455  17.998  1.00 38.26      C    C  
ANISOU 1360  CG2 VAL C  81     4326   4477   5733  -1234   -706   1837  C    C  
ATOM   1361  N   THR C  82      -2.172  -4.769  16.381  1.00 40.34      C    N  
ANISOU 1361  N   THR C  82     5202   4563   5561    130  -1323   1005  C    N  
ATOM   1362  CA  THR C  82      -0.797  -5.249  16.415  1.00 41.16      C    C  
ANISOU 1362  CA  THR C  82     5387   4717   5535    657  -1413    794  C    C  
ATOM   1363  C   THR C  82       0.116  -4.215  15.774  1.00 38.01      C    C  
ANISOU 1363  C   THR C  82     4509   4886   5048    876  -1151    667  C    C  
ATOM   1364  O   THR C  82      -0.195  -3.688  14.701  1.00 37.16      C    O  
ANISOU 1364  O   THR C  82     4246   4995   4877    827  -1002    624  C    O  
ATOM   1365  CB  THR C  82      -0.653  -6.593  15.691  1.00 44.96      C    C  
ANISOU 1365  CB  THR C  82     6335   4824   5925    946  -1688    527  C    C  
ATOM   1366  CG2 THR C  82      -1.480  -7.666  16.384  1.00 47.17      C    C  
ANISOU 1366  CG2 THR C  82     7156   4442   6326    687  -1866    641  C    C  
ATOM   1367  OG1 THR C  82      -1.091  -6.458  14.333  1.00 45.91      C    O  
ANISOU 1367  OG1 THR C  82     6380   5105   5958    888  -1689    341  C    O  
ATOM   1368  N   PHE C  83       1.238  -3.932  16.430  1.00 37.74      C    N  
ANISOU 1368  N   PHE C  83     4238   5108   4993   1119  -1081    598  C    N  
ATOM   1369  CA  PHE C  83       2.241  -3.004  15.929  1.00 36.83      C    C  
ANISOU 1369  CA  PHE C  83     3635   5516   4843   1275   -777    428  C    C  
ATOM   1370  C   PHE C  83       3.454  -3.784  15.444  1.00 41.37      C    C  
ANISOU 1370  C   PHE C  83     4209   6227   5285   1861   -917    108  C    C  
ATOM   1371  O   PHE C  83       3.932  -4.690  16.136  1.00 44.06      C    O  
ANISOU 1371  O   PHE C  83     4756   6410   5574   2193  -1211     50  C    O  
ATOM   1372  CB  PHE C  83       2.662  -2.008  17.013  1.00 35.36      C    C  
ANISOU 1372  CB  PHE C  83     3065   5616   4755   1054   -565    491  C    C  
ATOM   1373  CG  PHE C  83       1.608  -0.997  17.354  1.00 32.00      C    C  
ANISOU 1373  CG  PHE C  83     2580   5123   4454    530   -297    778  C    C  
ATOM   1374  CD1 PHE C  83       0.678  -1.255  18.348  1.00 30.69      C    C  
ANISOU 1374  CD1 PHE C  83     2677   4636   4347    263   -445   1031  C    C  
ATOM   1375  CD2 PHE C  83       1.550   0.215  16.687  1.00 30.51      C    C  
ANISOU 1375  CD2 PHE C  83     2106   5173   4313    341    156    816  C    C  
ATOM   1376  CE1 PHE C  83      -0.292  -0.325  18.666  1.00 27.65      C    C  
ANISOU 1376  CE1 PHE C  83     2216   4215   4075   -164   -172   1290  C    C  
ATOM   1377  CE2 PHE C  83       0.582   1.149  17.001  1.00 27.44      C    C  
ANISOU 1377  CE2 PHE C  83     1697   4704   4026    -53    430   1096  C    C  
ATOM   1378  CZ  PHE C  83      -0.339   0.878  17.992  1.00 26.03      C    C  
ANISOU 1378  CZ  PHE C  83     1726   4249   3913   -297    253   1320  C    C  
ATOM   1379  N   ASP C  84       3.949  -3.433  14.258  1.00 42.34      C    N  
ANISOU 1379  N   ASP C  84     4124   6642   5323   2040   -676    -76  C    N  
ATOM   1380  CA  ASP C  84       5.169  -4.028  13.711  1.00 46.81      C    C  
ANISOU 1380  CA  ASP C  84     4596   7425   5765   2617   -712   -398  C    C  
ATOM   1381  C   ASP C  84       5.959  -2.911  13.037  1.00 47.56      C    C  
ANISOU 1381  C   ASP C  84     4143   8055   5872   2594   -213   -528  C    C  
ATOM   1382  O   ASP C  84       5.622  -2.488  11.927  1.00 47.16      C    O  
ANISOU 1382  O   ASP C  84     4146   8053   5721   2537     57   -498  C    O  
ATOM   1383  CB  ASP C  84       4.856  -5.156  12.734  1.00 49.11      C    C  
ANISOU 1383  CB  ASP C  84     5407   7367   5885   2930   -943   -536  C    C  
ATOM   1384  CG  ASP C  84       6.080  -5.984  12.391  1.00 54.17      C    C  
ANISOU 1384  CG  ASP C  84     6053   8133   6395   3615  -1027   -853  C    C  
ATOM   1385  OD1 ASP C  84       7.069  -5.929  13.152  1.00 55.71      C    O  
ANISOU 1385  OD1 ASP C  84     5913   8617   6639   3823  -1029   -923  C    O  
ATOM   1386  OD2 ASP C  84       6.055  -6.689  11.360  1.00 56.97      C    O1-
ANISOU 1386  OD2 ASP C  84     6754   8315   6576   3916  -1086  -1046  C    O1-
ATOM   1387  N   GLY C  85       7.005  -2.439  13.712  1.00 49.47      C    N  
ANISOU 1387  N   GLY C  85     3970   8609   6217   2521    -76   -654  C    N  
ATOM   1388  CA  GLY C  85       7.818  -1.358  13.192  1.00 51.23      C    C  
ANISOU 1388  CA  GLY C  85     3886   9056   6523   2209    415   -737  C    C  
ATOM   1389  C   GLY C  85       7.046  -0.064  13.035  1.00 48.45      C    C  
ANISOU 1389  C   GLY C  85     3549   8561   6300   1662    811   -497  C    C  
ATOM   1390  O   GLY C  85       6.643   0.552  14.026  1.00 46.00      C    O  
ANISOU 1390  O   GLY C  85     3193   8145   6142   1283    828   -369  C    O  
ATOM   1391  N   ASP C  86       6.834   0.356  11.790  1.00 49.47      C    N  
ANISOU 1391  N   ASP C  86     3821   8633   6343   1646   1127   -434  C    N  
ATOM   1392  CA  ASP C  86       6.058   1.549  11.485  1.00 48.18      C    C  
ANISOU 1392  CA  ASP C  86     3815   8229   6261   1219   1476   -208  C    C  
ATOM   1393  C   ASP C  86       4.624   1.231  11.087  1.00 46.12      C    C  
ANISOU 1393  C   ASP C  86     3800   7950   5773   1341   1319     58  C    C  
ATOM   1394  O   ASP C  86       3.875   2.148  10.734  1.00 44.34      C    O  
ANISOU 1394  O   ASP C  86     3759   7552   5535   1073   1533    264  C    O  
ATOM   1395  CB  ASP C  86       6.735   2.345  10.364  1.00 51.97      C    C  
ANISOU 1395  CB  ASP C  86     4334   8631   6783   1124   1939   -301  C    C  
ATOM   1396  CG  ASP C  86       7.795   3.294  10.882  1.00 54.88      C    C  
ANISOU 1396  CG  ASP C  86     4505   8802   7545    797   2303   -407  C    C  
ATOM   1397  OD1 ASP C  86       7.857   3.503  12.111  1.00 53.89      C    O  
ANISOU 1397  OD1 ASP C  86     4264   8621   7592    644   2172   -319  C    O  
ATOM   1398  OD2 ASP C  86       8.566   3.832  10.059  1.00 58.56      C    O1-
ANISOU 1398  OD2 ASP C  86     4987   9182   8082    755   2671   -475  C    O1-
ATOM   1399  N   THR C  87       4.224  -0.036  11.138  1.00 52.46      C    N  
ANISOU 1399  N   THR C  87     7642   7253   5036   -493  -2659   -713  C    N  
ATOM   1400  CA  THR C  87       2.912  -0.472  10.686  1.00 49.90      C    C  
ANISOU 1400  CA  THR C  87     7572   6423   4966   -406  -2472   -892  C    C  
ATOM   1401  C   THR C  87       2.026  -0.810  11.876  1.00 50.00      C    C  
ANISOU 1401  C   THR C  87     7585   6556   4856   -323  -2597   -292  C    C  
ATOM   1402  O   THR C  87       2.468  -1.458  12.830  1.00 53.99      C    O  
ANISOU 1402  O   THR C  87     7684   7238   5591   -187  -2746    394  C    O  
ATOM   1403  CB  THR C  87       3.024  -1.697   9.773  1.00 52.85      C    C  
ANISOU 1403  CB  THR C  87     7624   6138   6320   -192  -2193  -1046  C    C  
ATOM   1404  CG2 THR C  87       1.688  -1.991   9.103  1.00 50.39      C    C  
ANISOU 1404  CG2 THR C  87     7617   5374   6156   -217  -1986  -1390  C    C  
ATOM   1405  OG1 THR C  87       4.020  -1.462   8.771  1.00 53.54      C    O  
ANISOU 1405  OG1 THR C  87     7616   6191   6536   -286  -2062  -1563  C    O  
ATOM   1406  N   VAL C  88       0.774  -0.366  11.813  1.00 46.09      C    N  
ANISOU 1406  N   VAL C  88     7371   6004   4137   -380  -2329   -488  C    N  
ATOM   1407  CA  VAL C  88      -0.258  -0.767  12.761  1.00 46.32      C    C  
ANISOU 1407  CA  VAL C  88     7469   6065   4065   -331  -2439    -60  C    C  
ATOM   1408  C   VAL C  88      -1.313  -1.546  11.987  1.00 44.26      C    C  
ANISOU 1408  C   VAL C  88     7360   5200   4258   -241  -2340   -282  C    C  
ATOM   1409  O   VAL C  88      -1.881  -1.040  11.011  1.00 40.88      C    O  
ANISOU 1409  O   VAL C  88     7068   4640   3824   -302  -2013   -787  C    O  
ATOM   1410  CB  VAL C  88      -0.868   0.440  13.492  1.00 43.92      C    C  
ANISOU 1410  CB  VAL C  88     7007   6244   3437   -378  -1953   -140  C    C  
ATOM   1411  CG1 VAL C  88      -1.289   1.524  12.505  1.00 39.36      C    C  
ANISOU 1411  CG1 VAL C  88     6371   5576   3008   -395  -1517   -598  C    C  
ATOM   1412  CG2 VAL C  88      -2.043  -0.000  14.349  1.00 45.03      C    C  
ANISOU 1412  CG2 VAL C  88     7220   6394   3496   -348  -1996    167  C    C  
ATOM   1413  N   THR C  89      -1.555  -2.785  12.404  1.00 46.48      C    N  
ANISOU 1413  N   THR C  89     7312   5168   5181    -65  -2277    217  C    N  
ATOM   1414  CA  THR C  89      -2.543  -3.652  11.775  1.00 44.80      C    C  
ANISOU 1414  CA  THR C  89     7107   4380   5533     -7  -2031     45  C    C  
ATOM   1415  C   THR C  89      -3.707  -3.835  12.738  1.00 44.08      C    C  
ANISOU 1415  C   THR C  89     7098   4430   5220    -33  -2073    466  C    C  
ATOM   1416  O   THR C  89      -3.514  -4.276  13.876  1.00 47.33      C    O  
ANISOU 1416  O   THR C  89     7276   5044   5661     28  -2207   1172  C    O  
ATOM   1417  CB  THR C  89      -1.935  -5.004  11.398  1.00 47.07      C    C  
ANISOU 1417  CB  THR C  89     6960   4074   6851    191  -1841    222  C    C  
ATOM   1418  CG2 THR C  89      -3.012  -5.945  10.880  1.00 47.79      C    C  
ANISOU 1418  CG2 THR C  89     7066   3581   7511    184  -1562     57  C    C  
ATOM   1419  OG1 THR C  89      -0.945  -4.815  10.379  1.00 46.60      C    O  
ANISOU 1419  OG1 THR C  89     6828   3884   6994    183  -1738   -294  C    O  
ATOM   1420  N   VAL C  90      -4.908  -3.487  12.283  1.00 40.72      C    N  
ANISOU 1420  N   VAL C  90     6976   3944   4552   -139  -1965     58  C    N  
ATOM   1421  CA  VAL C  90      -6.114  -3.541  13.099  1.00 41.55      C    C  
ANISOU 1421  CA  VAL C  90     7171   4221   4395   -189  -1968    344  C    C  
ATOM   1422  C   VAL C  90      -7.161  -4.342  12.340  1.00 41.10      C    C  
ANISOU 1422  C   VAL C  90     7098   3671   4847   -211  -1731     93  C    C  
ATOM   1423  O   VAL C  90      -7.576  -3.944  11.245  1.00 37.85      C    O  
ANISOU 1423  O   VAL C  90     6879   3141   4363   -294  -1638   -523  C    O  
ATOM   1424  CB  VAL C  90      -6.642  -2.136  13.435  1.00 39.14      C    C  
ANISOU 1424  CB  VAL C  90     7235   4442   3194   -312  -2072     87  C    C  
ATOM   1425  CG1 VAL C  90      -7.755  -2.220  14.449  1.00 40.85      C    C  
ANISOU 1425  CG1 VAL C  90     7437   4905   3179   -360  -2018    418  C    C  
ATOM   1426  CG2 VAL C  90      -5.519  -1.255  13.960  1.00 39.60      C    C  
ANISOU 1426  CG2 VAL C  90     7043   4954   3048   -323  -1964    141  C    C  
ATOM   1427  N   GLU C  91      -7.586  -5.464  12.916  1.00 44.65      C    N  
ANISOU 1427  N   GLU C  91     7314   3861   5789   -175  -1637    588  C    N  
ATOM   1428  CA  GLU C  91      -8.584  -6.334  12.311  1.00 46.50      C    C  
ANISOU 1428  CA  GLU C  91     7504   3627   6535   -251  -1389    388  C    C  
ATOM   1429  C   GLU C  91      -9.743  -6.535  13.278  1.00 47.90      C    C  
ANISOU 1429  C   GLU C  91     7689   4019   6492   -334  -1386    796  C    C  
ATOM   1430  O   GLU C  91      -9.545  -6.592  14.496  1.00 49.45      C    O  
ANISOU 1430  O   GLU C  91     7790   4520   6479   -305  -1524   1434  C    O  
ATOM   1431  CB  GLU C  91      -7.973  -7.691  11.921  1.00 51.84      C    C  
ANISOU 1431  CB  GLU C  91     7868   3613   8216   -160  -1179    532  C    C  
ATOM   1432  CG  GLU C  91      -8.981  -8.725  11.431  1.00 55.20      C    C  
ANISOU 1432  CG  GLU C  91     8230   3516   9227   -298   -882    366  C    C  
ATOM   1433  CD  GLU C  91      -8.360  -9.773  10.525  1.00 60.02      C    C  
ANISOU 1433  CD  GLU C  91     8629   3388  10787   -269   -582     96  C    C  
ATOM   1434  OE1 GLU C  91      -7.120  -9.923  10.546  1.00 62.32      C    O  
ANISOU 1434  OE1 GLU C  91     8732   3523  11424    -66   -608    260  C    O  
ATOM   1435  OE2 GLU C  91      -9.115 -10.450   9.793  1.00 61.69      C    O1-
ANISOU 1435  OE2 GLU C  91     8840   3377  11221   -453   -276   -293  C    O1-
ATOM   1436  N   GLY C  92     -10.958  -6.628  12.730  1.00 48.08      C    N  
ANISOU 1436  N   GLY C  92     7803   3944   6520   -473  -1233    425  C    N  
ATOM   1437  CA  GLY C  92     -12.131  -6.902  13.531  1.00 51.16      C    C  
ANISOU 1437  CA  GLY C  92     8164   4512   6764   -580  -1180    745  C    C  
ATOM   1438  C   GLY C  92     -13.052  -7.875  12.822  1.00 54.73      C    C  
ANISOU 1438  C   GLY C  92     8512   4503   7780   -741   -921    510  C    C  
ATOM   1439  O   GLY C  92     -12.854  -8.211  11.652  1.00 53.36      C    O  
ANISOU 1439  O   GLY C  92     8324   3930   8020   -796   -781     11  C    O  
ATOM   1440  N   GLN C  93     -14.067  -8.330  13.556  1.00 60.05      C    N  
ANISOU 1440  N   GLN C  93     9107   5274   8436   -866   -838    850  C    N  
ATOM   1441  CA  GLN C  93     -15.069  -9.226  12.998  1.00 65.36      C    C  
ANISOU 1441  CA  GLN C  93     9675   5583   9575  -1085   -585    638  C    C  
ATOM   1442  C   GLN C  93     -16.455  -8.792  13.454  1.00 69.25      C    C  
ANISOU 1442  C   GLN C  93    10196   6571   9546  -1227   -581    621  C    C  
ATOM   1443  O   GLN C  93     -16.611  -7.959  14.351  1.00 68.44      C    O  
ANISOU 1443  O   GLN C  93    10176   7017   8812  -1148   -729    851  C    O  
ATOM   1444  CB  GLN C  93     -14.804 -10.690  13.373  1.00 69.50      C    C  
ANISOU 1444  CB  GLN C  93     9984   5483  10941  -1130   -388   1151  C    C  
ATOM   1445  CG  GLN C  93     -14.111 -10.897  14.703  1.00 71.08      C    C  
ANISOU 1445  CG  GLN C  93    10084   5802  11122   -977   -541   2022  C    C  
ATOM   1446  CD  GLN C  93     -13.765 -12.353  14.943  1.00 75.95      C    C  
ANISOU 1446  CD  GLN C  93    10472   5695  12689   -972   -346   2567  C    C  
ATOM   1447  NE2 GLN C  93     -13.201 -12.647  16.108  1.00 79.32      C    N  
ANISOU 1447  NE2 GLN C  93    10764   6229  13144   -855   -498   3443  C    N  
ATOM   1448  OE1 GLN C  93     -14.007 -13.206  14.088  1.00 77.41      C    O  
ANISOU 1448  OE1 GLN C  93    10596   5234  13583  -1092    -51   2211  C    O  
ATOM   1449  N   LEU C  94     -17.468  -9.375  12.819  1.00 74.57      C    N  
ANISOU 1449  N   LEU C  94    10775   7060  10498  -1463   -383    311  C    N  
ATOM   1450  CA  LEU C  94     -18.858  -8.987  13.003  1.00 78.48      C    C  
ANISOU 1450  CA  LEU C  94    11233   8019  10566  -1606   -355    183  C    C  
ATOM   1451  C   LEU C  94     -19.616 -10.070  13.759  1.00 84.41      C    C  
ANISOU 1451  C   LEU C  94    11802   8622  11649  -1840   -153    633  C    C  
ATOM   1452  O   LEU C  94     -19.360 -11.264  13.577  1.00 86.95      C    O  
ANISOU 1452  O   LEU C  94    12023   8328  12685  -1977     38    786  C    O  
ATOM   1453  CB  LEU C  94     -19.528  -8.733  11.649  1.00 79.51      C    C  
ANISOU 1453  CB  LEU C  94    11352   8191  10667  -1750   -318   -523  C    C  
ATOM   1454  CG  LEU C  94     -20.438  -7.511  11.511  1.00 79.72      C    C  
ANISOU 1454  CG  LEU C  94    11416   8854  10021  -1675   -460   -802  C    C  
ATOM   1455  CD1 LEU C  94     -19.921  -6.351  12.345  1.00 78.07      C    C  
ANISOU 1455  CD1 LEU C  94    11392   9022   9249  -1374   -648   -587  C    C  
ATOM   1456  CD2 LEU C  94     -20.560  -7.110  10.048  1.00 78.39      C    C  
ANISOU 1456  CD2 LEU C  94    11275   8711   9799  -1748   -525  -1421  C    C  
ATOM   1457  N   GLU C  95     -20.554  -9.647  14.602  1.00 88.18      C    N  
ANISOU 1457  N   GLU C  95    12233   9641  11628  -1898   -164    829  C    N  
ATOM   1458  CA  GLU C  95     -21.392 -10.582  15.346  1.00 95.54      C    C  
ANISOU 1458  CA  GLU C  95    12992  10532  12776  -2170     35   1247  C    C  
ATOM   1459  C   GLU C  95     -22.579 -11.032  14.504  1.00 96.88      C    C  
ANISOU 1459  C   GLU C  95    13006  10640  13165  -2470    227    781  C    C  
ATOM   1460  O   GLU C  95     -22.531 -12.076  13.856  1.00 99.99      C    O  
ANISOU 1460  O   GLU C  95    13331  10448  14212  -2689    417    654  C    O  
ATOM   1461  CB  GLU C  95     -21.886  -9.952  16.650  1.00 98.22      C    C  
ANISOU 1461  CB  GLU C  95    13324  11542  12454  -2155    -21   1630  C    C  
ATOM   1462  CG  GLU C  95     -20.858  -9.940  17.766  1.00101.66      C    C  
ANISOU 1462  CG  GLU C  95    13836  12058  12732  -2035   -158   2289  C    C  
ATOM   1463  CD  GLU C  95     -19.819  -8.858  17.576  1.00 98.54      C    C  
ANISOU 1463  CD  GLU C  95    13636  11842  11965  -1732   -397   2072  C    C  
ATOM   1464  OE1 GLU C  95     -20.139  -7.681  17.842  1.00 96.18      C    O  
ANISOU 1464  OE1 GLU C  95    13438  12106  11000  -1641   -469   1808  C    O  
ATOM   1465  OE2 GLU C  95     -18.686  -9.183  17.161  1.00 98.44      C    O1-
ANISOU 1465  OE2 GLU C  95    13662  11387  12354  -1591   -485   2149  C    O1-
TER   
ATOM   1466  N   MET E   2     -16.880 -26.588 -11.173  1.00 72.50      E    N  
ANISOU 1466  N   MET E   2    12044   3741  11762    139  -2499    941  E    N  
ATOM   1467  CA  MET E   2     -18.052 -25.760 -11.425  1.00 66.77      E    C  
ANISOU 1467  CA  MET E   2    11464   3447  10457   -283  -2395    765  E    C  
ATOM   1468  C   MET E   2     -17.808 -24.334 -10.951  1.00 61.71      E    C  
ANISOU 1468  C   MET E   2    10311   3422   9712   -284  -2255    744  E    C  
ATOM   1469  O   MET E   2     -18.673 -23.466 -11.074  1.00 57.21      E    O  
ANISOU 1469  O   MET E   2     9659   3445   8633   -555  -2076    538  E    O  
ATOM   1470  CB  MET E   2     -19.284 -26.345 -10.733  1.00 67.63      E    C  
ANISOU 1470  CB  MET E   2    11894   3763  10041  -1033  -2867   1056  E    C  
ATOM   1471  CG  MET E   2     -19.379 -27.861 -10.799  1.00 74.01      E    C  
ANISOU 1471  CG  MET E   2    13076   4120  10924  -1088  -3103   1198  E    C  
ATOM   1472  SD  MET E   2     -19.671 -28.484 -12.467  1.00 75.53      E    S  
ANISOU 1472  SD  MET E   2    13647   3934  11116   -769  -2582    695  E    S  
ATOM   1473  CE  MET E   2     -18.050 -29.109 -12.904  1.00 81.23      E    C  
ANISOU 1473  CE  MET E   2    14184   4008  12670     32  -2310    576  E    C  
ATOM   1474  N   ASP E   3     -16.615 -24.102 -10.410  1.00 63.04      E    N  
ANISOU 1474  N   ASP E   3    10057   3559  10335     38  -2296    929  E    N  
ATOM   1475  CA  ASP E   3     -16.270 -22.788  -9.890  1.00 58.95      E    C  
ANISOU 1475  CA  ASP E   3     8998   3721   9678     14  -2117    915  E    C  
ATOM   1476  C   ASP E   3     -16.053 -21.798 -11.027  1.00 58.79      E    C  
ANISOU 1476  C   ASP E   3     8904   3825   9610    379  -1525    416  E    C  
ATOM   1477  O   ASP E   3     -15.442 -22.123 -12.050  1.00 57.41      E    O  
ANISOU 1477  O   ASP E   3     8869   3181   9765    827  -1222    141  E    O  
ATOM   1478  CB  ASP E   3     -15.013 -22.875  -9.025  1.00 64.48      E    C  
ANISOU 1478  CB  ASP E   3     9276   4357  10865    216  -2348   1280  E    C  
ATOM   1479  CG  ASP E   3     -15.322 -23.205  -7.578  1.00 66.12      E    C  
ANISOU 1479  CG  ASP E   3     9399   4843  10881   -380  -2935   1823  E    C  
ATOM   1480  OD1 ASP E   3     -16.488 -23.534  -7.276  1.00 65.63      E    O  
ANISOU 1480  OD1 ASP E   3     9635   4967  10334   -948  -3164   1901  E    O  
ATOM   1481  OD2 ASP E   3     -14.397 -23.134  -6.742  1.00 68.45      E    O1-
ANISOU 1481  OD2 ASP E   3     9316   5218  11474   -335  -3174   2174  E    O1-
ATOM   1482  N   ILE E   4     -16.562 -20.584 -10.843  1.00 54.24      E    N  
ANISOU 1482  N   ILE E   4     8122   3880   8607    156  -1378    279  E    N  
ATOM   1483  CA  ILE E   4     -16.361 -19.485 -11.779  1.00 51.06      E    C  
ANISOU 1483  CA  ILE E   4     7666   3631   8104    408   -914   -117  E    C  
ATOM   1484  C   ILE E   4     -15.653 -18.374 -11.017  1.00 49.37      E    C  
ANISOU 1484  C   ILE E   4     6967   3887   7905    402   -864    -22  E    C  
ATOM   1485  O   ILE E   4     -16.218 -17.799 -10.078  1.00 47.35      E    O  
ANISOU 1485  O   ILE E   4     6516   4134   7340     39  -1056     92  E    O  
ATOM   1486  CB  ILE E   4     -17.679 -18.984 -12.382  1.00 47.46      E    C  
ANISOU 1486  CB  ILE E   4     7482   3414   7138    179   -831   -397  E    C  
ATOM   1487  CG1 ILE E   4     -18.389 -20.108 -13.135  1.00 49.80      E    C  
ANISOU 1487  CG1 ILE E   4     8277   3277   7365    110   -884   -475  E    C  
ATOM   1488  CG2 ILE E   4     -17.426 -17.798 -13.302  1.00 44.87      E    C  
ANISOU 1488  CG2 ILE E   4     7145   3198   6706    396   -447   -735  E    C  
ATOM   1489  CD1 ILE E   4     -19.834 -19.802 -13.465  1.00 44.19      E    C  
ANISOU 1489  CD1 ILE E   4     7772   2892   6126   -217   -939   -652  E    C  
ATOM   1490  N   GLN E   5     -14.419 -18.078 -11.411  1.00 50.65      E    N  
ANISOU 1490  N   GLN E   5     6919   3924   8401    764   -590   -103  E    N  
ATOM   1491  CA  GLN E   5     -13.650 -17.006 -10.797  1.00 49.09      E    C  
ANISOU 1491  CA  GLN E   5     6293   4161   8198    735   -510    -26  E    C  
ATOM   1492  C   GLN E   5     -13.830 -15.726 -11.601  1.00 45.54      E    C  
ANISOU 1492  C   GLN E   5     5954   3923   7428    744   -163   -388  E    C  
ATOM   1493  O   GLN E   5     -13.736 -15.742 -12.832  1.00 45.60      E    O  
ANISOU 1493  O   GLN E   5     6229   3658   7437    943    138   -684  E    O  
ATOM   1494  CB  GLN E   5     -12.167 -17.374 -10.725  1.00 53.14      E    C  
ANISOU 1494  CB  GLN E   5     6462   4497   9233   1077   -437    104  E    C  
ATOM   1495  CG  GLN E   5     -11.813 -18.344  -9.611  1.00 57.69      E    C  
ANISOU 1495  CG  GLN E   5     6824   4949  10147   1030   -905    577  E    C  
ATOM   1496  CD  GLN E   5     -12.125 -19.783  -9.971  1.00 61.86      E    C  
ANISOU 1496  CD  GLN E   5     7706   4841  10958   1199  -1114    625  E    C  
ATOM   1497  NE2 GLN E   5     -11.817 -20.165 -11.206  1.00 63.57      E    N  
ANISOU 1497  NE2 GLN E   5     8120   4627  11408   1611   -765    245  E    N  
ATOM   1498  OE1 GLN E   5     -12.639 -20.542  -9.150  1.00 63.73      E    O  
ANISOU 1498  OE1 GLN E   5     8067   4976  11173    912  -1587    989  E    O  
ATOM   1499  N   VAL E   6     -14.094 -14.623 -10.907  1.00 43.33      E    N  
ANISOU 1499  N   VAL E   6     5499   4105   6858    496   -228   -370  E    N  
ATOM   1500  CA  VAL E   6     -14.144 -13.303 -11.526  1.00 40.40      E    C  
ANISOU 1500  CA  VAL E   6     5241   3888   6220    497     12   -657  E    C  
ATOM   1501  C   VAL E   6     -13.156 -12.402 -10.796  1.00 40.36      E    C  
ANISOU 1501  C   VAL E   6     4871   4221   6243    409     66   -536  E    C  
ATOM   1502  O   VAL E   6     -13.210 -12.273  -9.566  1.00 39.59      E    O  
ANISOU 1502  O   VAL E   6     4486   4454   6101    169   -162   -316  E    O  
ATOM   1503  CB  VAL E   6     -15.563 -12.709 -11.525  1.00 36.99      E    C  
ANISOU 1503  CB  VAL E   6     5021   3635   5400    315   -135   -848  E    C  
ATOM   1504  CG1 VAL E   6     -16.215 -12.860 -10.171  1.00 36.50      E    C  
ANISOU 1504  CG1 VAL E   6     4696   3956   5217     12   -446   -679  E    C  
ATOM   1505  CG2 VAL E   6     -15.528 -11.245 -11.949  1.00 34.66      E    C  
ANISOU 1505  CG2 VAL E   6     4831   3455   4881    319      0  -1085  E    C  
ATOM   1506  N   GLN E   7     -12.243 -11.800 -11.554  1.00 41.84      E    N  
ANISOU 1506  N   GLN E   7     5075   4363   6458    530    373   -682  E    N  
ATOM   1507  CA  GLN E   7     -11.207 -10.925 -11.027  1.00 42.64      E    C  
ANISOU 1507  CA  GLN E   7     4865   4789   6549    410    466   -585  E    C  
ATOM   1508  C   GLN E   7     -11.432  -9.509 -11.538  1.00 40.60      E    C  
ANISOU 1508  C   GLN E   7     4898   4614   5916    259    588   -832  E    C  
ATOM   1509  O   GLN E   7     -11.725  -9.311 -12.721  1.00 40.39      E    O  
ANISOU 1509  O   GLN E   7     5263   4335   5749    332    739  -1072  E    O  
ATOM   1510  CB  GLN E   7      -9.819 -11.421 -11.442  1.00 47.03      E    C  
ANISOU 1510  CB  GLN E   7     5145   5280   7443    626    709   -547  E    C  
ATOM   1511  CG  GLN E   7      -9.078 -12.169 -10.354  1.00 51.00      E    C  
ANISOU 1511  CG  GLN E   7     5146   5913   8319    676    493   -177  E    C  
ATOM   1512  CD  GLN E   7      -8.691 -11.269  -9.204  1.00 51.41      E    C  
ANISOU 1512  CD  GLN E   7     4889   6446   8197    339    361     50  E    C  
ATOM   1513  NE2 GLN E   7      -7.910 -10.239  -9.502  1.00 51.77      E    N  
ANISOU 1513  NE2 GLN E   7     4866   6734   8070    223    619    -71  E    N  
ATOM   1514  OE1 GLN E   7      -9.090 -11.492  -8.060  1.00 51.98      E    O  
ANISOU 1514  OE1 GLN E   7     4810   6692   8246    119     32    327  E    O  
ATOM   1515  N   VAL E   8     -11.308  -8.525 -10.646  1.00 39.61      E    N  
ANISOU 1515  N   VAL E   8     4621   4814   5616     16    489   -766  E    N  
ATOM   1516  CA  VAL E   8     -11.593  -7.136 -10.999  1.00 38.44      E    C  
ANISOU 1516  CA  VAL E   8     4800   4671   5134   -127    513   -989  E    C  
ATOM   1517  C   VAL E   8     -10.542  -6.204 -10.409  1.00 39.94      E    C  
ANISOU 1517  C   VAL E   8     4787   5165   5221   -383    596   -888  E    C  
ATOM   1518  O   VAL E   8     -10.626  -5.818  -9.239  1.00 39.93      E    O  
ANISOU 1518  O   VAL E   8     4556   5459   5156   -587    441   -790  E    O  
ATOM   1519  CB  VAL E   8     -13.004  -6.725 -10.535  1.00 35.73      E    C  
ANISOU 1519  CB  VAL E   8     4604   4354   4617   -161    243  -1150  E    C  
ATOM   1520  CG1 VAL E   8     -13.247  -5.242 -10.796  1.00 35.02      E    C  
ANISOU 1520  CG1 VAL E   8     4846   4199   4262   -252    195  -1382  E    C  
ATOM   1521  CG2 VAL E   8     -14.053  -7.554 -11.243  1.00 35.11      E    C  
ANISOU 1521  CG2 VAL E   8     4753   4014   4574     37    165  -1261  E    C  
ATOM   1522  N   ASN E   9      -9.557  -5.821 -11.217  1.00 42.61      E    N  
ANISOU 1522  N   ASN E   9     5217   5481   5493   -442    851   -931  E    N  
ATOM   1523  CA  ASN E   9      -8.508  -4.900 -10.794  1.00 44.78      E    C  
ANISOU 1523  CA  ASN E   9     5341   6068   5606   -752    949   -841  E    C  
ATOM   1524  C   ASN E   9      -8.868  -3.481 -11.219  1.00 46.81      E    C  
ANISOU 1524  C   ASN E   9     6139   6171   5476   -978    888  -1043  E    C  
ATOM   1525  O   ASN E   9      -8.923  -3.182 -12.417  1.00 47.40      E    O  
ANISOU 1525  O   ASN E   9     6649   5978   5384   -990    981  -1200  E    O  
ATOM   1526  CB  ASN E   9      -7.156  -5.306 -11.380  1.00 46.92      E    C  
ANISOU 1526  CB  ASN E   9     5335   6492   6000   -747   1263   -789  E    C  
ATOM   1527  CG  ASN E   9      -6.119  -5.600 -10.312  1.00 48.13      E    C  
ANISOU 1527  CG  ASN E   9     4852   7077   6357   -836   1255   -498  E    C  
ATOM   1528  ND2 ASN E   9      -4.847  -5.473 -10.684  1.00 51.74      E    N  
ANISOU 1528  ND2 ASN E   9     5037   7811   6812   -947   1520   -493  E    N  
ATOM   1529  OD1 ASN E   9      -6.448  -5.945  -9.173  1.00 46.65      E    O  
ANISOU 1529  OD1 ASN E   9     4403   7016   6305   -846   1002   -278  E    O  
ATOM   1530  N   ILE E  10      -9.109  -2.613 -10.239  1.00 48.15      E    N  
ANISOU 1530  N   ILE E  10     6307   6489   5498  -1183    709  -1042  E    N  
ATOM   1531  CA  ILE E  10      -9.331  -1.188 -10.461  1.00 51.07      E    C  
ANISOU 1531  CA  ILE E  10     7187   6673   5544  -1400    595  -1222  E    C  
ATOM   1532  C   ILE E  10      -8.072  -0.463 -10.014  1.00 54.35      E    C  
ANISOU 1532  C   ILE E  10     7475   7419   5758  -1829    731  -1077  E    C  
ATOM   1533  O   ILE E  10      -7.773  -0.402  -8.815  1.00 54.11      E    O  
ANISOU 1533  O   ILE E  10     7063   7746   5752  -2005    695   -946  E    O  
ATOM   1534  CB  ILE E  10     -10.556  -0.668  -9.700  1.00 50.00      E    C  
ANISOU 1534  CB  ILE E  10     7160   6444   5395  -1306    304  -1427  E    C  
ATOM   1535  CG1 ILE E  10     -11.833  -1.334 -10.208  1.00 48.80      E    C  
ANISOU 1535  CG1 ILE E  10     7121   6025   5396   -922    159  -1586  E    C  
ATOM   1536  CG2 ILE E  10     -10.655   0.840  -9.845  1.00 51.82      E    C  
ANISOU 1536  CG2 ILE E  10     7917   6420   5353  -1499    149  -1619  E    C  
ATOM   1537  CD1 ILE E  10     -13.106  -0.733  -9.640  1.00 48.50      E    C  
ANISOU 1537  CD1 ILE E  10     7173   5916   5340   -792   -122  -1886  E    C  
ATOM   1538  N   ASP E  11      -7.331   0.092 -10.965  1.00 59.16      E    N  
ANISOU 1538  N   ASP E  11     8406   7956   6118  -2073    881  -1093  E    N  
ATOM   1539  CA  ASP E  11      -6.064   0.737 -10.665  1.00 64.34      E    C  
ANISOU 1539  CA  ASP E  11     8932   8986   6528  -2546   1037   -953  E    C  
ATOM   1540  C   ASP E  11      -6.119   2.223 -10.989  1.00 68.11      E    C  
ANISOU 1540  C   ASP E  11    10110   9190   6578  -2934    882  -1072  E    C  
ATOM   1541  O   ASP E  11      -6.668   2.632 -12.017  1.00 68.10      E    O  
ANISOU 1541  O   ASP E  11    10715   8730   6431  -2899    755  -1214  E    O  
ATOM   1542  CB  ASP E  11      -4.909   0.072 -11.417  1.00 67.84      E    C  
ANISOU 1542  CB  ASP E  11     9049   9725   7003  -2614   1385   -871  E    C  
ATOM   1543  CG  ASP E  11      -4.083  -0.816 -10.518  1.00 69.57      E    C  
ANISOU 1543  CG  ASP E  11     8450  10447   7536  -2527   1507   -638  E    C  
ATOM   1544  OD1 ASP E  11      -3.736  -1.938 -10.933  1.00 70.94      E    O  
ANISOU 1544  OD1 ASP E  11     8229  10693   8033  -2210   1683   -625  E    O  
ATOM   1545  OD2 ASP E  11      -3.787  -0.400  -9.377  1.00 70.12      E    O1-
ANISOU 1545  OD2 ASP E  11     8279  10820   7543  -2778   1397   -470  E    O1-
ATOM   1546  N   ASP E  12      -5.530   3.017 -10.100  1.00 72.05      E    N  
ANISOU 1546  N   ASP E  12    10549   9956   6871  -3338    858   -990  E    N  
ATOM   1547  CA  ASP E  12      -5.505   4.468 -10.186  1.00 77.07      E    C  
ANISOU 1547  CA  ASP E  12    11861  10317   7106  -3757    672  -1086  E    C  
ATOM   1548  C   ASP E  12      -4.154   4.940  -9.651  1.00 82.03      E    C  
ANISOU 1548  C   ASP E  12    12256  11483   7430  -4363    859   -889  E    C  
ATOM   1549  O   ASP E  12      -3.251   4.135  -9.402  1.00 82.39      E    O  
ANISOU 1549  O   ASP E  12    11616  12094   7594  -4409   1125   -691  E    O  
ATOM   1550  CB  ASP E  12      -6.693   5.057  -9.413  1.00 76.45      E    C  
ANISOU 1550  CB  ASP E  12    11977   9876   7196  -3456    357  -1264  E    C  
ATOM   1551  CG  ASP E  12      -7.147   6.397  -9.955  1.00 79.78      E    C  
ANISOU 1551  CG  ASP E  12    13012   9723   7580  -3332     99  -1243  E    C  
ATOM   1552  OD1 ASP E  12      -6.721   6.774 -11.067  1.00 82.30      E    O  
ANISOU 1552  OD1 ASP E  12    13740   9848   7683  -3539    108  -1109  E    O  
ATOM   1553  OD2 ASP E  12      -7.934   7.077  -9.262  1.00 80.50      E    O1-
ANISOU 1553  OD2 ASP E  12    13145   9598   7844  -3054   -123  -1383  E    O1-
ATOM   1554  N   ASN E  13      -4.013   6.249  -9.459  1.00 86.54      E    N  
ANISOU 1554  N   ASN E  13    13332  11841   7707  -4750    710   -885  E    N  
ATOM   1555  CA  ASN E  13      -2.786   6.815  -8.902  1.00 89.72      E    C  
ANISOU 1555  CA  ASN E  13    13533  12694   7863  -5354    799   -739  E    C  
ATOM   1556  C   ASN E  13      -2.918   6.803  -7.386  1.00 87.96      E    C  
ANISOU 1556  C   ASN E  13    12930  12795   7695  -5253    729   -735  E    C  
ATOM   1557  O   ASN E  13      -3.584   7.659  -6.799  1.00 87.99      E    O  
ANISOU 1557  O   ASN E  13    13257  12451   7725  -5208    668   -729  E    O  
ATOM   1558  CB  ASN E  13      -2.535   8.217  -9.443  1.00 94.65      E    C  
ANISOU 1558  CB  ASN E  13    14835  12904   8225  -5652    725   -599  E    C  
ATOM   1559  CG  ASN E  13      -1.601   8.216 -10.634  1.00 98.54      E    C  
ANISOU 1559  CG  ASN E  13    15363  13507   8572  -5934    744   -645  E    C  
ATOM   1560  ND2 ASN E  13      -1.820   9.144 -11.555  1.00101.45      E    N  
ANISOU 1560  ND2 ASN E  13    16439  13366   8741  -6076    669   -491  E    N  
ATOM   1561  OD1 ASN E  13      -0.695   7.386 -10.728  1.00 99.34      E    O  
ANISOU 1561  OD1 ASN E  13    14892  14224   8628  -6009    851   -769  E    O  
ATOM   1562  N   GLY E  14      -2.287   5.820  -6.750  1.00 85.76      E    N  
ANISOU 1562  N   GLY E  14    11863  13063   7657  -5020    768   -602  E    N  
ATOM   1563  CA  GLY E  14      -2.445   5.602  -5.329  1.00 83.20      E    C  
ANISOU 1563  CA  GLY E  14    11146  13018   7449  -4886    667   -535  E    C  
ATOM   1564  C   GLY E  14      -3.658   4.785  -4.945  1.00 77.79      E    C  
ANISOU 1564  C   GLY E  14    10245  12217   7095  -4535    671   -588  E    C  
ATOM   1565  O   GLY E  14      -4.026   4.774  -3.764  1.00 77.25      E    O  
ANISOU 1565  O   GLY E  14     9991  12317   7044  -4477    579   -595  E    O  
ATOM   1566  N   LYS E  15      -4.289   4.100  -5.900  1.00 73.98      E    N  
ANISOU 1566  N   LYS E  15     9789  11465   6856  -4325    770   -647  E    N  
ATOM   1567  CA  LYS E  15      -5.497   3.314  -5.653  1.00 68.86      E    C  
ANISOU 1567  CA  LYS E  15     8974  10627   6561  -3837    650   -780  E    C  
ATOM   1568  C   LYS E  15      -5.377   1.996  -6.408  1.00 65.77      E    C  
ANISOU 1568  C   LYS E  15     8240  10247   6503  -3420    771   -623  E    C  
ATOM   1569  O   LYS E  15      -5.311   1.994  -7.641  1.00 65.70      E    O  
ANISOU 1569  O   LYS E  15     8558   9942   6464  -3279    859   -704  E    O  
ATOM   1570  CB  LYS E  15      -6.749   4.073  -6.105  1.00 67.76      E    C  
ANISOU 1570  CB  LYS E  15     9496   9858   6390  -3576    432  -1183  E    C  
ATOM   1571  CG  LYS E  15      -6.902   5.479  -5.553  1.00 69.75      E    C  
ANISOU 1571  CG  LYS E  15    10137   9897   6469  -3730    332  -1301  E    C  
ATOM   1572  CD  LYS E  15      -8.306   5.714  -5.028  1.00 68.85      E    C  
ANISOU 1572  CD  LYS E  15    10041   9490   6630  -3236    141  -1593  E    C  
ATOM   1573  CE  LYS E  15      -8.580   7.188  -4.811  1.00 71.70      E    C  
ANISOU 1573  CE  LYS E  15    10828   9465   6951  -3180    -10  -1755  E    C  
ATOM   1574  NZ  LYS E  15      -9.830   7.389  -4.035  1.00 71.79      E    N1+
ANISOU 1574  NZ  LYS E  15    10685   9381   7213  -2772   -174  -2104  E    N1+
ATOM   1575  N   ASN E  16      -5.335   0.884  -5.678  1.00 63.17      E    N  
ANISOU 1575  N   ASN E  16     7291  10239   6471  -3265    759   -403  E    N  
ATOM   1576  CA  ASN E  16      -5.414  -0.447  -6.274  1.00 60.81      E    C  
ANISOU 1576  CA  ASN E  16     6705   9848   6549  -2807    817   -299  E    C  
ATOM   1577  C   ASN E  16      -6.522  -1.210  -5.561  1.00 57.45      E    C  
ANISOU 1577  C   ASN E  16     6107   9370   6349  -2561    609   -313  E    C  
ATOM   1578  O   ASN E  16      -6.329  -1.693  -4.442  1.00 57.44      E    O  
ANISOU 1578  O   ASN E  16     5692   9697   6435  -2675    486    -67  E    O  
ATOM   1579  CB  ASN E  16      -4.087  -1.188  -6.175  1.00 63.12      E    C  
ANISOU 1579  CB  ASN E  16     6413  10537   7031  -2824    949     27  E    C  
ATOM   1580  CG  ASN E  16      -4.105  -2.512  -6.924  1.00 62.83      E    C  
ANISOU 1580  CG  ASN E  16     6120  10345   7408  -2349   1042     61  E    C  
ATOM   1581  ND2 ASN E  16      -3.632  -2.497  -8.166  1.00 64.15      E    N  
ANISOU 1581  ND2 ASN E  16     6447  10385   7541  -2248   1295   -100  E    N  
ATOM   1582  OD1 ASN E  16      -4.541  -3.538  -6.389  1.00 62.02      E    O  
ANISOU 1582  OD1 ASN E  16     5725  10212   7629  -2093    870    215  E    O  
ATOM   1583  N   PHE E  17      -7.677  -1.318  -6.208  1.00 54.55      E    N  
ANISOU 1583  N   PHE E  17     6108   8575   6044  -2216    532   -585  E    N  
ATOM   1584  CA  PHE E  17      -8.770  -2.147  -5.723  1.00 52.22      E    C  
ANISOU 1584  CA  PHE E  17     5656   8254   5932  -1996    357   -624  E    C  
ATOM   1585  C   PHE E  17      -8.778  -3.451  -6.509  1.00 51.12      E    C  
ANISOU 1585  C   PHE E  17     5405   7907   6109  -1609    406   -496  E    C  
ATOM   1586  O   PHE E  17      -8.591  -3.449  -7.730  1.00 50.25      E    O  
ANISOU 1586  O   PHE E  17     5576   7495   6020  -1406    559   -606  E    O  
ATOM   1587  CB  PHE E  17     -10.134  -1.462  -5.884  1.00 51.68      E    C  
ANISOU 1587  CB  PHE E  17     6004   7896   5737  -1853    216  -1043  E    C  
ATOM   1588  CG  PHE E  17     -10.217  -0.059  -5.325  1.00 53.86      E    C  
ANISOU 1588  CG  PHE E  17     6513   8215   5737  -2140    164  -1291  E    C  
ATOM   1589  CD1 PHE E  17      -9.267   0.434  -4.445  1.00 56.05      E    C  
ANISOU 1589  CD1 PHE E  17     6584   8874   5839  -2599    233  -1119  E    C  
ATOM   1590  CD2 PHE E  17     -11.268   0.768  -5.693  1.00 54.13      E    C  
ANISOU 1590  CD2 PHE E  17     6984   7879   5704  -1936     18  -1712  E    C  
ATOM   1591  CE1 PHE E  17      -9.361   1.723  -3.950  1.00 57.91      E    C  
ANISOU 1591  CE1 PHE E  17     7094   9096   5812  -2878    189  -1385  E    C  
ATOM   1592  CE2 PHE E  17     -11.368   2.054  -5.201  1.00 56.12      E    C  
ANISOU 1592  CE2 PHE E  17     7476   8054   5793  -2084    -48  -1931  E    C  
ATOM   1593  CZ  PHE E  17     -10.413   2.533  -4.330  1.00 58.02      E    C  
ANISOU 1593  CZ  PHE E  17     7556   8637   5851  -2539     65  -1762  E    C  
ATOM   1594  N   ASP E  18      -8.990  -4.566  -5.815  1.00 51.63      E    N  
ANISOU 1594  N   ASP E  18     5097   8123   6397  -1557    264   -270  E    N  
ATOM   1595  CA  ASP E  18      -9.304  -5.811  -6.504  1.00 52.58      E    C  
ANISOU 1595  CA  ASP E  18     5218   7950   6812  -1178    252   -217  E    C  
ATOM   1596  C   ASP E  18     -10.375  -6.572  -5.744  1.00 50.71      E    C  
ANISOU 1596  C   ASP E  18     4877   7777   6613  -1210     -6   -167  E    C  
ATOM   1597  O   ASP E  18     -10.278  -6.758  -4.527  1.00 50.82      E    O  
ANISOU 1597  O   ASP E  18     4563   8158   6588  -1533   -181     64  E    O  
ATOM   1598  CB  ASP E  18      -8.084  -6.714  -6.704  1.00 57.47      E    C  
ANISOU 1598  CB  ASP E  18     5469   8602   7765  -1029    346     78  E    C  
ATOM   1599  CG  ASP E  18      -8.338  -7.803  -7.739  1.00 60.02      E    C  
ANISOU 1599  CG  ASP E  18     5926   8505   8372   -599    415     -1  E    C  
ATOM   1600  OD1 ASP E  18      -9.516  -8.067  -8.069  1.00 58.73      E    O  
ANISOU 1600  OD1 ASP E  18     6082   8084   8148   -478    324   -175  E    O  
ATOM   1601  OD2 ASP E  18      -7.360  -8.390  -8.238  1.00 63.35      E    O1-
ANISOU 1601  OD2 ASP E  18     6119   8873   9076   -386    572     76  E    O1-
ATOM   1602  N   TYR E  19     -11.378  -7.028  -6.485  1.00 47.65      E    N  
ANISOU 1602  N   TYR E  19     4775   7069   6260   -942    -35   -370  E    N  
ATOM   1603  CA  TYR E  19     -12.477  -7.823  -5.961  1.00 46.42      E    C  
ANISOU 1603  CA  TYR E  19     4567   6975   6095   -996   -263   -357  E    C  
ATOM   1604  C   TYR E  19     -12.377  -9.227  -6.538  1.00 46.10      E    C  
ANISOU 1604  C   TYR E  19     4548   6608   6362   -732   -302   -157  E    C  
ATOM   1605  O   TYR E  19     -12.270  -9.396  -7.758  1.00 46.86      E    O  
ANISOU 1605  O   TYR E  19     4909   6328   6569   -410   -120   -305  E    O  
ATOM   1606  CB  TYR E  19     -13.825  -7.185  -6.312  1.00 43.67      E    C  
ANISOU 1606  CB  TYR E  19     4517   6560   5517   -925   -299   -789  E    C  
ATOM   1607  CG  TYR E  19     -13.881  -5.699  -6.028  1.00 42.63      E    C  
ANISOU 1607  CG  TYR E  19     4472   6571   5155  -1055   -253  -1075  E    C  
ATOM   1608  CD1 TYR E  19     -13.391  -4.775  -6.944  1.00 42.25      E    C  
ANISOU 1608  CD1 TYR E  19     4760   6227   5065   -909   -109  -1211  E    C  
ATOM   1609  CD2 TYR E  19     -14.415  -5.220  -4.840  1.00 42.90      E    C  
ANISOU 1609  CD2 TYR E  19     4282   7028   4991  -1370   -361  -1228  E    C  
ATOM   1610  CE1 TYR E  19     -13.434  -3.417  -6.683  1.00 42.62      E    C  
ANISOU 1610  CE1 TYR E  19     4965   6314   4913  -1037   -121  -1460  E    C  
ATOM   1611  CE2 TYR E  19     -14.464  -3.867  -4.572  1.00 43.59      E    C  
ANISOU 1611  CE2 TYR E  19     4479   7183   4900  -1462   -323  -1542  E    C  
ATOM   1612  CZ  TYR E  19     -13.973  -2.970  -5.496  1.00 43.48      E    C  
ANISOU 1612  CZ  TYR E  19     4850   6788   4884  -1276   -226  -1641  E    C  
ATOM   1613  OH  TYR E  19     -14.021  -1.622  -5.230  1.00 44.67      E    O  
ANISOU 1613  OH  TYR E  19     5186   6919   4868  -1376   -240  -1941  E    O  
ATOM   1614  N   THR E  20     -12.390 -10.227  -5.662  1.00 46.57      E    N  
ANISOU 1614  N   THR E  20     4360   6794   6542   -907   -554    175  E    N  
ATOM   1615  CA  THR E  20     -12.297 -11.627  -6.059  1.00 46.53      E    C  
ANISOU 1615  CA  THR E  20     4402   6418   6859   -675   -667    389  E    C  
ATOM   1616  C   THR E  20     -13.537 -12.355  -5.566  1.00 43.92      E    C  
ANISOU 1616  C   THR E  20     4177   6150   6360   -920   -949    426  E    C  
ATOM   1617  O   THR E  20     -13.797 -12.398  -4.359  1.00 43.79      E    O  
ANISOU 1617  O   THR E  20     3941   6541   6158  -1371  -1192    617  E    O  
ATOM   1618  CB  THR E  20     -11.031 -12.280  -5.499  1.00 51.17      E    C  
ANISOU 1618  CB  THR E  20     4622   7016   7806   -654   -803    827  E    C  
ATOM   1619  CG2 THR E  20     -10.797 -13.633  -6.151  1.00 54.24      E    C  
ANISOU 1619  CG2 THR E  20     5107   6880   8622   -270   -878    948  E    C  
ATOM   1620  OG1 THR E  20      -9.903 -11.434  -5.751  1.00 51.95      E    O  
ANISOU 1620  OG1 THR E  20     4532   7250   7958   -561   -540    776  E    O  
ATOM   1621  N   TYR E  21     -14.308 -12.909  -6.497  1.00 41.58      E    N  
ANISOU 1621  N   TYR E  21     4220   5504   6075   -697   -910    234  E    N  
ATOM   1622  CA  TYR E  21     -15.484 -13.698  -6.172  1.00 41.07      E    C  
ANISOU 1622  CA  TYR E  21     4284   5496   5825   -953  -1166    263  E    C  
ATOM   1623  C   TYR E  21     -15.313 -15.120  -6.687  1.00 41.57      E    C  
ANISOU 1623  C   TYR E  21     4566   5029   6200   -755  -1294    486  E    C  
ATOM   1624  O   TYR E  21     -14.553 -15.383  -7.623  1.00 42.15      E    O  
ANISOU 1624  O   TYR E  21     4748   4661   6605   -321  -1089    436  E    O  
ATOM   1625  CB  TYR E  21     -16.766 -13.109  -6.777  1.00 39.06      E    C  
ANISOU 1625  CB  TYR E  21     4256   5337   5249   -928  -1061   -189  E    C  
ATOM   1626  CG  TYR E  21     -17.083 -11.680  -6.404  1.00 38.21      E    C  
ANISOU 1626  CG  TYR E  21     3996   5642   4880  -1028   -958   -509  E    C  
ATOM   1627  CD1 TYR E  21     -16.448 -10.617  -7.032  1.00 37.28      E    C  
ANISOU 1627  CD1 TYR E  21     3966   5373   4828   -756   -718   -689  E    C  
ATOM   1628  CD2 TYR E  21     -18.049 -11.393  -5.449  1.00 38.69      E    C  
ANISOU 1628  CD2 TYR E  21     3847   6238   4615  -1419  -1105   -673  E    C  
ATOM   1629  CE1 TYR E  21     -16.749  -9.310  -6.702  1.00 36.88      E    C  
ANISOU 1629  CE1 TYR E  21     3848   5598   4565   -830   -671   -991  E    C  
ATOM   1630  CE2 TYR E  21     -18.357 -10.090  -5.112  1.00 38.09      E    C  
ANISOU 1630  CE2 TYR E  21     3675   6427   4371  -1407   -983  -1006  E    C  
ATOM   1631  CZ  TYR E  21     -17.704  -9.052  -5.742  1.00 37.39      E    C  
ANISOU 1631  CZ  TYR E  21     3690   6144   4374  -1139   -816  -1188  E    C  
ATOM   1632  OH  TYR E  21     -18.010  -7.753  -5.408  1.00 37.64      E    O  
ANISOU 1632  OH  TYR E  21     3698   6338   4266  -1112   -733  -1495  E    O  
ATOM   1633  N   THR E  22     -16.047 -16.038  -6.064  1.00 42.17      E    N  
ANISOU 1633  N   THR E  22     4718   5162   6142  -1116  -1633    700  E    N  
ATOM   1634  CA  THR E  22     -16.182 -17.404  -6.550  1.00 44.83      E    C  
ANISOU 1634  CA  THR E  22     5380   4956   6698  -1000  -1809    867  E    C  
ATOM   1635  C   THR E  22     -17.664 -17.738  -6.593  1.00 44.15      E    C  
ANISOU 1635  C   THR E  22     5548   5046   6182  -1361  -1937    711  E    C  
ATOM   1636  O   THR E  22     -18.330 -17.745  -5.553  1.00 44.74      E    O  
ANISOU 1636  O   THR E  22     5471   5628   5900  -1923  -2187    825  E    O  
ATOM   1637  CB  THR E  22     -15.430 -18.399  -5.663  1.00 49.25      E    C  
ANISOU 1637  CB  THR E  22     5822   5325   7564  -1144  -2222   1412  E    C  
ATOM   1638  CG2 THR E  22     -15.644 -19.822  -6.163  1.00 52.68      E    C  
ANISOU 1638  CG2 THR E  22     6673   5108   8233  -1024  -2451   1557  E    C  
ATOM   1639  OG1 THR E  22     -14.030 -18.095  -5.685  1.00 50.39      E    O  
ANISOU 1639  OG1 THR E  22     5661   5349   8136   -765  -2099   1528  E    O  
ATOM   1640  N   VAL E  23     -18.180 -17.992  -7.794  1.00 43.31      E    N  
ANISOU 1640  N   VAL E  23     5801   4586   6069  -1092  -1754    431  E    N  
ATOM   1641  CA  VAL E  23     -19.578 -18.341  -7.998  1.00 43.01      E    C  
ANISOU 1641  CA  VAL E  23     6003   4712   5626  -1407  -1860    266  E    C  
ATOM   1642  C   VAL E  23     -19.638 -19.671  -8.739  1.00 45.77      E    C  
ANISOU 1642  C   VAL E  23     6822   4413   6157  -1305  -1957    382  E    C  
ATOM   1643  O   VAL E  23     -18.632 -20.178  -9.236  1.00 47.69      E    O  
ANISOU 1643  O   VAL E  23     7185   4070   6864   -893  -1875    478  E    O  
ATOM   1644  CB  VAL E  23     -20.348 -17.247  -8.767  1.00 39.61      E    C  
ANISOU 1644  CB  VAL E  23     5576   4540   4933  -1243  -1582   -220  E    C  
ATOM   1645  CG1 VAL E  23     -20.200 -15.901  -8.073  1.00 37.56      E    C  
ANISOU 1645  CG1 VAL E  23     4904   4805   4560  -1279  -1489   -376  E    C  
ATOM   1646  CG2 VAL E  23     -19.873 -17.166 -10.205  1.00 38.82      E    C  
ANISOU 1646  CG2 VAL E  23     5784   3890   5076   -732  -1273   -416  E    C  
ATOM   1647  N   THR E  24     -20.843 -20.239  -8.805  1.00 46.51      E    N  
ANISOU 1647  N   THR E  24     7167   4636   5870  -1699  -2129    333  E    N  
ATOM   1648  CA  THR E  24     -21.031 -21.547  -9.415  1.00 50.78      E    C  
ANISOU 1648  CA  THR E  24     8219   4571   6505  -1719  -2266    448  E    C  
ATOM   1649  C   THR E  24     -22.136 -21.592 -10.462  1.00 48.48      E    C  
ANISOU 1649  C   THR E  24     8249   4296   5875  -1772  -2111    105  E    C  
ATOM   1650  O   THR E  24     -22.363 -22.657 -11.047  1.00 51.17      E    O  
ANISOU 1650  O   THR E  24     9066   4138   6241  -1830  -2195    156  E    O  
ATOM   1651  CB  THR E  24     -21.318 -22.606  -8.338  1.00 53.65      E    C  
ANISOU 1651  CB  THR E  24     8701   4960   6724  -2319  -2778    895  E    C  
ATOM   1652  CG2 THR E  24     -20.022 -23.051  -7.676  1.00 56.73      E    C  
ANISOU 1652  CG2 THR E  24     8983   4943   7628  -2136  -3013   1321  E    C  
ATOM   1653  OG1 THR E  24     -22.194 -22.058  -7.345  1.00 52.56      E    O  
ANISOU 1653  OG1 THR E  24     8229   5691   6051  -2929  -2917    876  E    O  
ATOM   1654  N   THR E  25     -22.832 -20.484 -10.711  1.00 45.11      E    N  
ANISOU 1654  N   THR E  25     7591   4404   5144  -1757  -1922   -238  E    N  
ATOM   1655  CA  THR E  25     -23.826 -20.414 -11.773  1.00 44.24      E    C  
ANISOU 1655  CA  THR E  25     7743   4324   4743  -1762  -1801   -550  E    C  
ATOM   1656  C   THR E  25     -23.704 -19.073 -12.481  1.00 40.94      E    C  
ANISOU 1656  C   THR E  25     7158   4030   4366  -1340  -1503   -887  E    C  
ATOM   1657  O   THR E  25     -23.156 -18.110 -11.940  1.00 39.16      E    O  
ANISOU 1657  O   THR E  25     6566   4046   4267  -1172  -1428   -916  E    O  
ATOM   1658  CB  THR E  25     -25.266 -20.579 -11.250  1.00 45.04      E    C  
ANISOU 1658  CB  THR E  25     7695   5094   4325  -2298  -1998   -587  E    C  
ATOM   1659  CG2 THR E  25     -25.460 -21.928 -10.570  1.00 48.92      E    C  
ANISOU 1659  CG2 THR E  25     8398   5480   4711  -2770  -2275   -197  E    C  
ATOM   1660  OG1 THR E  25     -25.567 -19.530 -10.321  1.00 43.66      E    O  
ANISOU 1660  OG1 THR E  25     6865   5631   4092  -2242  -1879   -681  E    O  
ATOM   1661  N   GLU E  26     -24.221 -19.024 -13.711  1.00 45.30      E    N  
ANISOU 1661  N   GLU E  26     7567   5430   4214  -2159    332   1144  E    N  
ATOM   1662  CA  GLU E  26     -24.411 -17.735 -14.367  1.00 42.30      E    C  
ANISOU 1662  CA  GLU E  26     6513   5539   4019  -2075    248   1142  E    C  
ATOM   1663  C   GLU E  26     -25.459 -16.905 -13.638  1.00 42.60      E    C  
ANISOU 1663  C   GLU E  26     6188   5937   4062  -2123    350   1252  E    C  
ATOM   1664  O   GLU E  26     -25.437 -15.670 -13.713  1.00 40.64      E    O  
ANISOU 1664  O   GLU E  26     5463   5930   4047  -1852    235   1273  E    O  
ATOM   1665  CB  GLU E  26     -24.809 -17.938 -15.831  1.00 42.78      E    C  
ANISOU 1665  CB  GLU E  26     6330   5854   4070  -2512    261   1078  E    C  
ATOM   1666  CG  GLU E  26     -24.909 -16.649 -16.637  1.00 40.81      E    C  
ANISOU 1666  CG  GLU E  26     5503   6027   3975  -2456     64   1161  E    C  
ATOM   1667  CD  GLU E  26     -25.317 -16.886 -18.078  1.00 42.50      E    C  
ANISOU 1667  CD  GLU E  26     5555   6536   4058  -2991     14   1149  E    C  
ATOM   1668  OE1 GLU E  26     -25.339 -18.060 -18.506  1.00 44.57      E    O  
ANISOU 1668  OE1 GLU E  26     6140   6655   4142  -3381    188    979  E    O  
ATOM   1669  OE2 GLU E  26     -25.616 -15.899 -18.784  1.00 42.18      E    O1-
ANISOU 1669  OE2 GLU E  26     5101   6848   4080  -3050   -220   1317  E    O1-
ATOM   1670  N   SER E  27     -26.372 -17.569 -12.924  1.00 45.81      E    N  
ANISOU 1670  N   SER E  27     6818   6353   4236  -2494    599   1276  E    N  
ATOM   1671  CA  SER E  27     -27.372 -16.876 -12.120  1.00 47.86      E    C  
ANISOU 1671  CA  SER E  27     6707   6958   4519  -2592    796   1248  E    C  
ATOM   1672  C   SER E  27     -26.721 -15.925 -11.122  1.00 46.72      E    C  
ANISOU 1672  C   SER E  27     6537   6751   4465  -2111    740   1222  E    C  
ATOM   1673  O   SER E  27     -26.985 -14.717 -11.126  1.00 45.34      E    O  
ANISOU 1673  O   SER E  27     5780   6843   4606  -1876    719   1154  E    O  
ATOM   1674  CB  SER E  27     -28.247 -17.902 -11.396  1.00 52.37      E    C  
ANISOU 1674  CB  SER E  27     7680   7496   4720  -3167   1140   1216  E    C  
ATOM   1675  OG  SER E  27     -29.136 -17.264 -10.499  1.00 54.95      E    O  
ANISOU 1675  OG  SER E  27     7651   8170   5057  -3308   1418   1074  E    O  
ATOM   1676  N   GLU E  28     -25.864 -16.458 -10.250  1.00 47.73      E    N  
ANISOU 1676  N   GLU E  28     7307   6501   4329  -1964    683   1276  E    N  
ATOM   1677  CA  GLU E  28     -25.206 -15.630  -9.248  1.00 47.43      E    C  
ANISOU 1677  CA  GLU E  28     7290   6443   4287  -1586    614   1231  E    C  
ATOM   1678  C   GLU E  28     -24.042 -14.829  -9.817  1.00 42.69      E    C  
ANISOU 1678  C   GLU E  28     6435   5782   4004  -1050    309   1187  E    C  
ATOM   1679  O   GLU E  28     -23.655 -13.819  -9.218  1.00 41.99      E    O  
ANISOU 1679  O   GLU E  28     6148   5790   4016   -764    288   1091  E    O  
ATOM   1680  CB  GLU E  28     -24.725 -16.494  -8.081  1.00 52.10      E    C  
ANISOU 1680  CB  GLU E  28     8687   6688   4421  -1667    567   1355  E    C  
ATOM   1681  CG  GLU E  28     -23.827 -17.639  -8.491  1.00 54.86      E    C  
ANISOU 1681  CG  GLU E  28     9594   6524   4728  -1519    263   1499  E    C  
ATOM   1682  CD  GLU E  28     -23.323 -18.438  -7.307  1.00 61.57      E    C  
ANISOU 1682  CD  GLU E  28    11275   6955   5163  -1530     73   1711  E    C  
ATOM   1683  OE1 GLU E  28     -23.539 -19.668  -7.285  1.00 66.33      E    O  
ANISOU 1683  OE1 GLU E  28    12501   7153   5548  -1834     72   1882  E    O  
ATOM   1684  OE2 GLU E  28     -22.712 -17.837  -6.398  1.00 62.66      E    O1-
ANISOU 1684  OE2 GLU E  28    11482   7152   5174  -1267   -101   1722  E    O1-
ATOM   1685  N   LEU E  29     -23.470 -15.254 -10.947  1.00 39.64      E    N  
ANISOU 1685  N   LEU E  29     6057   5250   3754   -979    125   1197  E    N  
ATOM   1686  CA  LEU E  29     -22.475 -14.422 -11.618  1.00 36.55      E    C  
ANISOU 1686  CA  LEU E  29     5363   4883   3640   -616    -81   1094  E    C  
ATOM   1687  C   LEU E  29     -23.095 -13.114 -12.091  1.00 35.20      E    C  
ANISOU 1687  C   LEU E  29     4593   5044   3737   -612    -42   1108  E    C  
ATOM   1688  O   LEU E  29     -22.459 -12.055 -12.028  1.00 33.51      E    O  
ANISOU 1688  O   LEU E  29     4164   4855   3714   -313   -133   1031  E    O  
ATOM   1689  CB  LEU E  29     -21.856 -15.180 -12.793  1.00 36.19      E    C  
ANISOU 1689  CB  LEU E  29     5427   4671   3654   -683   -187   1015  E    C  
ATOM   1690  CG  LEU E  29     -21.162 -14.328 -13.860  1.00 33.85      E    C  
ANISOU 1690  CG  LEU E  29     4759   4526   3577   -582   -295    886  E    C  
ATOM   1691  CD1 LEU E  29     -19.797 -13.860 -13.372  1.00 32.81      E    C  
ANISOU 1691  CD1 LEU E  29     4639   4265   3563   -137   -440    685  E    C  
ATOM   1692  CD2 LEU E  29     -21.039 -15.089 -15.172  1.00 34.62      E    C  
ANISOU 1692  CD2 LEU E  29     4904   4601   3649   -912   -267    776  E    C  
ATOM   1693  N   GLN E  30     -24.343 -13.171 -12.563  1.00 36.71      E    N  
ANISOU 1693  N   GLN E  30     4506   5468   3975   -942     63   1201  E    N  
ATOM   1694  CA  GLN E  30     -25.053 -11.955 -12.945  1.00 36.95      E    C  
ANISOU 1694  CA  GLN E  30     3943   5750   4348   -876     13   1252  E    C  
ATOM   1695  C   GLN E  30     -25.237 -11.028 -11.750  1.00 37.70      E    C  
ANISOU 1695  C   GLN E  30     3847   5865   4613   -620    179   1110  E    C  
ATOM   1696  O   GLN E  30     -25.101  -9.806 -11.875  1.00 37.21      E    O  
ANISOU 1696  O   GLN E  30     3442   5800   4897   -344     87   1091  E    O  
ATOM   1697  CB  GLN E  30     -26.406 -12.314 -13.560  1.00 39.71      E    C  
ANISOU 1697  CB  GLN E  30     3975   6379   4736  -1267     45   1344  E    C  
ATOM   1698  CG  GLN E  30     -26.998 -11.233 -14.444  1.00 40.84      E    C  
ANISOU 1698  CG  GLN E  30     3526   6727   5263  -1192   -219   1495  E    C  
ATOM   1699  CD  GLN E  30     -26.265 -11.096 -15.763  1.00 39.30      E    C  
ANISOU 1699  CD  GLN E  30     3446   6498   4989  -1271   -531   1670  E    C  
ATOM   1700  NE2 GLN E  30     -26.521 -12.021 -16.682  1.00 40.32      E    N  
ANISOU 1700  NE2 GLN E  30     3697   6775   4849  -1720   -584   1731  E    N  
ATOM   1701  OE1 GLN E  30     -25.476 -10.170 -15.955  1.00 37.76      E    O  
ANISOU 1701  OE1 GLN E  30     3251   6158   4937  -1008   -682   1712  E    O  
ATOM   1702  N   LYS E  31     -25.545 -11.594 -10.580  1.00 39.61      E    N  
ANISOU 1702  N   LYS E  31     4356   6106   4587   -768    446    994  E    N  
ATOM   1703  CA  LYS E  31     -25.707 -10.776  -9.383  1.00 41.11      E    C  
ANISOU 1703  CA  LYS E  31     4406   6358   4855   -638    681    776  E    C  
ATOM   1704  C   LYS E  31     -24.380 -10.171  -8.943  1.00 38.79      E    C  
ANISOU 1704  C   LYS E  31     4324   5883   4529   -274    538    707  E    C  
ATOM   1705  O   LYS E  31     -24.340  -9.034  -8.459  1.00 39.43      E    O  
ANISOU 1705  O   LYS E  31     4118   5997   4864    -73    646    517  E    O  
ATOM   1706  CB  LYS E  31     -26.319 -11.609  -8.257  1.00 44.60      E    C  
ANISOU 1706  CB  LYS E  31     5193   6880   4873  -1042   1019    670  E    C  
ATOM   1707  N   VAL E  32     -23.284 -10.916  -9.103  1.00 37.01      E    N  
ANISOU 1707  N   VAL E  32     4560   5461   4040   -187    304    805  E    N  
ATOM   1708  CA  VAL E  32     -21.971 -10.391  -8.738  1.00 35.43      E    C  
ANISOU 1708  CA  VAL E  32     4481   5151   3830    146    132    689  E    C  
ATOM   1709  C   VAL E  32     -21.602  -9.216  -9.634  1.00 33.25      E    C  
ANISOU 1709  C   VAL E  32     3783   4889   3961    354     34    639  E    C  
ATOM   1710  O   VAL E  32     -21.107  -8.186  -9.160  1.00 33.05      E    O  
ANISOU 1710  O   VAL E  32     3624   4863   4071    547     72    461  E    O  
ATOM   1711  CB  VAL E  32     -20.913 -11.510  -8.796  1.00 35.20      E    C  
ANISOU 1711  CB  VAL E  32     4929   4896   3548    240   -140    755  E    C  
ATOM   1712  CG1 VAL E  32     -19.524 -10.931  -9.034  1.00 33.38      E    C  
ANISOU 1712  CG1 VAL E  32     4591   4618   3474    583   -366    580  E    C  
ATOM   1713  CG2 VAL E  32     -20.940 -12.327  -7.514  1.00 38.46      E    C  
ANISOU 1713  CG2 VAL E  32     5885   5212   3517    119   -143    830  E    C  
ATOM   1714  N   LEU E  33     -21.849  -9.346 -10.941  1.00 32.27      E    N  
ANISOU 1714  N   LEU E  33     3497   4773   3991    244    -89    798  E    N  
ATOM   1715  CA  LEU E  33     -21.524  -8.266 -11.867  1.00 31.45      E    C  
ANISOU 1715  CA  LEU E  33     3111   4652   4186    334   -221    828  E    C  
ATOM   1716  C   LEU E  33     -22.391  -7.037 -11.627  1.00 34.69      E    C  
ANISOU 1716  C   LEU E  33     3118   5072   4990    443   -131    837  E    C  
ATOM   1717  O   LEU E  33     -21.944  -5.910 -11.871  1.00 34.70      E    O  
ANISOU 1717  O   LEU E  33     2990   4948   5246    595   -199    806  E    O  
ATOM   1718  CB  LEU E  33     -21.674  -8.749 -13.310  1.00 30.87      E    C  
ANISOU 1718  CB  LEU E  33     3025   4628   4078     71   -389   1022  E    C  
ATOM   1719  CG  LEU E  33     -20.653  -9.789 -13.781  1.00 29.77      E    C  
ANISOU 1719  CG  LEU E  33     3205   4420   3685    -19   -446    898  E    C  
ATOM   1720  CD1 LEU E  33     -20.897 -10.168 -15.233  1.00 30.23      E    C  
ANISOU 1720  CD1 LEU E  33     3236   4578   3672   -394   -537   1022  E    C  
ATOM   1721  CD2 LEU E  33     -19.234  -9.276 -13.592  1.00 28.64      E    C  
ANISOU 1721  CD2 LEU E  33     3108   4197   3575    209   -488    633  E    C  
ATOM   1722  N   ASN E  34     -23.624  -7.228 -11.153  1.00 38.31      E    N  
ANISOU 1722  N   ASN E  34     3362   5650   5544    354     41    835  E    N  
ATOM   1723  CA  ASN E  34     -24.488  -6.088 -10.863  1.00 42.71      E    C  
ANISOU 1723  CA  ASN E  34     3439   6186   6606    518    151    740  E    C  
ATOM   1724  C   ASN E  34     -23.972  -5.303  -9.663  1.00 44.26      E    C  
ANISOU 1724  C   ASN E  34     3676   6286   6853    704    410    397  E    C  
ATOM   1725  O   ASN E  34     -23.850  -4.073  -9.719  1.00 44.82      E    O  
ANISOU 1725  O   ASN E  34     3518   6162   7351    931    401    310  E    O  
ATOM   1726  CB  ASN E  34     -25.923  -6.563 -10.628  1.00 46.73      E    C  
ANISOU 1726  CB  ASN E  34     3617   6914   7225    332    329    696  E    C  
ATOM   1727  CG  ASN E  34     -26.727  -6.643 -11.913  1.00 48.92      E    C  
ANISOU 1727  CG  ASN E  34     3558   7288   7742    237      8   1002  E    C  
ATOM   1728  ND2 ASN E  34     -26.933  -5.498 -12.554  1.00 51.33      E    N  
ANISOU 1728  ND2 ASN E  34     3503   7432   8567    494   -272   1154  E    N  
ATOM   1729  OD1 ASN E  34     -27.156  -7.721 -12.325  1.00 49.13      E    O  
ANISOU 1729  OD1 ASN E  34     3680   7513   7473    -90    -15   1115  E    O  
ATOM   1730  N   GLU E  35     -23.666  -5.998  -8.564  1.00 46.19      E    N  
ANISOU 1730  N   GLU E  35     4261   6646   6641    570    623    211  E    N  
ATOM   1731  CA  GLU E  35     -23.020  -5.344  -7.431  1.00 48.73      E    C  
ANISOU 1731  CA  GLU E  35     4702   6945   6869    658    824   -114  E    C  
ATOM   1732  C   GLU E  35     -21.661  -4.779  -7.824  1.00 46.23      E    C  
ANISOU 1732  C   GLU E  35     4528   6479   6559    856    590   -115  E    C  
ATOM   1733  O   GLU E  35     -21.228  -3.755  -7.282  1.00 47.49      E    O  
ANISOU 1733  O   GLU E  35     4606   6563   6875    965    729   -388  E    O  
ATOM   1734  CB  GLU E  35     -22.884  -6.334  -6.269  1.00 51.47      E    C  
ANISOU 1734  CB  GLU E  35     5502   7461   6595    401    970   -204  E    C  
ATOM   1735  CG  GLU E  35     -21.592  -6.220  -5.469  1.00 52.70      E    C  
ANISOU 1735  CG  GLU E  35     6025   7618   6383    476    865   -344  E    C  
ATOM   1736  CD  GLU E  35     -21.383  -7.387  -4.521  1.00 56.29      E    C  
ANISOU 1736  CD  GLU E  35     7047   8172   6170    229    807   -257  E    C  
ATOM   1737  OE1 GLU E  35     -22.258  -8.277  -4.466  1.00 58.60      E    O  
ANISOU 1737  OE1 GLU E  35     7495   8504   6266    -52    924   -108  E    O  
ATOM   1738  OE2 GLU E  35     -20.343  -7.413  -3.830  1.00 57.54      E    O1-
ANISOU 1738  OE2 GLU E  35     7514   8360   5990    291    613   -325  E    O1-
ATOM   1739  N   LEU E  36     -20.993  -5.419  -8.785  1.00 42.91      E    N  
ANISOU 1739  N   LEU E  36     4293   6027   5985    849    286    119  E    N  
ATOM   1740  CA  LEU E  36     -19.684  -4.959  -9.235  1.00 40.85      E    C  
ANISOU 1740  CA  LEU E  36     4119   5683   5719    953    114     39  E    C  
ATOM   1741  C   LEU E  36     -19.768  -3.584  -9.884  1.00 40.59      E    C  
ANISOU 1741  C   LEU E  36     3828   5456   6138   1020    119     53  E    C  
ATOM   1742  O   LEU E  36     -18.881  -2.744  -9.692  1.00 40.33      E    O  
ANISOU 1742  O   LEU E  36     3824   5340   6159   1071    160   -169  E    O  
ATOM   1743  CB  LEU E  36     -19.104  -5.973 -10.217  1.00 40.02      E    C  
ANISOU 1743  CB  LEU E  36     4196   5597   5412    869   -130    200  E    C  
ATOM   1744  CG  LEU E  36     -17.606  -6.248 -10.244  1.00 39.78      E    C  
ANISOU 1744  CG  LEU E  36     4323   5591   5201    951   -279    -21  E    C  
ATOM   1745  CD1 LEU E  36     -16.995  -6.091  -8.864  1.00 41.28      E    C  
ANISOU 1745  CD1 LEU E  36     4620   5859   5204   1100   -255   -277  E    C  
ATOM   1746  CD2 LEU E  36     -17.419  -7.661 -10.754  1.00 39.39      E    C  
ANISOU 1746  CD2 LEU E  36     4472   5531   4965    896   -433     73  E    C  
ATOM   1747  N   MET E  37     -20.826  -3.338 -10.662  1.00 41.48      E    N  
ANISOU 1747  N   MET E  37     3704   5475   6581   1001     38    326  E    N  
ATOM   1748  CA  MET E  37     -20.927  -2.082 -11.398  1.00 43.70      E    C  
ANISOU 1748  CA  MET E  37     3826   5474   7303   1070    -82    460  E    C  
ATOM   1749  C   MET E  37     -21.030  -0.885 -10.463  1.00 46.74      E    C  
ANISOU 1749  C   MET E  37     4045   5639   8077   1273    178    145  E    C  
ATOM   1750  O   MET E  37     -20.572   0.210 -10.808  1.00 48.13      E    O  
ANISOU 1750  O   MET E  37     4259   5510   8518   1313    133    138  E    O  
ATOM   1751  CB  MET E  37     -22.125  -2.128 -12.346  1.00 45.78      E    C  
ANISOU 1751  CB  MET E  37     3841   5697   7855   1044   -330    855  E    C  
ATOM   1752  CG  MET E  37     -21.867  -2.924 -13.614  1.00 44.36      E    C  
ANISOU 1752  CG  MET E  37     3867   5665   7324    744   -617   1174  E    C  
ATOM   1753  SD  MET E  37     -23.380  -3.491 -14.409  1.00 47.45      E    S  
ANISOU 1753  SD  MET E  37     3957   6220   7851    623   -879   1556  E    S  
ATOM   1754  CE  MET E  37     -23.315  -2.575 -15.946  1.00 50.18      E    C  
ANISOU 1754  CE  MET E  37     4383   6353   8329    455  -1372   2042  E    C  
ATOM   1755  N   ASP E  38     -21.623  -1.069  -9.281  1.00 48.53      E    N  
ANISOU 1755  N   ASP E  38     4124   6000   8317   1331    491   -151  E    N  
ATOM   1756  CA  ASP E  38     -21.657   0.012  -8.302  1.00 51.86      E    C  
ANISOU 1756  CA  ASP E  38     4397   6249   9060   1452    828   -575  E    C  
ATOM   1757  C   ASP E  38     -20.253   0.359  -7.825  1.00 50.09      E    C  
ANISOU 1757  C   ASP E  38     4480   6054   8499   1367    903   -849  E    C  
ATOM   1758  O   ASP E  38     -19.922   1.538  -7.649  1.00 52.51      E    O  
ANISOU 1758  O   ASP E  38     4746   6078   9126   1425   1050  -1085  E    O  
ATOM   1759  CB  ASP E  38     -22.548  -0.375  -7.122  1.00 55.32      E    C  
ANISOU 1759  CB  ASP E  38     4649   6920   9449   1386   1214   -906  E    C  
ATOM   1760  CG  ASP E  38     -24.007  -0.509  -7.513  1.00 59.64      E    C  
ANISOU 1760  CG  ASP E  38     4737   7456  10466   1470   1208   -781  E    C  
ATOM   1761  OD1 ASP E  38     -24.432   0.171  -8.470  1.00 61.96      E    O  
ANISOU 1761  OD1 ASP E  38     4861   7463  11217   1650    895   -503  E    O  
ATOM   1762  OD2 ASP E  38     -24.728  -1.294  -6.862  1.00 61.44      E    O1-
ANISOU 1762  OD2 ASP E  38     4882   7993  10468   1274   1459   -941  E    O1-
ATOM   1763  N   TYR E  39     -19.410  -0.655  -7.615  1.00 46.47      E    N  
ANISOU 1763  N   TYR E  39     4310   5913   7433   1236    783   -842  E    N  
ATOM   1764  CA  TYR E  39     -18.033  -0.404  -7.205  1.00 45.17      E    C  
ANISOU 1764  CA  TYR E  39     4346   5850   6967   1171    775  -1124  E    C  
ATOM   1765  C   TYR E  39     -17.241   0.277  -8.315  1.00 44.59      E    C  
ANISOU 1765  C   TYR E  39     4307   5567   7069   1126    616  -1037  E    C  
ATOM   1766  O   TYR E  39     -16.480   1.216  -8.056  1.00 45.94      E    O  
ANISOU 1766  O   TYR E  39     4507   5642   7306   1058    750  -1344  E    O  
ATOM   1767  CB  TYR E  39     -17.356  -1.713  -6.799  1.00 42.60      E    C  
ANISOU 1767  CB  TYR E  39     4267   5862   6057   1120    576  -1103  E    C  
ATOM   1768  CG  TYR E  39     -17.832  -2.284  -5.483  1.00 43.97      E    C  
ANISOU 1768  CG  TYR E  39     4576   6254   5879   1034    731  -1225  E    C  
ATOM   1769  CD1 TYR E  39     -17.496  -1.680  -4.278  1.00 46.46      E    C  
ANISOU 1769  CD1 TYR E  39     4940   6705   6007    924    952  -1626  E    C  
ATOM   1770  CD2 TYR E  39     -18.609  -3.434  -5.444  1.00 43.40      E    C  
ANISOU 1770  CD2 TYR E  39     4631   6265   5592    966    676   -955  E    C  
ATOM   1771  CE1 TYR E  39     -17.926  -2.202  -3.072  1.00 48.85      E    C  
ANISOU 1771  CE1 TYR E  39     5446   7245   5872    718   1104  -1733  E    C  
ATOM   1772  CE2 TYR E  39     -19.042  -3.964  -4.244  1.00 45.71      E    C  
ANISOU 1772  CE2 TYR E  39     5142   6752   5473    766    839  -1050  E    C  
ATOM   1773  CZ  TYR E  39     -18.699  -3.345  -3.062  1.00 48.46      E    C  
ANISOU 1773  CZ  TYR E  39     5566   7255   5591    627   1046  -1427  E    C  
ATOM   1774  OH  TYR E  39     -19.130  -3.871  -1.866  1.00 51.61      E    O  
ANISOU 1774  OH  TYR E  39     6257   7883   5470    306   1218  -1515  E    O  
ATOM   1775  N   ILE E  40     -17.404  -0.189  -9.557  1.00 43.34      E    N  
ANISOU 1775  N   ILE E  40     4179   5358   6931   1074    359   -649  E    N  
ATOM   1776  CA  ILE E  40     -16.669   0.396 -10.676  1.00 44.03      E    C  
ANISOU 1776  CA  ILE E  40     4373   5284   7072    889    233   -558  E    C  
ATOM   1777  C   ILE E  40     -17.067   1.854 -10.870  1.00 48.27      E    C  
ANISOU 1777  C   ILE E  40     4880   5358   8102    910    316   -502  E    C  
ATOM   1778  O   ILE E  40     -16.226   2.707 -11.180  1.00 49.46      E    O  
ANISOU 1778  O   ILE E  40     5188   5333   8272    715    372   -641  E    O  
ATOM   1779  CB  ILE E  40     -16.898  -0.431 -11.954  1.00 42.62      E    C  
ANISOU 1779  CB  ILE E  40     4263   5180   6751    734    -33   -163  E    C  
ATOM   1780  CG1 ILE E  40     -16.455  -1.879 -11.735  1.00 40.67      E    C  
ANISOU 1780  CG1 ILE E  40     4067   5279   6105    746    -94   -272  E    C  
ATOM   1781  CG2 ILE E  40     -16.150   0.181 -13.129  1.00 43.50      E    C  
ANISOU 1781  CG2 ILE E  40     4549   5166   6815    400   -121    -87  E    C  
ATOM   1782  CD1 ILE E  40     -16.510  -2.731 -12.983  1.00 39.57      E    C  
ANISOU 1782  CD1 ILE E  40     4007   5226   5803    526   -275    -22  E    C  
ATOM   1783  N   LYS E  41     -18.351   2.164 -10.685  1.00 51.21      E    N  
ANISOU 1783  N   LYS E  41     5041   5496   8923   1142    330   -331  E    N  
ATOM   1784  CA  LYS E  41     -18.786   3.555 -10.753  1.00 56.93      E    C  
ANISOU 1784  CA  LYS E  41     5701   5672  10257   1268    384   -315  E    C  
ATOM   1785  C   LYS E  41     -18.289   4.345  -9.549  1.00 59.16      E    C  
ANISOU 1785  C   LYS E  41     5971   5870  10638   1293    800   -898  E    C  
ATOM   1786  O   LYS E  41     -17.910   5.515  -9.683  1.00 61.61      E    O  
ANISOU 1786  O   LYS E  41     6416   5742  11251   1232    890  -1006  E    O  
ATOM   1787  CB  LYS E  41     -20.310   3.626 -10.851  1.00 59.42      E    C  
ANISOU 1787  CB  LYS E  41     5663   5781  11134   1571    266    -63  E    C  
ATOM   1788  CG  LYS E  41     -20.843   3.599 -12.273  1.00 60.75      E    C  
ANISOU 1788  CG  LYS E  41     5872   5766  11445   1532   -239    580  E    C  
ATOM   1789  CD  LYS E  41     -22.362   3.569 -12.288  1.00 64.29      E    C  
ANISOU 1789  CD  LYS E  41     5878   6141  12408   1832   -391    752  E    C  
ATOM   1790  CE  LYS E  41     -22.888   2.179 -11.971  1.00 60.88      E    C  
ANISOU 1790  CE  LYS E  41     5255   6283  11593   1763   -304    692  E    C  
ATOM   1791  NZ  LYS E  41     -24.330   2.202 -11.601  1.00 65.01      E    N1+
ANISOU 1791  NZ  LYS E  41     5408   6886  12405   1911   -247    573  E    N1+
ATOM   1792  N   ALA E  42     -18.285   3.724  -8.366  1.00 60.81      E    N  
ANISOU 1792  N   ALA E  42     6073   6484  10550   1318   1054  -1275  E    N  
ATOM   1793  CA  ALA E  42     -17.757   4.391  -7.180  1.00 65.58      E    C  
ANISOU 1793  CA  ALA E  42     6691   7117  11109   1239   1443  -1863  E    C  
ATOM   1794  C   ALA E  42     -16.285   4.740  -7.349  1.00 68.25      E    C  
ANISOU 1794  C   ALA E  42     7278   7545  11110    974   1420  -2065  E    C  
ATOM   1795  O   ALA E  42     -15.816   5.743  -6.799  1.00 71.30      E    O  
ANISOU 1795  O   ALA E  42     7710   7751  11631    852   1707  -2489  E    O  
ATOM   1796  CB  ALA E  42     -17.960   3.515  -5.945  1.00 64.37      E    C  
ANISOU 1796  CB  ALA E  42     6480   7459  10516   1197   1634  -2145  E    C  
ATOM   1797  N   ALA E  43     -15.542   3.924  -8.097  1.00 68.06      E    N  
ANISOU 1797  N   ALA E  43     7380   7810  10672    848   1124  -1842  E    N  
ATOM   1798  CA  ALA E  43     -14.186   4.296  -8.479  1.00 70.93      E    C  
ANISOU 1798  CA  ALA E  43     7892   8258  10800    556   1115  -2067  E    C  
ATOM   1799  C   ALA E  43     -14.211   5.325  -9.603  1.00 74.83      E    C  
ANISOU 1799  C   ALA E  43     8576   8215  11640    376   1082  -1811  E    C  
ATOM   1800  O   ALA E  43     -13.716   6.446  -9.446  1.00 78.57      E    O  
ANISOU 1800  O   ALA E  43     9179   8395  12280    179   1309  -2095  E    O  
ATOM   1801  CB  ALA E  43     -13.395   3.052  -8.892  1.00 68.31      E    C  
ANISOU 1801  CB  ALA E  43     7558   8406   9990    490    850  -2019  E    C  
ATOM   1802  N   GLY E  44     -14.800   4.956 -10.737  1.00 74.42      E    N  
ANISOU 1802  N   GLY E  44    11766   7883   8626   -432   -589   -437  E    N  
ATOM   1803  CA  GLY E  44     -14.966   5.894 -11.845  1.00 76.93      E    C  
ANISOU 1803  CA  GLY E  44    12229   7891   9108   -434   -644   -277  E    C  
ATOM   1804  C   GLY E  44     -13.676   6.536 -12.295  1.00 79.98      E    C  
ANISOU 1804  C   GLY E  44    12719   8080   9589   -958   -907   -104  E    C  
ATOM   1805  O   GLY E  44     -13.671   7.703 -12.707  1.00 82.35      E    O  
ANISOU 1805  O   GLY E  44    13376   7934   9981  -1038  -1071    -32  E    O  
ATOM   1806  N   ALA E  45     -12.570   5.798 -12.227  1.00 81.27      E    N  
ANISOU 1806  N   ALA E  45    12559   8578   9741  -1321   -968      1  E    N  
ATOM   1807  CA  ALA E  45     -11.244   6.359 -12.475  1.00 86.55      E    C  
ANISOU 1807  CA  ALA E  45    13256   9163  10467  -1866  -1228    197  E    C  
ATOM   1808  C   ALA E  45     -10.467   5.452 -13.426  1.00 87.21      E    C  
ANISOU 1808  C   ALA E  45    12748   9770  10616  -2066  -1130    470  E    C  
ATOM   1809  O   ALA E  45      -9.772   4.531 -12.990  1.00 85.78      E    O  
ANISOU 1809  O   ALA E  45    12246   9945  10402  -2167  -1116    461  E    O  
ATOM   1810  CB  ALA E  45     -10.495   6.566 -11.163  1.00 88.92      E    C  
ANISOU 1810  CB  ALA E  45    13807   9335  10642  -2138  -1461     25  E    C  
ATOM   1811  N   ALA E  46     -10.600   5.718 -14.726  1.00 89.95      E    N  
ANISOU 1811  N   ALA E  46    12963  10173  11043  -2092  -1062    709  E    N  
ATOM   1812  CA  ALA E  46      -9.666   5.248 -15.758  1.00 91.21      E    C  
ANISOU 1812  CA  ALA E  46    12644  10792  11220  -2359  -1008    994  E    C  
ATOM   1813  C   ALA E  46      -9.639   3.723 -15.799  1.00 89.11      E    C  
ANISOU 1813  C   ALA E  46    11919  11016  10921  -2112   -782    892  E    C  
ATOM   1814  O   ALA E  46     -10.665   3.112 -16.145  1.00 86.55      E    O  
ANISOU 1814  O   ALA E  46    11540  10758  10589  -1737   -594    785  E    O  
ATOM   1815  CB  ALA E  46      -8.317   5.929 -15.506  1.00 95.07      E    C  
ANISOU 1815  CB  ALA E  46    13152  11251  11719  -2923  -1284   1198  E    C  
ATOM   1816  N   ARG E  47      -8.527   3.070 -15.461  1.00 85.23      E    N  
ANISOU 1816  N   ARG E  47    11103  10856  10426  -2303   -821    935  E    N  
ATOM   1817  CA  ARG E  47      -8.317   1.678 -15.844  1.00 79.20      E    C  
ANISOU 1817  CA  ARG E  47     9882  10548   9663  -2081   -628    898  E    C  
ATOM   1818  C   ARG E  47      -9.165   0.729 -15.008  1.00 71.82      E    C  
ANISOU 1818  C   ARG E  47     9007   9549   8731  -1722   -558    640  E    C  
ATOM   1819  O   ARG E  47      -9.146   0.786 -13.775  1.00 72.06      E    O  
ANISOU 1819  O   ARG E  47     9221   9420   8741  -1762   -685    522  E    O  
ATOM   1820  CB  ARG E  47      -6.843   1.312 -15.703  1.00 80.85      E    C  
ANISOU 1820  CB  ARG E  47     9700  11130   9889  -2348   -703   1050  E    C  
ATOM   1821  CG  ARG E  47      -6.454   0.037 -16.420  1.00 80.30      E    C  
ANISOU 1821  CG  ARG E  47     9148  11538   9824  -2100   -495   1040  E    C  
ATOM   1822  CD  ARG E  47      -5.013   0.090 -16.914  1.00 83.49      E    C  
ANISOU 1822  CD  ARG E  47     9102  12408  10212  -2371   -501   1304  E    C  
ATOM   1823  NE  ARG E  47      -4.315  -1.183 -16.742  1.00 83.80      E    N  
ANISOU 1823  NE  ARG E  47     8714  12821  10306  -2130   -419   1237  E    N  
ATOM   1824  CZ  ARG E  47      -3.486  -1.453 -15.737  1.00 85.51      E    C  
ANISOU 1824  CZ  ARG E  47     8763  13126  10603  -2254   -590   1292  E    C  
ATOM   1825  NH1 ARG E  47      -3.251  -0.541 -14.802  1.00 86.94      E    N1+
ANISOU 1825  NH1 ARG E  47     9193  13057  10783  -2651   -856   1389  E    N1+
ATOM   1826  NH2 ARG E  47      -2.890  -2.636 -15.664  1.00 85.94      E    N  
ANISOU 1826  NH2 ARG E  47     8422  13498  10734  -1973   -519   1247  E    N  
ATOM   1827  N   VAL E  48      -9.895  -0.157 -15.691  1.00 67.67      E    N  
ANISOU 1827  N   VAL E  48     8329   9175   8209  -1410   -377    572  E    N  
ATOM   1828  CA  VAL E  48     -10.691  -1.211 -15.065  1.00 62.20      E    C  
ANISOU 1828  CA  VAL E  48     7627   8478   7527  -1117   -327    399  E    C  
ATOM   1829  C   VAL E  48     -10.496  -2.496 -15.861  1.00 55.46      E    C  
ANISOU 1829  C   VAL E  48     6441   7922   6710   -942   -220    378  E    C  
ATOM   1830  O   VAL E  48     -10.601  -2.492 -17.092  1.00 53.71      E    O  
ANISOU 1830  O   VAL E  48     6123   7837   6445   -896   -107    427  E    O  
ATOM   1831  CB  VAL E  48     -12.186  -0.836 -14.998  1.00 65.95      E    C  
ANISOU 1831  CB  VAL E  48     8376   8719   7962   -893   -262    327  E    C  
ATOM   1832  CG1 VAL E  48     -13.039  -2.049 -14.654  1.00 64.66      E    C  
ANISOU 1832  CG1 VAL E  48     8110   8654   7803   -640   -204    234  E    C  
ATOM   1833  CG2 VAL E  48     -12.410   0.278 -13.986  1.00 68.51      E    C  
ANISOU 1833  CG2 VAL E  48     9072   8724   8236   -959   -362    259  E    C  
ATOM   1834  N   ARG E  49     -10.223  -3.597 -15.162  1.00 49.92      E    N  
ANISOU 1834  N   ARG E  49     5594   7301   6072   -839   -273    300  E    N  
ATOM   1835  CA  ARG E  49      -9.987  -4.888 -15.799  1.00 45.90      E    C  
ANISOU 1835  CA  ARG E  49     4830   6989   5621   -632   -216    236  E    C  
ATOM   1836  C   ARG E  49     -10.810  -5.955 -15.092  1.00 39.15      E    C  
ANISOU 1836  C   ARG E  49     4044   6004   4826   -453   -291    147  E    C  
ATOM   1837  O   ARG E  49     -10.673  -6.145 -13.879  1.00 38.51      E    O  
ANISOU 1837  O   ARG E  49     3997   5859   4778   -514   -416    166  E    O  
ATOM   1838  CB  ARG E  49      -8.499  -5.252 -15.775  1.00 48.33      E    C  
ANISOU 1838  CB  ARG E  49     4815   7556   5992   -687   -245    292  E    C  
ATOM   1839  CG  ARG E  49      -8.091  -6.229 -16.867  1.00 49.83      E    C  
ANISOU 1839  CG  ARG E  49     4748   7991   6193   -433   -121    205  E    C  
ATOM   1840  CD  ARG E  49      -6.905  -7.080 -16.445  1.00 51.89      E    C  
ANISOU 1840  CD  ARG E  49     4691   8444   6580   -319   -183    212  E    C  
ATOM   1841  NE  ARG E  49      -5.642  -6.538 -16.936  1.00 54.71      E    N  
ANISOU 1841  NE  ARG E  49     4715   9185   6889   -450    -98    364  E    N  
ATOM   1842  CZ  ARG E  49      -4.878  -7.136 -17.844  1.00 57.28      E    C  
ANISOU 1842  CZ  ARG E  49     4711   9869   7185   -209     59    317  E    C  
ATOM   1843  NH1 ARG E  49      -5.251  -8.298 -18.363  1.00 57.12      E    N1+
ANISOU 1843  NH1 ARG E  49     4725   9789   7189    187    121     72  E    N1+
ATOM   1844  NH2 ARG E  49      -3.743  -6.574 -18.235  1.00 60.30      E    N  
ANISOU 1844  NH2 ARG E  49     4732  10681   7499   -366    146    517  E    N  
ATOM   1845  N   ILE E  50     -11.658  -6.648 -15.849  1.00 35.04      E    N  
ANISOU 1845  N   ILE E  50     3548   5465   4300   -276   -242     77  E    N  
ATOM   1846  CA  ILE E  50     -12.494  -7.723 -15.329  1.00 30.57      E    C  
ANISOU 1846  CA  ILE E  50     3037   4782   3796   -162   -349     46  E    C  
ATOM   1847  C   ILE E  50     -12.112  -9.012 -16.041  1.00 29.51      E    C  
ANISOU 1847  C   ILE E  50     2784   4678   3751     19   -394    -67  E    C  
ATOM   1848  O   ILE E  50     -12.030  -9.045 -17.274  1.00 29.63      E    O  
ANISOU 1848  O   ILE E  50     2769   4795   3695    107   -289   -158  E    O  
ATOM   1849  CB  ILE E  50     -13.993  -7.422 -15.510  1.00 29.57      E    C  
ANISOU 1849  CB  ILE E  50     3074   4576   3587   -141   -311     89  E    C  
ATOM   1850  CG1 ILE E  50     -14.363  -6.107 -14.823  1.00 29.66      E    C  
ANISOU 1850  CG1 ILE E  50     3235   4528   3508   -226   -251    152  E    C  
ATOM   1851  CG2 ILE E  50     -14.833  -8.562 -14.954  1.00 28.83      E    C  
ANISOU 1851  CG2 ILE E  50     2991   4413   3549    -95   -449    125  E    C  
ATOM   1852  CD1 ILE E  50     -15.827  -5.750 -14.948  1.00 29.16      E    C  
ANISOU 1852  CD1 ILE E  50     3276   4432   3371   -138   -191    215  E    C  
ATOM   1853  N   SER E  51     -11.879 -10.067 -15.265  1.00 28.79      E    N  
ANISOU 1853  N   SER E  51     2650   4489   3801     83   -563    -66  E    N  
ATOM   1854  CA  SER E  51     -11.491 -11.368 -15.794  1.00 30.03      E    C  
ANISOU 1854  CA  SER E  51     2751   4580   4080    304   -655   -199  E    C  
ATOM   1855  C   SER E  51     -12.421 -12.428 -15.229  1.00 29.78      E    C  
ANISOU 1855  C   SER E  51     2865   4300   4151    295   -884   -145  E    C  
ATOM   1856  O   SER E  51     -12.577 -12.527 -14.010  1.00 29.38      E    O  
ANISOU 1856  O   SER E  51     2814   4199   4149    168  -1012     20  E    O  
ATOM   1857  CB  SER E  51     -10.040 -11.701 -15.437  1.00 31.96      E    C  
ANISOU 1857  CB  SER E  51     2761   4929   4454    417   -687   -205  E    C  
ATOM   1858  OG  SER E  51      -9.147 -11.223 -16.425  1.00 33.43      E    O  
ANISOU 1858  OG  SER E  51     2761   5386   4554    508   -485   -287  E    O  
ATOM   1859  N   ILE E  52     -13.029 -13.220 -16.108  1.00 30.61      E    N  
ANISOU 1859  N   ILE E  52     3100   4267   4262    395   -959   -266  E    N  
ATOM   1860  CA  ILE E  52     -13.931 -14.295 -15.710  1.00 31.21      E    C  
ANISOU 1860  CA  ILE E  52     3327   4088   4444    328  -1230   -181  E    C  
ATOM   1861  C   ILE E  52     -13.334 -15.616 -16.174  1.00 34.24      E    C  
ANISOU 1861  C   ILE E  52     3790   4220   4999    570  -1419   -375  E    C  
ATOM   1862  O   ILE E  52     -13.153 -15.832 -17.379  1.00 35.72      E    O  
ANISOU 1862  O   ILE E  52     4055   4404   5112    757  -1344   -632  E    O  
ATOM   1863  CB  ILE E  52     -15.344 -14.106 -16.282  1.00 30.30      E    C  
ANISOU 1863  CB  ILE E  52     3341   3981   4192    178  -1235   -119  E    C  
ATOM   1864  CG1 ILE E  52     -15.911 -12.743 -15.879  1.00 28.01      E    C  
ANISOU 1864  CG1 ILE E  52     2976   3921   3744     38  -1028     43  E    C  
ATOM   1865  CG2 ILE E  52     -16.259 -15.225 -15.810  1.00 31.52      E    C  
ANISOU 1865  CG2 ILE E  52     3613   3906   4455     32  -1554     41  E    C  
ATOM   1866  CD1 ILE E  52     -17.386 -12.577 -16.192  1.00 27.55      E    C  
ANISOU 1866  CD1 ILE E  52     2971   3917   3579    -91  -1051    187  E    C  
ATOM   1867  N   THR E  53     -13.030 -16.495 -15.222  1.00 35.68      E    N  
ANISOU 1867  N   THR E  53     3972   4188   5395    584  -1671   -257  E    N  
ATOM   1868  CA  THR E  53     -12.577 -17.851 -15.525  1.00 39.27      E    C  
ANISOU 1868  CA  THR E  53     4562   4295   6065    839  -1921   -421  E    C  
ATOM   1869  C   THR E  53     -13.800 -18.759 -15.498  1.00 40.33      E    C  
ANISOU 1869  C   THR E  53     4972   4090   6262    631  -2254   -314  E    C  
ATOM   1870  O   THR E  53     -14.291 -19.131 -14.429  1.00 40.31      E    O  
ANISOU 1870  O   THR E  53     4974   3983   6360    385  -2485      2  E    O  
ATOM   1871  CB  THR E  53     -11.513 -18.308 -14.532  1.00 40.94      E    C  
ANISOU 1871  CB  THR E  53     4611   4440   6505    973  -2055   -306  E    C  
ATOM   1872  CG2 THR E  53     -11.179 -19.780 -14.744  1.00 45.29      E    C  
ANISOU 1872  CG2 THR E  53     5348   4536   7325   1263  -2372   -446  E    C  
ATOM   1873  OG1 THR E  53     -10.323 -17.531 -14.714  1.00 40.78      E    O  
ANISOU 1873  OG1 THR E  53     4306   4762   6426   1154  -1771   -400  E    O  
ATOM   1874  N   ALA E  54     -14.301 -19.109 -16.678  1.00 41.70      E    N  
ANISOU 1874  N   ALA E  54     5370   4126   6347    689  -2294   -552  E    N  
ATOM   1875  CA  ALA E  54     -15.498 -19.926 -16.797  1.00 43.21      E    C  
ANISOU 1875  CA  ALA E  54     5831   4010   6576    429  -2643   -440  E    C  
ATOM   1876  C   ALA E  54     -15.126 -21.405 -16.705  1.00 47.77      E    C  
ANISOU 1876  C   ALA E  54     6678   4034   7438    589  -3055   -544  E    C  
ATOM   1877  O   ALA E  54     -13.986 -21.767 -16.399  1.00 49.52      E    O  
ANISOU 1877  O   ALA E  54     6831   4140   7843    922  -3056   -657  E    O  
ATOM   1878  CB  ALA E  54     -16.231 -19.601 -18.097  1.00 43.07      E    C  
ANISOU 1878  CB  ALA E  54     5955   4096   6313    371  -2548   -629  E    C  
ATOM   1879  N   ARG E  55     -16.095 -22.281 -16.977  1.00 50.28      E    N  
ANISOU 1879  N   ARG E  55     7311   3987   7808    349  -3442   -486  E    N  
ATOM   1880  CA  ARG E  55     -15.843 -23.716 -16.907  1.00 55.36      E    C  
ANISOU 1880  CA  ARG E  55     8296   3996   8743    469  -3909   -577  E    C  
ATOM   1881  C   ARG E  55     -15.238 -24.249 -18.203  1.00 59.17      E    C  
ANISOU 1881  C   ARG E  55     9091   4199   9192    925  -3905  -1158  E    C  
ATOM   1882  O   ARG E  55     -14.368 -25.127 -18.167  1.00 63.29      E    O  
ANISOU 1882  O   ARG E  55     9780   4310   9956   1325  -4082  -1381  E    O  
ATOM   1883  CB  ARG E  55     -17.138 -24.462 -16.577  1.00 57.24      E    C  
ANISOU 1883  CB  ARG E  55     8759   3932   9058    -55  -4391   -217  E    C  
ATOM   1884  CG  ARG E  55     -17.387 -24.667 -15.087  1.00 56.78      E    C  
ANISOU 1884  CG  ARG E  55     8508   3898   9167   -384  -4595    341  E    C  
ATOM   1885  CD  ARG E  55     -17.939 -23.411 -14.436  1.00 51.79      E    C  
ANISOU 1885  CD  ARG E  55     7454   3942   8282   -646  -4219    668  E    C  
ATOM   1886  NE  ARG E  55     -19.171 -22.957 -15.077  1.00 50.60      E    N  
ANISOU 1886  NE  ARG E  55     7293   4040   7893   -949  -4161    750  E    N  
ATOM   1887  CZ  ARG E  55     -20.384 -23.092 -14.549  1.00 51.13      E    C  
ANISOU 1887  CZ  ARG E  55     7265   4254   7906  -1432  -4364   1220  E    C  
ATOM   1888  NH1 ARG E  55     -20.534 -23.669 -13.365  1.00 52.78      E    N1+
ANISOU 1888  NH1 ARG E  55     7418   4393   8244  -1660  -4534   1648  E    N1+
ATOM   1889  NH2 ARG E  55     -21.447 -22.648 -15.205  1.00 50.41      E    N  
ANISOU 1889  NH2 ARG E  55     7126   4432   7596  -1627  -4224   1294  E    N  
ATOM   1890  N   THR E  56     -15.689 -23.743 -19.351  1.00 58.42      E    N  
ANISOU 1890  N   THR E  56     9079   4334   8784    897  -3708  -1408  E    N  
ATOM   1891  CA  THR E  56     -15.225 -24.186 -20.660  1.00 62.42      E    C  
ANISOU 1891  CA  THR E  56     9900   4664   9152   1303  -3675  -1982  E    C  
ATOM   1892  C   THR E  56     -14.849 -22.975 -21.507  1.00 59.56      E    C  
ANISOU 1892  C   THR E  56     9261   4940   8427   1470  -3122  -2179  E    C  
ATOM   1893  O   THR E  56     -15.082 -21.824 -21.128  1.00 54.63      E    O  
ANISOU 1893  O   THR E  56     8271   4800   7687   1232  -2829  -1871  E    O  
ATOM   1894  CB  THR E  56     -16.293 -25.021 -21.391  1.00 66.15      E    C  
ANISOU 1894  CB  THR E  56    10886   4693   9556   1018  -4128  -2100  E    C  
ATOM   1895  CG2 THR E  56     -17.144 -25.818 -20.404  1.00 67.36      E    C  
ANISOU 1895  CG2 THR E  56    11173   4427   9996    539  -4657  -1623  E    C  
ATOM   1896  OG1 THR E  56     -17.145 -24.150 -22.145  1.00 63.42      E    O  
ANISOU 1896  OG1 THR E  56    10456   4793   8850    713  -3933  -2051  E    O  
ATOM   1897  N   SER E  57     -14.254 -23.253 -22.671  1.00 63.31      E    N  
ANISOU 1897  N   SER E  57     9937   5408   8710   1894  -2991  -2702  E    N  
ATOM   1898  CA  SER E  57     -13.985 -22.193 -23.638  1.00 61.60      E    C  
ANISOU 1898  CA  SER E  57     9504   5804   8098   1998  -2514  -2872  E    C  
ATOM   1899  C   SER E  57     -15.281 -21.614 -24.190  1.00 59.29      E    C  
ANISOU 1899  C   SER E  57     9295   5698   7534   1505  -2562  -2695  E    C  
ATOM   1900  O   SER E  57     -15.376 -20.404 -24.430  1.00 55.62      E    O  
ANISOU 1900  O   SER E  57     8521   5765   6845   1370  -2210  -2525  E    O  
ATOM   1901  CB  SER E  57     -13.113 -22.729 -24.772  1.00 67.15      E    C  
ANISOU 1901  CB  SER E  57    10417   6497   8602   2568  -2376  -3475  E    C  
ATOM   1902  OG  SER E  57     -13.724 -23.848 -25.392  1.00 72.15      E    O  
ANISOU 1902  OG  SER E  57    11620   6594   9200   2549  -2785  -3766  E    O  
ATOM   1903  N   SER E  58     -16.291 -22.464 -24.396  1.00 61.88      E    N  
ANISOU 1903  N   SER E  58    10037   5582   7891   1218  -3028  -2702  E    N  
ATOM   1904  CA  SER E  58     -17.580 -21.979 -24.878  1.00 60.24      E    C  
ANISOU 1904  CA  SER E  58     9869   5571   7450    728  -3125  -2473  E    C  
ATOM   1905  C   SER E  58     -18.184 -20.978 -23.903  1.00 54.59      E    C  
ANISOU 1905  C   SER E  58     8713   5201   6829    372  -2978  -1897  E    C  
ATOM   1906  O   SER E  58     -18.706 -19.934 -24.313  1.00 51.83      E    O  
ANISOU 1906  O   SER E  58     8153   5295   6243    191  -2744  -1725  E    O  
ATOM   1907  CB  SER E  58     -18.529 -23.158 -25.096  1.00 64.60      E    C  
ANISOU 1907  CB  SER E  58    10917   5559   8068    420  -3726  -2509  E    C  
ATOM   1908  OG  SER E  58     -17.827 -24.291 -25.579  1.00 70.50      E    O  
ANISOU 1908  OG  SER E  58    12033   5884   8868    818  -3842  -2940  E    O  
ATOM   1909  N   GLU E  59     -18.092 -21.266 -22.604  1.00 53.55      E    N  
ANISOU 1909  N   GLU E  59     8444   4876   7027    298  -3108  -1602  E    N  
ATOM   1910  CA  GLU E  59     -18.705 -20.403 -21.602  1.00 49.80      E    C  
ANISOU 1910  CA  GLU E  59     7594   4720   6609    -12  -2983  -1091  E    C  
ATOM   1911  C   GLU E  59     -17.945 -19.094 -21.433  1.00 46.69      E    C  
ANISOU 1911  C   GLU E  59     6827   4799   6113    194  -2470  -1075  E    C  
ATOM   1912  O   GLU E  59     -18.559 -18.059 -21.149  1.00 43.23      E    O  
ANISOU 1912  O   GLU E  59     6142   4708   5577    -12  -2282   -777  E    O  
ATOM   1913  CB  GLU E  59     -18.797 -21.140 -20.268  1.00 50.51      E    C  
ANISOU 1913  CB  GLU E  59     7667   4502   7024   -167  -3283   -783  E    C  
ATOM   1914  CG  GLU E  59     -19.872 -20.603 -19.348  1.00 47.32      E    C  
ANISOU 1914  CG  GLU E  59     6984   4378   6619   -585  -3296   -244  E    C  
ATOM   1915  CD  GLU E  59     -19.941 -21.358 -18.038  1.00 47.81      E    C  
ANISOU 1915  CD  GLU E  59     7019   4199   6947   -766  -3593     92  E    C  
ATOM   1916  OE1 GLU E  59     -18.883 -21.535 -17.400  1.00 47.52      E    O  
ANISOU 1916  OE1 GLU E  59     6935   4040   7082   -504  -3532     10  E    O  
ATOM   1917  OE2 GLU E  59     -21.052 -21.775 -17.648  1.00 48.97      E    O1-
ANISOU 1917  OE2 GLU E  59     7165   4318   7123  -1192  -3899    477  E    O1-
ATOM   1918  N   ALA E  60     -16.619 -19.116 -21.592  1.00 48.36      E    N  
ANISOU 1918  N   ALA E  60     6990   5031   6352    599  -2258  -1376  E    N  
ATOM   1919  CA  ALA E  60     -15.843 -17.885 -21.474  1.00 46.66      E    C  
ANISOU 1919  CA  ALA E  60     6428   5260   6039    731  -1820  -1332  E    C  
ATOM   1920  C   ALA E  60     -16.265 -16.869 -22.526  1.00 47.28      E    C  
ANISOU 1920  C   ALA E  60     6454   5716   5792    637  -1573  -1349  E    C  
ATOM   1921  O   ALA E  60     -16.364 -15.670 -22.241  1.00 42.96      E    O  
ANISOU 1921  O   ALA E  60     5664   5481   5179    516  -1331  -1113  E    O  
ATOM   1922  CB  ALA E  60     -14.350 -18.188 -21.590  1.00 45.00      E    C  
ANISOU 1922  CB  ALA E  60     6138   5062   5900   1171  -1662  -1627  E    C  
ATOM   1923  N   GLU E  61     -16.530 -17.332 -23.747  1.00 53.96      E    N  
ANISOU 1923  N   GLU E  61     7560   6519   6424    686  -1661  -1626  E    N  
ATOM   1924  CA  GLU E  61     -16.944 -16.440 -24.820  1.00 53.57      E    C  
ANISOU 1924  CA  GLU E  61     7475   6839   6039    578  -1468  -1618  E    C  
ATOM   1925  C   GLU E  61     -18.424 -16.084 -24.743  1.00 52.24      E    C  
ANISOU 1925  C   GLU E  61     7312   6700   5837    181  -1645  -1267  E    C  
ATOM   1926  O   GLU E  61     -18.839 -15.087 -25.344  1.00 51.24      E    O  
ANISOU 1926  O   GLU E  61     7069   6902   5498     68  -1474  -1122  E    O  
ATOM   1927  CB  GLU E  61     -16.588 -17.075 -26.166  1.00 58.32      E    C  
ANISOU 1927  CB  GLU E  61     8354   7445   6361    798  -1482  -2070  E    C  
ATOM   1928  CG  GLU E  61     -15.134 -17.545 -26.201  1.00 60.95      E    C  
ANISOU 1928  CG  GLU E  61     8644   7775   6741   1271  -1301  -2423  E    C  
ATOM   1929  CD  GLU E  61     -14.824 -18.504 -27.336  1.00 67.06      E    C  
ANISOU 1929  CD  GLU E  61     9773   8431   7276   1576  -1379  -2949  E    C  
ATOM   1930  OE1 GLU E  61     -15.669 -18.671 -28.235  1.00 68.92      E    O  
ANISOU 1930  OE1 GLU E  61    10296   8650   7240   1382  -1548  -3054  E    O  
ATOM   1931  OE2 GLU E  61     -13.726 -19.100 -27.323  1.00 70.33      E    O1-
ANISOU 1931  OE2 GLU E  61    10181   8780   7762   2032  -1279  -3266  E    O1-
ATOM   1932  N   LYS E  62     -19.226 -16.867 -24.017  1.00 51.96      E    N  
ANISOU 1932  N   LYS E  62     7380   6355   6009    -35  -1993  -1085  E    N  
ATOM   1933  CA  LYS E  62     -20.567 -16.415 -23.662  1.00 48.31      E    C  
ANISOU 1933  CA  LYS E  62     6780   6026   5551   -387  -2104   -659  E    C  
ATOM   1934  C   LYS E  62     -20.513 -15.407 -22.522  1.00 42.57      E    C  
ANISOU 1934  C   LYS E  62     5718   5507   4949   -378  -1845   -353  E    C  
ATOM   1935  O   LYS E  62     -21.225 -14.396 -22.546  1.00 40.72      E    O  
ANISOU 1935  O   LYS E  62     5298   5554   4620   -483  -1700    -94  E    O  
ATOM   1936  CB  LYS E  62     -21.455 -17.600 -23.277  1.00 51.21      E    C  
ANISOU 1936  CB  LYS E  62     7332   6058   6069   -672  -2575   -511  E    C  
ATOM   1937  CG  LYS E  62     -22.853 -17.187 -22.829  1.00 50.77      E    C  
ANISOU 1937  CG  LYS E  62     7045   6228   6015  -1030  -2678    -14  E    C  
ATOM   1938  CD  LYS E  62     -23.616 -18.334 -22.185  1.00 53.69      E    C  
ANISOU 1938  CD  LYS E  62     7513   6318   6567  -1362  -3135    234  E    C  
ATOM   1939  CE  LYS E  62     -25.043 -17.917 -21.852  1.00 53.52      E    C  
ANISOU 1939  CE  LYS E  62     7190   6636   6509  -1689  -3171    754  E    C  
ATOM   1940  NZ  LYS E  62     -25.778 -18.961 -21.085  1.00 55.92      E    N1+
ANISOU 1940  NZ  LYS E  62     7515   6733   7000  -1966  -3394   1077  E    N1+
ATOM   1941  N   PHE E  63     -19.673 -15.666 -21.517  1.00 39.82      E    N  
ANISOU 1941  N   PHE E  63     5310   5014   4806   -238  -1803   -387  E    N  
ATOM   1942  CA  PHE E  63     -19.478 -14.706 -20.439  1.00 35.15      E    C  
ANISOU 1942  CA  PHE E  63     4458   4611   4288   -221  -1565   -165  E    C  
ATOM   1943  C   PHE E  63     -18.766 -13.450 -20.919  1.00 32.76      E    C  
ANISOU 1943  C   PHE E  63     4034   4569   3843    -65  -1206   -258  E    C  
ATOM   1944  O   PHE E  63     -18.827 -12.419 -20.241  1.00 30.89      E    O  
ANISOU 1944  O   PHE E  63     3637   4486   3614    -86  -1021    -74  E    O  
ATOM   1945  CB  PHE E  63     -18.695 -15.349 -19.293  1.00 34.73      E    C  
ANISOU 1945  CB  PHE E  63     4384   4351   4460   -142  -1653   -171  E    C  
ATOM   1946  CG  PHE E  63     -19.488 -16.352 -18.500  1.00 35.37      E    C  
ANISOU 1946  CG  PHE E  63     4526   4221   4693   -372  -2002     68  E    C  
ATOM   1947  CD1 PHE E  63     -20.844 -16.524 -18.729  1.00 35.88      E    C  
ANISOU 1947  CD1 PHE E  63     4602   4344   4686   -652  -2188    308  E    C  
ATOM   1948  CD2 PHE E  63     -18.876 -17.122 -17.524  1.00 35.98      E    C  
ANISOU 1948  CD2 PHE E  63     4622   4069   4982   -338  -2168    107  E    C  
ATOM   1949  CE1 PHE E  63     -21.574 -17.446 -18.002  1.00 37.59      E    C  
ANISOU 1949  CE1 PHE E  63     4840   4412   5031   -927  -2528    594  E    C  
ATOM   1950  CE2 PHE E  63     -19.601 -18.045 -16.793  1.00 37.69      E    C  
ANISOU 1950  CE2 PHE E  63     4891   4101   5329   -600  -2516    388  E    C  
ATOM   1951  CZ  PHE E  63     -20.952 -18.206 -17.031  1.00 38.65      E    C  
ANISOU 1951  CZ  PHE E  63     5016   4300   5368   -911  -2694    639  E    C  
ATOM   1952  N   ALA E  64     -18.086 -13.518 -22.066  1.00 33.51      E    N  
ANISOU 1952  N   ALA E  64     4218   4723   3793     83  -1115   -536  E    N  
ATOM   1953  CA  ALA E  64     -17.526 -12.311 -22.660  1.00 32.57      E    C  
ANISOU 1953  CA  ALA E  64     3974   4896   3507    151   -808   -547  E    C  
ATOM   1954  C   ALA E  64     -18.623 -11.368 -23.131  1.00 31.69      E    C  
ANISOU 1954  C   ALA E  64     3830   4959   3253    -17   -768   -304  E    C  
ATOM   1955  O   ALA E  64     -18.465 -10.146 -23.051  1.00 30.34      E    O  
ANISOU 1955  O   ALA E  64     3540   4944   3045    -23   -564   -159  E    O  
ATOM   1956  CB  ALA E  64     -16.603 -12.677 -23.823  1.00 35.23      E    C  
ANISOU 1956  CB  ALA E  64     4380   5342   3663    343   -711   -874  E    C  
ATOM   1957  N   ALA E  65     -19.740 -11.919 -23.615  1.00 32.92      E    N  
ANISOU 1957  N   ALA E  65     4095   5074   3341   -162   -994   -237  E    N  
ATOM   1958  CA  ALA E  65     -20.844 -11.087 -24.083  1.00 32.66      E    C  
ANISOU 1958  CA  ALA E  65     3989   5233   3187   -301   -986     34  E    C  
ATOM   1959  C   ALA E  65     -21.420 -10.241 -22.956  1.00 30.57      E    C  
ANISOU 1959  C   ALA E  65     3539   5007   3069   -310   -891    336  E    C  
ATOM   1960  O   ALA E  65     -21.730  -9.060 -23.152  1.00 30.00      E    O  
ANISOU 1960  O   ALA E  65     3378   5081   2940   -281   -739    510  E    O  
ATOM   1961  CB  ALA E  65     -21.931 -11.966 -24.698  1.00 34.96      E    C  
ANISOU 1961  CB  ALA E  65     4405   5486   3394   -498  -1302     82  E    C  
ATOM   1962  N   ILE E  66     -21.577 -10.831 -21.770  1.00 30.40      E    N  
ANISOU 1962  N   ILE E  66     3475   4854   3223   -336   -988    400  E    N  
ATOM   1963  CA  ILE E  66     -22.119 -10.088 -20.636  1.00 29.56      E    C  
ANISOU 1963  CA  ILE E  66     3205   4831   3198   -309   -877    645  E    C  
ATOM   1964  C   ILE E  66     -21.174  -8.962 -20.239  1.00 30.16      E    C  
ANISOU 1964  C   ILE E  66     3271   4902   3286   -158   -616    561  E    C  
ATOM   1965  O   ILE E  66     -21.610  -7.859 -19.889  1.00 31.15      E    O  
ANISOU 1965  O   ILE E  66     3336   5103   3398    -84   -474    710  E    O  
ATOM   1966  CB  ILE E  66     -22.398 -11.042 -19.460  1.00 29.05      E    C  
ANISOU 1966  CB  ILE E  66     3095   4678   3266   -403  -1043    743  E    C  
ATOM   1967  CG1 ILE E  66     -23.357 -12.153 -19.894  1.00 31.05      E    C  
ANISOU 1967  CG1 ILE E  66     3378   4904   3516   -629  -1365    873  E    C  
ATOM   1968  CG2 ILE E  66     -22.971 -10.280 -18.275  1.00 28.13      E    C  
ANISOU 1968  CG2 ILE E  66     2805   4723   3159   -346   -893    969  E    C  
ATOM   1969  CD1 ILE E  66     -23.234 -13.423 -19.078  1.00 32.17      E    C  
ANISOU 1969  CD1 ILE E  66     3581   4838   3806   -766  -1621    898  E    C  
ATOM   1970  N   LEU E  67     -19.864  -9.216 -20.301  1.00 29.90      E    N  
ANISOU 1970  N   LEU E  67     3302   4776   3282   -107   -568    328  E    N  
ATOM   1971  CA  LEU E  67     -18.894  -8.186 -19.947  1.00 29.81      E    C  
ANISOU 1971  CA  LEU E  67     3272   4772   3281    -40   -372    283  E    C  
ATOM   1972  C   LEU E  67     -18.880  -7.050 -20.962  1.00 30.99      E    C  
ANISOU 1972  C   LEU E  67     3439   5031   3305    -42   -240    345  E    C  
ATOM   1973  O   LEU E  67     -18.617  -5.899 -20.594  1.00 30.32      E    O  
ANISOU 1973  O   LEU E  67     3370   4914   3237    -30   -123    422  E    O  
ATOM   1974  CB  LEU E  67     -17.500  -8.800 -19.819  1.00 29.92      E    C  
ANISOU 1974  CB  LEU E  67     3277   4734   3359      7   -369     73  E    C  
ATOM   1975  CG  LEU E  67     -17.285  -9.728 -18.623  1.00 29.73      E    C  
ANISOU 1975  CG  LEU E  67     3234   4571   3491     11   -507     56  E    C  
ATOM   1976  CD1 LEU E  67     -15.859 -10.255 -18.598  1.00 30.98      E    C  
ANISOU 1976  CD1 LEU E  67     3344   4701   3728    108   -503   -128  E    C  
ATOM   1977  CD2 LEU E  67     -17.619  -9.010 -17.325  1.00 28.39      E    C  
ANISOU 1977  CD2 LEU E  67     3036   4405   3347    -33   -458    212  E    C  
ATOM   1978  N   ILE E  68     -19.151  -7.351 -22.235  1.00 33.30      E    N  
ANISOU 1978  N   ILE E  68     3759   5435   3458    -78   -286    321  E    N  
ATOM   1979  CA  ILE E  68     -19.202  -6.306 -23.256  1.00 34.85      E    C  
ANISOU 1979  CA  ILE E  68     3964   5766   3510   -115   -190    440  E    C  
ATOM   1980  C   ILE E  68     -20.269  -5.277 -22.905  1.00 34.90      E    C  
ANISOU 1980  C   ILE E  68     3957   5731   3572    -83   -179    704  E    C  
ATOM   1981  O   ILE E  68     -20.036  -4.065 -22.971  1.00 35.24      E    O  
ANISOU 1981  O   ILE E  68     4037   5731   3621    -70    -84    818  E    O  
ATOM   1982  CB  ILE E  68     -19.453  -6.922 -24.646  1.00 37.54      E    C  
ANISOU 1982  CB  ILE E  68     4352   6274   3640   -173   -271    371  E    C  
ATOM   1983  CG1 ILE E  68     -18.270  -7.791 -25.076  1.00 39.23      E    C  
ANISOU 1983  CG1 ILE E  68     4593   6547   3766   -112   -230     61  E    C  
ATOM   1984  CG2 ILE E  68     -19.716  -5.832 -25.676  1.00 39.14      E    C  
ANISOU 1984  CG2 ILE E  68     4550   6646   3675   -244   -210    577  E    C  
ATOM   1985  CD1 ILE E  68     -16.930  -7.110 -24.956  1.00 39.34      E    C  
ANISOU 1985  CD1 ILE E  68     4505   6661   3782    -83    -28     31  E    C  
ATOM   1986  N   LYS E  69     -21.457  -5.750 -22.518  1.00 35.37      E    N  
ANISOU 1986  N   LYS E  69     3956   5804   3679    -62   -290    819  E    N  
ATOM   1987  CA  LYS E  69     -22.541  -4.839 -22.169  1.00 36.88      E    C  
ANISOU 1987  CA  LYS E  69     4082   6014   3918     48   -257   1070  E    C  
ATOM   1988  C   LYS E  69     -22.264  -4.104 -20.865  1.00 36.20      E    C  
ANISOU 1988  C   LYS E  69     4037   5773   3943    191   -127   1034  E    C  
ATOM   1989  O   LYS E  69     -22.714  -2.965 -20.692  1.00 36.87      E    O  
ANISOU 1989  O   LYS E  69     4157   5792   4059    343    -49   1161  E    O  
ATOM   1990  CB  LYS E  69     -23.860  -5.606 -22.071  1.00 38.37      E    C  
ANISOU 1990  CB  LYS E  69     4123   6349   4106     15   -406   1242  E    C  
ATOM   1991  CG  LYS E  69     -24.598  -5.775 -23.391  1.00 41.16      E    C  
ANISOU 1991  CG  LYS E  69     4437   6873   4329   -105   -556   1397  E    C  
ATOM   1992  CD  LYS E  69     -26.073  -6.053 -23.145  1.00 43.35      E    C  
ANISOU 1992  CD  LYS E  69     4496   7340   4634   -120   -684   1694  E    C  
ATOM   1993  CE  LYS E  69     -26.957  -5.181 -24.016  1.00 45.49      E    C  
ANISOU 1993  CE  LYS E  69     4657   7782   4846    -63   -713   1990  E    C  
ATOM   1994  NZ  LYS E  69     -27.206  -3.852 -23.390  1.00 45.78      E    N1+
ANISOU 1994  NZ  LYS E  69     4636   7761   4997    252   -514   2121  E    N1+
ATOM   1995  N   VAL E  70     -21.536  -4.732 -19.939  1.00 34.95      E    N  
ANISOU 1995  N   VAL E  70     3899   5541   3839    156   -122    859  E    N  
ATOM   1996  CA  VAL E  70     -21.205  -4.071 -18.679  1.00 34.62      E    C  
ANISOU 1996  CA  VAL E  70     3931   5372   3852    254    -24    800  E    C  
ATOM   1997  C   VAL E  70     -20.339  -2.845 -18.940  1.00 34.77      E    C  
ANISOU 1997  C   VAL E  70     4112   5223   3877    242     50    757  E    C  
ATOM   1998  O   VAL E  70     -20.664  -1.731 -18.514  1.00 35.82      E    O  
ANISOU 1998  O   VAL E  70     4368   5211   4030    378    108    804  E    O  
ATOM   1999  CB  VAL E  70     -20.516  -5.055 -17.717  1.00 33.00      E    C  
ANISOU 1999  CB  VAL E  70     3704   5146   3687    174    -76    658  E    C  
ATOM   2000  CG1 VAL E  70     -19.859  -4.304 -16.569  1.00 32.84      E    C  
ANISOU 2000  CG1 VAL E  70     3802   4999   3676    212      1    562  E    C  
ATOM   2001  CG2 VAL E  70     -21.520  -6.066 -17.187  1.00 33.03      E    C  
ANISOU 2001  CG2 VAL E  70     3570   5287   3695    161   -172    776  E    C  
ATOM   2002  N   PHE E  71     -19.228  -3.032 -19.658  1.00 34.48      E    N  
ANISOU 2002  N   PHE E  71     4079   5207   3816     82     37    677  E    N  
ATOM   2003  CA  PHE E  71     -18.346  -1.910 -19.965  1.00 35.03      E    C  
ANISOU 2003  CA  PHE E  71     4263   5163   3882    -15     75    706  E    C  
ATOM   2004  C   PHE E  71     -19.052  -0.870 -20.826  1.00 37.00      E    C  
ANISOU 2004  C   PHE E  71     4590   5361   4108     29     74    915  E    C  
ATOM   2005  O   PHE E  71     -18.832   0.335 -20.662  1.00 38.88      E    O  
ANISOU 2005  O   PHE E  71     5005   5374   4396     19     66    989  E    O  
ATOM   2006  CB  PHE E  71     -17.083  -2.414 -20.663  1.00 34.98      E    C  
ANISOU 2006  CB  PHE E  71     4156   5317   3819   -183     88    628  E    C  
ATOM   2007  CG  PHE E  71     -16.062  -2.993 -19.727  1.00 34.62      E    C  
ANISOU 2007  CG  PHE E  71     4053   5262   3840   -228     76    472  E    C  
ATOM   2008  CD1 PHE E  71     -15.064  -2.197 -19.191  1.00 35.72      E    C  
ANISOU 2008  CD1 PHE E  71     4247   5309   4016   -371     70    486  E    C  
ATOM   2009  CD2 PHE E  71     -16.100  -4.335 -19.383  1.00 33.51      E    C  
ANISOU 2009  CD2 PHE E  71     3811   5188   3734   -153     30    341  E    C  
ATOM   2010  CE1 PHE E  71     -14.121  -2.727 -18.329  1.00 35.04      E    C  
ANISOU 2010  CE1 PHE E  71     4076   5250   3986   -428     31    381  E    C  
ATOM   2011  CE2 PHE E  71     -15.160  -4.871 -18.522  1.00 33.19      E    C  
ANISOU 2011  CE2 PHE E  71     3703   5136   3771   -181     -8    238  E    C  
ATOM   2012  CZ  PHE E  71     -14.170  -4.066 -17.995  1.00 33.84      E    C  
ANISOU 2012  CZ  PHE E  71     3801   5180   3877   -312      0    262  E    C  
ATOM   2013  N   ALA E  72     -19.906  -1.317 -21.750  1.00 36.66      E    N  
ANISOU 2013  N   ALA E  72     4439   5499   3993     62     42   1027  E    N  
ATOM   2014  CA  ALA E  72     -20.623  -0.378 -22.606  1.00 37.75      E    C  
ANISOU 2014  CA  ALA E  72     4619   5616   4109    105     11   1274  E    C  
ATOM   2015  C   ALA E  72     -21.625   0.446 -21.806  1.00 38.96      E    C  
ANISOU 2015  C   ALA E  72     4849   5571   4383    376     25   1366  E    C  
ATOM   2016  O   ALA E  72     -21.784   1.647 -22.052  1.00 41.43      E    O  
ANISOU 2016  O   ALA E  72     5311   5673   4756    453      0   1519  E    O  
ATOM   2017  CB  ALA E  72     -21.325  -1.127 -23.738  1.00 37.29      E    C  
ANISOU 2017  CB  ALA E  72     4418   5835   3916     52    -60   1376  E    C  
ATOM   2018  N   GLU E  73     -22.306  -0.180 -20.844  1.00 38.72      E    N  
ANISOU 2018  N   GLU E  73     4720   5611   4381    538     62   1284  E    N  
ATOM   2019  CA  GLU E  73     -23.270   0.553 -20.029  1.00 41.04      E    C  
ANISOU 2019  CA  GLU E  73     5048   5802   4744    861    125   1343  E    C  
ATOM   2020  C   GLU E  73     -22.571   1.533 -19.095  1.00 43.07      E    C  
ANISOU 2020  C   GLU E  73     5598   5712   5055    941    170   1168  E    C  
ATOM   2021  O   GLU E  73     -23.074   2.637 -18.857  1.00 45.91      E    O  
ANISOU 2021  O   GLU E  73     6128   5838   5479   1207    190   1212  E    O  
ATOM   2022  CB  GLU E  73     -24.135  -0.422 -19.232  1.00 40.17      E    C  
ANISOU 2022  CB  GLU E  73     4710   5952   4599    969    164   1338  E    C  
ATOM   2023  CG  GLU E  73     -25.453   0.168 -18.754  1.00 42.92      E    C  
ANISOU 2023  CG  GLU E  73     4949   6388   4969   1343    251   1490  E    C  
ATOM   2024  CD  GLU E  73     -25.977  -0.510 -17.503  1.00 42.99      E    C  
ANISOU 2024  CD  GLU E  73     4791   6631   4911   1455    345   1437  E    C  
ATOM   2025  OE1 GLU E  73     -25.814   0.059 -16.402  1.00 44.08      E    O  
ANISOU 2025  OE1 GLU E  73     5089   6644   5014   1665    470   1258  E    O  
ATOM   2026  OE2 GLU E  73     -26.550  -1.614 -17.619  1.00 42.43      E    O1-
ANISOU 2026  OE2 GLU E  73     4446   6875   4801   1305    274   1585  E    O1-
ATOM   2027  N   LEU E  74     -21.410   1.151 -18.559  1.00 42.19      E    N  
ANISOU 2027  N   LEU E  74     5564   5547   4920    721    162    970  E    N  
ATOM   2028  CA  LEU E  74     -20.681   2.019 -17.644  1.00 43.86      E    C  
ANISOU 2028  CA  LEU E  74     6069   5438   5156    719    154    803  E    C  
ATOM   2029  C   LEU E  74     -20.045   3.216 -18.341  1.00 45.99      E    C  
ANISOU 2029  C   LEU E  74     6582   5398   5495    575     52    906  E    C  
ATOM   2030  O   LEU E  74     -19.529   4.104 -17.655  1.00 47.82      E    O  
ANISOU 2030  O   LEU E  74     7124   5287   5760    553    -11    792  E    O  
ATOM   2031  CB  LEU E  74     -19.607   1.217 -16.905  1.00 41.77      E    C  
ANISOU 2031  CB  LEU E  74     5768   5255   4848    488    138    619  E    C  
ATOM   2032  CG  LEU E  74     -20.121   0.083 -16.012  1.00 40.23      E    C  
ANISOU 2032  CG  LEU E  74     5385   5310   4591    585    195    541  E    C  
ATOM   2033  CD1 LEU E  74     -18.968  -0.645 -15.338  1.00 38.42      E    C  
ANISOU 2033  CD1 LEU E  74     5130   5123   4346    355    138    401  E    C  
ATOM   2034  CD2 LEU E  74     -21.110   0.606 -14.982  1.00 42.35      E    C  
ANISOU 2034  CD2 LEU E  74     5748   5548   4794    911    295    485  E    C  
ATOM   2035  N   GLY E  75     -20.068   3.262 -19.670  1.00 46.46      E    N  
ANISOU 2035  N   GLY E  75     6528   5569   5555    443      7   1134  E    N  
ATOM   2036  CA  GLY E  75     -19.545   4.388 -20.423  1.00 49.67      E    C  
ANISOU 2036  CA  GLY E  75     7135   5725   6014    265   -111   1320  E    C  
ATOM   2037  C   GLY E  75     -18.326   4.086 -21.267  1.00 50.04      E    C  
ANISOU 2037  C   GLY E  75     7052   5983   5976   -148   -144   1411  E    C  
ATOM   2038  O   GLY E  75     -17.902   4.955 -22.042  1.00 51.98      E    O  
ANISOU 2038  O   GLY E  75     7406   6113   6233   -359   -247   1645  E    O  
ATOM   2039  N   TYR E  76     -17.740   2.895 -21.161  1.00 48.72      E    N  
ANISOU 2039  N   TYR E  76     6651   6139   5723   -257    -64   1256  E    N  
ATOM   2040  CA  TYR E  76     -16.538   2.558 -21.917  1.00 49.85      E    C  
ANISOU 2040  CA  TYR E  76     6626   6551   5764   -573    -52   1312  E    C  
ATOM   2041  C   TYR E  76     -16.928   2.215 -23.350  1.00 51.59      E    C  
ANISOU 2041  C   TYR E  76     6677   7085   5838   -601    -18   1479  E    C  
ATOM   2042  O   TYR E  76     -17.621   1.221 -23.593  1.00 51.08      E    O  
ANISOU 2042  O   TYR E  76     6473   7228   5708   -448     29   1384  E    O  
ATOM   2043  CB  TYR E  76     -15.800   1.397 -21.257  1.00 46.47      E    C  
ANISOU 2043  CB  TYR E  76     6018   6323   5314   -597     13   1070  E    C  
ATOM   2044  CG  TYR E  76     -15.376   1.665 -19.830  1.00 45.84      E    C  
ANISOU 2044  CG  TYR E  76     6094   5993   5331   -608    -42    918  E    C  
ATOM   2045  CD1 TYR E  76     -16.256   1.465 -18.774  1.00 44.57      E    C  
ANISOU 2045  CD1 TYR E  76     6038   5684   5212   -352    -25    765  E    C  
ATOM   2046  CD2 TYR E  76     -14.094   2.114 -19.539  1.00 46.86      E    C  
ANISOU 2046  CD2 TYR E  76     6245   6085   5475   -900   -118    949  E    C  
ATOM   2047  CE1 TYR E  76     -15.872   1.709 -17.469  1.00 44.85      E    C  
ANISOU 2047  CE1 TYR E  76     6239   5530   5272   -370    -76    610  E    C  
ATOM   2048  CE2 TYR E  76     -13.701   2.359 -18.236  1.00 46.99      E    C  
ANISOU 2048  CE2 TYR E  76     6428   5882   5545   -949   -206    808  E    C  
ATOM   2049  CZ  TYR E  76     -14.594   2.155 -17.206  1.00 46.20      E    C  
ANISOU 2049  CZ  TYR E  76     6472   5626   5455   -675   -181    621  E    C  
ATOM   2050  OH  TYR E  76     -14.208   2.398 -15.908  1.00 46.98      E    O  
ANISOU 2050  OH  TYR E  76     6759   5544   5546   -731   -270    466  E    O  
ATOM   2051  N   ASN E  77     -16.486   3.035 -24.301  1.00 54.80      E    N  
ANISOU 2051  N   ASN E  77     7112   7536   6174   -835    -70   1747  E    N  
ATOM   2052  CA  ASN E  77     -16.706   2.786 -25.719  1.00 56.45      E    C  
ANISOU 2052  CA  ASN E  77     7171   8102   6175   -917    -43   1923  E    C  
ATOM   2053  C   ASN E  77     -15.480   2.205 -26.409  1.00 55.61      E    C  
ANISOU 2053  C   ASN E  77     6834   8444   5851  -1143     68   1889  E    C  
ATOM   2054  O   ASN E  77     -15.552   1.868 -27.595  1.00 54.95      E    O  
ANISOU 2054  O   ASN E  77     6625   8733   5520  -1204    119   1975  E    O  
ATOM   2055  CB  ASN E  77     -17.135   4.078 -26.424  1.00 62.14      E    C  
ANISOU 2055  CB  ASN E  77     8053   8636   6921  -1017   -180   2306  E    C  
ATOM   2056  CG  ASN E  77     -18.502   4.560 -25.976  1.00 64.31      E    C  
ANISOU 2056  CG  ASN E  77     8497   8554   7383   -692   -266   2352  E    C  
ATOM   2057  ND2 ASN E  77     -19.014   5.588 -26.643  1.00 68.01      E    N  
ANISOU 2057  ND2 ASN E  77     9095   8848   7897   -708   -405   2696  E    N  
ATOM   2058  OD1 ASN E  77     -19.091   4.015 -25.043  1.00 63.26      E    O  
ANISOU 2058  OD1 ASN E  77     8357   8332   7348   -419   -207   2107  E    O  
ATOM   2059  N   ASP E  78     -14.361   2.082 -25.696  1.00 56.13      E    N  
ANISOU 2059  N   ASP E  78     6827   8520   5978  -1253    108   1769  E    N  
ATOM   2060  CA  ASP E  78     -13.128   1.509 -26.226  1.00 56.53      E    C  
ANISOU 2060  CA  ASP E  78     6596   9044   5840  -1402    242   1732  E    C  
ATOM   2061  C   ASP E  78     -12.626   0.483 -25.220  1.00 52.85      E    C  
ANISOU 2061  C   ASP E  78     6019   8579   5483  -1236    301   1400  E    C  
ATOM   2062  O   ASP E  78     -12.141   0.849 -24.145  1.00 52.51      E    O  
ANISOU 2062  O   ASP E  78     6039   8295   5619  -1317    225   1382  E    O  
ATOM   2063  CB  ASP E  78     -12.079   2.594 -26.478  1.00 60.71      E    C  
ANISOU 2063  CB  ASP E  78     7075   9652   6339  -1792    189   2066  E    C  
ATOM   2064  CG  ASP E  78     -10.973   2.137 -27.409  1.00 64.26      E    C  
ANISOU 2064  CG  ASP E  78     7161  10750   6505  -1940    366   2134  E    C  
ATOM   2065  OD1 ASP E  78     -10.654   0.929 -27.417  1.00 63.46      E    O  
ANISOU 2065  OD1 ASP E  78     6856  10945   6311  -1702    527   1823  E    O  
ATOM   2066  OD2 ASP E  78     -10.418   2.989 -28.135  1.00 68.01      E    O1-
ANISOU 2066  OD2 ASP E  78     7550  11447   6842  -2284    340   2510  E    O1-
ATOM   2067  N   ILE E  79     -12.743  -0.800 -25.566  1.00 50.52      E    N  
ANISOU 2067  N   ILE E  79     5590   8531   5075  -1014    405   1144  E    N  
ATOM   2068  CA  ILE E  79     -12.413  -1.889 -24.658  1.00 47.49      E    C  
ANISOU 2068  CA  ILE E  79     5126   8102   4816   -821    422    848  E    C  
ATOM   2069  C   ILE E  79     -11.569  -2.922 -25.393  1.00 47.59      E    C  
ANISOU 2069  C   ILE E  79     4888   8550   4643   -702    572    668  E    C  
ATOM   2070  O   ILE E  79     -11.593  -3.023 -26.621  1.00 49.55      E    O  
ANISOU 2070  O   ILE E  79     5077   9127   4624   -704    669    690  E    O  
ATOM   2071  CB  ILE E  79     -13.677  -2.548 -24.068  1.00 45.27      E    C  
ANISOU 2071  CB  ILE E  79     5016   7528   4657   -599    333    683  E    C  
ATOM   2072  CG1 ILE E  79     -14.705  -2.796 -25.172  1.00 46.25      E    C  
ANISOU 2072  CG1 ILE E  79     5203   7762   4610   -538    322    710  E    C  
ATOM   2073  CG2 ILE E  79     -14.275  -1.674 -22.981  1.00 44.19      E    C  
ANISOU 2073  CG2 ILE E  79     5078   6999   4714   -622    230    781  E    C  
ATOM   2074  CD1 ILE E  79     -15.858  -3.671 -24.747  1.00 44.58      E    C  
ANISOU 2074  CD1 ILE E  79     5082   7373   4484   -365    220    573  E    C  
ATOM   2075  N   ASN E  80     -10.816  -3.697 -24.615  1.00 45.83      E    N  
ANISOU 2075  N   ASN E  80     4526   8338   4550   -571    586    483  E    N  
ATOM   2076  CA  ASN E  80      -9.939  -4.735 -25.141  1.00 46.56      E    C  
ANISOU 2076  CA  ASN E  80     4377   8800   4515   -359    727    271  E    C  
ATOM   2077  C   ASN E  80     -10.309  -6.071 -24.515  1.00 44.32      E    C  
ANISOU 2077  C   ASN E  80     4188   8262   4390    -62    636    -41  E    C  
ATOM   2078  O   ASN E  80     -10.369  -6.191 -23.287  1.00 42.96      E    O  
ANISOU 2078  O   ASN E  80     4065   7792   4465    -67    507    -41  E    O  
ATOM   2079  CB  ASN E  80      -8.468  -4.408 -24.865  1.00 48.53      E    C  
ANISOU 2079  CB  ASN E  80     4292   9361   4787   -475    814    410  E    C  
ATOM   2080  CG  ASN E  80      -7.547  -4.887 -25.969  1.00 52.62      E    C  
ANISOU 2080  CG  ASN E  80     4492  10475   5028   -324   1049    338  E    C  
ATOM   2081  ND2 ASN E  80      -7.003  -6.089 -25.808  1.00 53.29      E    N  
ANISOU 2081  ND2 ASN E  80     4426  10663   5158     43   1115     44  E    N  
ATOM   2082  OD1 ASN E  80      -7.327  -4.185 -26.957  1.00 55.37      E    O  
ANISOU 2082  OD1 ASN E  80     4730  11197   5111   -518   1169    552  E    O  
ATOM   2083  N   VAL E  81     -10.547  -7.072 -25.359  1.00 44.94      E    N  
ANISOU 2083  N   VAL E  81     4315   8453   4306    176    678   -300  E    N  
ATOM   2084  CA  VAL E  81     -10.969  -8.400 -24.930  1.00 43.69      E    C  
ANISOU 2084  CA  VAL E  81     4305   8004   4291    429    537   -584  E    C  
ATOM   2085  C   VAL E  81      -9.838  -9.380 -25.209  1.00 46.08      E    C  
ANISOU 2085  C   VAL E  81     4421   8533   4555    756    647   -850  E    C  
ATOM   2086  O   VAL E  81      -9.248  -9.365 -26.297  1.00 48.86      E    O  
ANISOU 2086  O   VAL E  81     4633   9312   4619    865    851   -938  E    O  
ATOM   2087  CB  VAL E  81     -12.262  -8.833 -25.642  1.00 43.82      E    C  
ANISOU 2087  CB  VAL E  81     4603   7875   4173    435    421   -689  E    C  
ATOM   2088  CG1 VAL E  81     -12.688 -10.221 -25.186  1.00 43.56      E    C  
ANISOU 2088  CG1 VAL E  81     4748   7499   4302    629    216   -943  E    C  
ATOM   2089  CG2 VAL E  81     -13.367  -7.821 -25.390  1.00 41.41      E    C  
ANISOU 2089  CG2 VAL E  81     4418   7403   3915    175    333   -397  E    C  
ATOM   2090  N   THR E  82      -9.537 -10.231 -24.230  1.00 44.88      E    N  
ANISOU 2090  N   THR E  82     4255   8119   4678    935    516   -964  E    N  
ATOM   2091  CA  THR E  82      -8.472 -11.217 -24.357  1.00 47.76      E    C  
ANISOU 2091  CA  THR E  82     4440   8633   5073   1321    590  -1212  E    C  
ATOM   2092  C   THR E  82      -8.959 -12.557 -23.827  1.00 46.66      E    C  
ANISOU 2092  C   THR E  82     4560   8007   5162   1550    332  -1448  E    C  
ATOM   2093  O   THR E  82      -9.543 -12.622 -22.742  1.00 43.15      E    O  
ANISOU 2093  O   THR E  82     4234   7199   4963   1379    113  -1297  E    O  
ATOM   2094  CB  THR E  82      -7.210 -10.778 -23.605  1.00 48.33      E    C  
ANISOU 2094  CB  THR E  82     4119   8950   5296   1292    673  -1006  E    C  
ATOM   2095  CG2 THR E  82      -6.380  -9.837 -24.464  1.00 50.74      E    C  
ANISOU 2095  CG2 THR E  82     4099   9853   5326   1172    949   -837  E    C  
ATOM   2096  OG1 THR E  82      -7.583 -10.104 -22.398  1.00 45.32      E    O  
ANISOU 2096  OG1 THR E  82     3802   8288   5129    960    502   -738  E    O  
ATOM   2097  N   PHE E  83      -8.715 -13.617 -24.592  1.00 50.52      E    N  
ANISOU 2097  N   PHE E  83     5153   8493   5551   1935    348  -1815  E    N  
ATOM   2098  CA  PHE E  83      -9.136 -14.967 -24.240  1.00 51.50      E    C  
ANISOU 2098  CA  PHE E  83     5581   8098   5888   2158     57  -2058  E    C  
ATOM   2099  C   PHE E  83      -7.917 -15.815 -23.901  1.00 55.93      E    C  
ANISOU 2099  C   PHE E  83     5945   8664   6643   2618     77  -2231  E    C  
ATOM   2100  O   PHE E  83      -6.961 -15.874 -24.682  1.00 60.00      E    O  
ANISOU 2100  O   PHE E  83     6233   9601   6965   2962    347  -2425  E    O  
ATOM   2101  CB  PHE E  83      -9.918 -15.616 -25.384  1.00 53.32      E    C  
ANISOU 2101  CB  PHE E  83     6199   8195   5867   2252    -25  -2388  E    C  
ATOM   2102  CG  PHE E  83     -11.225 -14.943 -25.688  1.00 49.95      E    C  
ANISOU 2102  CG  PHE E  83     5963   7728   5286   1819   -110  -2191  E    C  
ATOM   2103  CD1 PHE E  83     -12.327 -15.136 -24.872  1.00 46.85      E    C  
ANISOU 2103  CD1 PHE E  83     5765   6917   5120   1539   -413  -1995  E    C  
ATOM   2104  CD2 PHE E  83     -11.355 -14.125 -26.799  1.00 50.55      E    C  
ANISOU 2104  CD2 PHE E  83     5994   8229   4983   1698    109  -2168  E    C  
ATOM   2105  CE1 PHE E  83     -13.532 -14.520 -25.153  1.00 44.73      E    C  
ANISOU 2105  CE1 PHE E  83     5612   6663   4719   1190   -482  -1791  E    C  
ATOM   2106  CE2 PHE E  83     -12.558 -13.507 -27.086  1.00 48.18      E    C  
ANISOU 2106  CE2 PHE E  83     5845   7895   4565   1333     10  -1956  E    C  
ATOM   2107  CZ  PHE E  83     -13.647 -13.705 -26.262  1.00 45.41      E    C  
ANISOU 2107  CZ  PHE E  83     5658   7134   4460   1101   -279  -1774  E    C  
ATOM   2108  N   ASP E  84      -7.959 -16.474 -22.739  1.00 55.63      E    N  
ANISOU 2108  N   ASP E  84     5968   8193   6975   2637   -206  -2136  E    N  
ATOM   2109  CA  ASP E  84      -6.929 -17.426 -22.316  1.00 59.84      E    C  
ANISOU 2109  CA  ASP E  84     6357   8618   7762   3098   -275  -2272  E    C  
ATOM   2110  C   ASP E  84      -7.652 -18.694 -21.864  1.00 60.11      E    C  
ANISOU 2110  C   ASP E  84     6827   7950   8063   3178   -698  -2401  E    C  
ATOM   2111  O   ASP E  84      -7.873 -18.905 -20.670  1.00 58.04      E    O  
ANISOU 2111  O   ASP E  84     6576   7383   8096   2978   -962  -2125  E    O  
ATOM   2112  CB  ASP E  84      -6.042 -16.842 -21.209  1.00 59.61      E    C  
ANISOU 2112  CB  ASP E  84     5888   8821   7940   2979   -235  -1909  E    C  
ATOM   2113  CG  ASP E  84      -4.788 -17.669 -20.963  1.00 65.69      E    C  
ANISOU 2113  CG  ASP E  84     6379   9650   8929   3505   -238  -2012  E    C  
ATOM   2114  OD1 ASP E  84      -4.845 -18.911 -21.091  1.00 69.54      E    O  
ANISOU 2114  OD1 ASP E  84     7134   9709   9579   3915   -437  -2303  E    O  
ATOM   2115  OD2 ASP E  84      -3.739 -17.074 -20.638  1.00 66.73      E    O1-
ANISOU 2115  OD2 ASP E  84     6025  10247   9083   3508    -65  -1786  E    O1-
ATOM   2116  N   GLY E  85      -8.017 -19.534 -22.830  1.00 62.97      E    N  
ANISOU 2116  N   GLY E  85     7566   8064   8295   3441   -782  -2808  E    N  
ATOM   2117  CA  GLY E  85      -8.695 -20.782 -22.538  1.00 64.38      E    C  
ANISOU 2117  CA  GLY E  85     8213   7531   8716   3490  -1232  -2942  E    C  
ATOM   2118  C   GLY E  85     -10.028 -20.597 -21.845  1.00 59.32      E    C  
ANISOU 2118  C   GLY E  85     7777   6597   8166   2889  -1525  -2593  E    C  
ATOM   2119  O   GLY E  85     -11.017 -20.208 -22.474  1.00 57.55      E    O  
ANISOU 2119  O   GLY E  85     7742   6431   7693   2578  -1520  -2596  E    O  
ATOM   2120  N   ASP E  86     -10.065 -20.874 -20.541  1.00 57.42      E    N  
ANISOU 2120  N   ASP E  86     7468   6090   8259   2727  -1777  -2263  E    N  
ATOM   2121  CA  ASP E  86     -11.284 -20.717 -19.759  1.00 53.48      E    C  
ANISOU 2121  CA  ASP E  86     7094   5398   7828   2181  -2027  -1892  E    C  
ATOM   2122  C   ASP E  86     -11.492 -19.295 -19.260  1.00 48.09      E    C  
ANISOU 2122  C   ASP E  86     6083   5190   6998   1820  -1752  -1555  E    C  
ATOM   2123  O   ASP E  86     -12.565 -18.997 -18.722  1.00 45.18      E    O  
ANISOU 2123  O   ASP E  86     5779   4773   6614   1408  -1876  -1269  E    O  
ATOM   2124  CB  ASP E  86     -11.268 -21.672 -18.562  1.00 55.98      E    C  
ANISOU 2124  CB  ASP E  86     7497   5249   8525   2144  -2433  -1662  E    C  
ATOM   2125  CG  ASP E  86     -11.145 -23.125 -18.975  1.00 62.99      E    C  
ANISOU 2125  CG  ASP E  86     8789   5531   9614   2485  -2791  -1972  E    C  
ATOM   2126  OD1 ASP E  86     -11.138 -23.401 -20.193  1.00 66.30      E    O  
ANISOU 2126  OD1 ASP E  86     9453   5895   9842   2748  -2718  -2409  E    O  
ATOM   2127  OD2 ASP E  86     -11.052 -23.991 -18.079  1.00 65.41      E    O1-
ANISOU 2127  OD2 ASP E  86     9194   5401  10257   2490  -3163  -1782  E    O1-
ATOM   2128  N   THR E  87     -10.508 -18.416 -19.423  1.00 47.38      E    N  
ANISOU 2128  N   THR E  87     5649   5557   6796   1965  -1397  -1573  E    N  
ATOM   2129  CA  THR E  87     -10.545 -17.075 -18.855  1.00 43.23      E    C  
ANISOU 2129  CA  THR E  87     4858   5400   6169   1643  -1185  -1270  E    C  
ATOM   2130  C   THR E  87     -10.669 -16.041 -19.964  1.00 42.15      E    C  
ANISOU 2130  C   THR E  87     4661   5648   5706   1576   -866  -1357  E    C  
ATOM   2131  O   THR E  87      -9.887 -16.051 -20.921  1.00 44.85      E    O  
ANISOU 2131  O   THR E  87     4900   6239   5902   1862   -656  -1597  E    O  
ATOM   2132  CB  THR E  87      -9.291 -16.802 -18.022  1.00 43.67      E    C  
ANISOU 2132  CB  THR E  87     4561   5661   6372   1751  -1105  -1126  E    C  
ATOM   2133  CG2 THR E  87      -9.318 -15.386 -17.463  1.00 40.06      E    C  
ANISOU 2133  CG2 THR E  87     3908   5526   5788   1394   -928   -853  E    C  
ATOM   2134  OG1 THR E  87      -9.223 -17.736 -16.937  1.00 44.80      E    O  
ANISOU 2134  OG1 THR E  87     4758   5454   6810   1779  -1433   -986  E    O  
ATOM   2135  N   VAL E  88     -11.650 -15.152 -19.831  1.00 38.72      E    N  
ANISOU 2135  N   VAL E  88     4276   5286   5150   1218   -830  -1144  E    N  
ATOM   2136  CA  VAL E  88     -11.818 -14.009 -20.720  1.00 37.54      E    C  
ANISOU 2136  CA  VAL E  88     4062   5478   4725   1098   -565  -1127  E    C  
ATOM   2137  C   VAL E  88     -11.567 -12.744 -19.913  1.00 34.87      E    C  
ANISOU 2137  C   VAL E  88     3519   5333   4397    865   -433   -846  E    C  
ATOM   2138  O   VAL E  88     -12.162 -12.550 -18.845  1.00 32.70      E    O  
ANISOU 2138  O   VAL E  88     3292   4903   4230    669   -558   -645  E    O  
ATOM   2139  CB  VAL E  88     -13.215 -13.987 -21.365  1.00 36.65      E    C  
ANISOU 2139  CB  VAL E  88     4200   5264   4461    910   -660  -1116  E    C  
ATOM   2140  CG1 VAL E  88     -14.293 -14.247 -20.321  1.00 34.68      E    C  
ANISOU 2140  CG1 VAL E  88     4056   4746   4375    674   -908   -879  E    C  
ATOM   2141  CG2 VAL E  88     -13.450 -12.658 -22.066  1.00 35.24      E    C  
ANISOU 2141  CG2 VAL E  88     3936   5415   4038    749   -421   -997  E    C  
ATOM   2142  N   THR E  89     -10.681 -11.892 -20.414  1.00 35.61      E    N  
ANISOU 2142  N   THR E  89     3397   5774   4358    874   -192   -829  E    N  
ATOM   2143  CA  THR E  89     -10.328 -10.644 -19.754  1.00 33.96      E    C  
ANISOU 2143  CA  THR E  89     3042   5713   4150    626   -104   -582  E    C  
ATOM   2144  C   THR E  89     -10.796  -9.472 -20.604  1.00 34.18      E    C  
ANISOU 2144  C   THR E  89     3118   5912   3958    440     53   -483  E    C  
ATOM   2145  O   THR E  89     -10.469  -9.393 -21.793  1.00 36.40      E    O  
ANISOU 2145  O   THR E  89     3330   6456   4046    520    208   -570  E    O  
ATOM   2146  CB  THR E  89      -8.819 -10.555 -19.518  1.00 36.15      E    C  
ANISOU 2146  CB  THR E  89     2994   6252   4488    709    -17   -547  E    C  
ATOM   2147  CG2 THR E  89      -8.452  -9.200 -18.939  1.00 35.10      E    C  
ANISOU 2147  CG2 THR E  89     2761   6246   4330    381     26   -291  E    C  
ATOM   2148  OG1 THR E  89      -8.412 -11.586 -18.610  1.00 36.99      E    O  
ANISOU 2148  OG1 THR E  89     3050   6174   4831    879   -201   -585  E    O  
ATOM   2149  N   VAL E  90     -11.564  -8.573 -19.996  1.00 33.01      E    N  
ANISOU 2149  N   VAL E  90     3095   5622   3824    215     11   -298  E    N  
ATOM   2150  CA  VAL E  90     -12.032  -7.357 -20.649  1.00 33.97      E    C  
ANISOU 2150  CA  VAL E  90     3285   5831   3790     45    115   -156  E    C  
ATOM   2151  C   VAL E  90     -11.523  -6.167 -19.850  1.00 34.67      E    C  
ANISOU 2151  C   VAL E  90     3347   5895   3931   -169    122     28  E    C  
ATOM   2152  O   VAL E  90     -11.763  -6.075 -18.641  1.00 32.55      E    O  
ANISOU 2152  O   VAL E  90     3167   5423   3777   -219     16     61  E    O  
ATOM   2153  CB  VAL E  90     -13.566  -7.325 -20.769  1.00 32.39      E    C  
ANISOU 2153  CB  VAL E  90     3296   5450   3559     26     38   -112  E    C  
ATOM   2154  CG1 VAL E  90     -14.001  -6.158 -21.639  1.00 32.77      E    C  
ANISOU 2154  CG1 VAL E  90     3400   5597   3455    -97    131     44  E    C  
ATOM   2155  CG2 VAL E  90     -14.077  -8.637 -21.343  1.00 32.92      E    C  
ANISOU 2155  CG2 VAL E  90     3434   5472   3602    173    -59   -291  E    C  
ATOM   2156  N   GLU E  91     -10.816  -5.264 -20.525  1.00 38.24      E    N  
ANISOU 2156  N   GLU E  91     3692   6563   4273   -321    228    154  E    N  
ATOM   2157  CA  GLU E  91     -10.191  -4.114 -19.886  1.00 41.33      E    C  
ANISOU 2157  CA  GLU E  91     4083   6912   4708   -584    185    339  E    C  
ATOM   2158  C   GLU E  91     -10.651  -2.841 -20.577  1.00 43.72      E    C  
ANISOU 2158  C   GLU E  91     4541   7164   4909   -770    212    526  E    C  
ATOM   2159  O   GLU E  91     -10.687  -2.778 -21.810  1.00 44.37      E    O  
ANISOU 2159  O   GLU E  91     4546   7479   4834   -770    318    582  E    O  
ATOM   2160  CB  GLU E  91      -8.664  -4.223 -19.933  1.00 44.72      E    C  
ANISOU 2160  CB  GLU E  91     4182   7669   5139   -664    228    402  E    C  
ATOM   2161  CG  GLU E  91      -7.934  -2.989 -19.431  1.00 47.39      E    C  
ANISOU 2161  CG  GLU E  91     4512   7993   5499  -1030    137    638  E    C  
ATOM   2162  CD  GLU E  91      -6.457  -3.012 -19.767  1.00 51.53      E    C  
ANISOU 2162  CD  GLU E  91     4623   8969   5986  -1155    197    787  E    C  
ATOM   2163  OE1 GLU E  91      -6.072  -2.429 -20.803  1.00 54.00      E    O  
ANISOU 2163  OE1 GLU E  91     4790   9583   6146  -1311    308    968  E    O  
ATOM   2164  OE2 GLU E  91      -5.680  -3.613 -18.995  1.00 52.57      E    O1-
ANISOU 2164  OE2 GLU E  91     4546   9197   6233  -1101    130    758  E    O1-
ATOM   2165  N   GLY E  92     -10.996  -1.835 -19.786  1.00 46.02      E    N  
ANISOU 2165  N   GLY E  92     5069   7143   5273   -916    103    617  E    N  
ATOM   2166  CA  GLY E  92     -11.419  -0.556 -20.322  1.00 50.45      E    C  
ANISOU 2166  CA  GLY E  92     5826   7556   5788  -1073     77    810  E    C  
ATOM   2167  C   GLY E  92     -10.775   0.591 -19.587  1.00 55.36      E    C  
ANISOU 2167  C   GLY E  92     6602   7953   6477  -1363    -69    940  E    C  
ATOM   2168  O   GLY E  92     -10.406   0.487 -18.415  1.00 55.62      E    O  
ANISOU 2168  O   GLY E  92     6689   7858   6586  -1403   -165    838  E    O  
ATOM   2169  N   GLN E  93     -10.629   1.709 -20.298  1.00 60.08      E    N  
ANISOU 2169  N   GLN E  93     7298   8495   7037  -1603   -120   1185  E    N  
ATOM   2170  CA  GLN E  93     -10.123   2.946 -19.725  1.00 65.37      E    C  
ANISOU 2170  CA  GLN E  93     8208   8854   7777  -1928   -323   1334  E    C  
ATOM   2171  C   GLN E  93     -10.947   4.100 -20.270  1.00 69.84      E    C  
ANISOU 2171  C   GLN E  93     9101   9070   8365  -1954   -407   1502  E    C  
ATOM   2172  O   GLN E  93     -11.186   4.177 -21.479  1.00 70.48      E    O  
ANISOU 2172  O   GLN E  93     9066   9358   8357  -1968   -328   1691  E    O  
ATOM   2173  CB  GLN E  93      -8.636   3.150 -20.043  1.00 68.06      E    C  
ANISOU 2173  CB  GLN E  93     8252   9535   8071  -2332   -372   1575  E    C  
ATOM   2174  CG  GLN E  93      -8.034   4.395 -19.408  1.00 71.07      E    C  
ANISOU 2174  CG  GLN E  93     8900   9575   8529  -2760   -653   1753  E    C  
ATOM   2175  CD  GLN E  93      -6.559   4.238 -19.089  1.00 73.04      E    C  
ANISOU 2175  CD  GLN E  93     8807  10177   8767  -3117   -737   1907  E    C  
ATOM   2176  NE2 GLN E  93      -5.870   3.409 -19.865  1.00 73.33      E    N  
ANISOU 2176  NE2 GLN E  93     8321  10835   8706  -3068   -528   1998  E    N  
ATOM   2177  OE1 GLN E  93      -6.045   4.856 -18.157  1.00 74.69      E    O  
ANISOU 2177  OE1 GLN E  93     9217  10120   9042  -3423   -993   1940  E    O  
ATOM   2178  N   GLU E  94     -11.382   4.985 -19.377  1.00 73.69      E    N  
ANISOU 2178  N   GLU E  94    10011   9031   8956  -1937   -575   1426  E    N  
ATOM   2179  CA  GLU E  94     -12.247   6.106 -19.737  1.00 77.95      E    C  
ANISOU 2179  CA  GLU E  94    10915   9139   9563  -1867   -680   1552  E    C  
ATOM   2180  C   GLU E  94     -11.644   6.979 -20.833  1.00 82.52      E    C  
ANISOU 2180  C   GLU E  94    11476   9752  10126  -2271   -807   1961  E    C  
ATOM   2181  O   GLU E  94     -12.309   7.867 -21.368  1.00 85.24      E    O  
ANISOU 2181  O   GLU E  94    12078   9778  10533  -2236   -911   2147  E    O  
ATOM   2182  CB  GLU E  94     -12.542   6.961 -18.502  1.00 80.71      E    C  
ANISOU 2182  CB  GLU E  94    11757   8900  10009  -1794   -860   1360  E    C  
ATOM   2183  CG  GLU E  94     -13.959   7.506 -18.442  1.00 82.01      E    C  
ANISOU 2183  CG  GLU E  94    12236   8681  10242  -1355   -838   1273  E    C  
ATOM   2184  CD  GLU E  94     -14.979   6.442 -18.089  1.00 78.80      E    C  
ANISOU 2184  CD  GLU E  94    11626   8532   9781   -894   -596   1041  E    C  
ATOM   2185  OE1 GLU E  94     -14.586   5.406 -17.512  1.00 76.28      E    O  
ANISOU 2185  OE1 GLU E  94    11070   8520   9391   -908   -500    874  E    O  
ATOM   2186  OE2 GLU E  94     -16.176   6.644 -18.384  1.00 79.20      E    O1-
ANISOU 2186  OE2 GLU E  94    11740   8482   9869   -534   -525   1065  E    O1-
TER   
ATOM   2187  N   MET K   2     -33.430   0.551 -40.096  1.00 69.14      K    N  
ANISOU 2187  N   MET K   2     7504   9292   9476   1466  -1642   -334  K    N  
ATOM   2188  CA  MET K   2     -33.711   0.027 -41.441  1.00 70.77      K    C  
ANISOU 2188  CA  MET K   2     7482   9898   9510   1372  -1816   -289  K    C  
ATOM   2189  C   MET K   2     -32.868  -1.218 -41.721  1.00 68.33      K    C  
ANISOU 2189  C   MET K   2     7169   9966   8827   1156  -1537   -343  K    C  
ATOM   2190  O   MET K   2     -33.292  -2.325 -41.411  1.00 67.35      K    O  
ANISOU 2190  O   MET K   2     6884   9936   8772   1186  -1179   -677  K    O  
ATOM   2191  CB  MET K   2     -33.465   1.086 -42.536  1.00 73.87      K    C  
ANISOU 2191  CB  MET K   2     8004  10330   9732   1349  -2268    124  K    C  
ATOM   2192  CG  MET K   2     -34.274   2.399 -42.345  1.00 77.78      K    C  
ANISOU 2192  CG  MET K   2     8556  10455  10540   1592  -2548    223  K    C  
ATOM   2193  SD  MET K   2     -33.251   3.870 -42.422  1.00 80.10      K    S  
ANISOU 2193  SD  MET K   2     9257  10445  10731   1484  -2700    700  K    S  
ATOM   2194  CE  MET K   2     -32.648   3.897 -44.065  1.00 82.21      K    C  
ANISOU 2194  CE  MET K   2     9670  11014  10553   1397  -2867   1083  K    C  
ATOM   2195  N   ASP K   3     -31.688  -1.071 -42.321  1.00 65.58      K    N  
ANISOU 2195  N   ASP K   3     7001   9808   8110    941  -1641    -22  K    N  
ATOM   2196  CA  ASP K   3     -30.855  -2.237 -42.618  1.00 60.84      K    C  
ANISOU 2196  CA  ASP K   3     6410   9576   7132    746  -1379    -45  K    C  
ATOM   2197  C   ASP K   3     -29.644  -2.300 -41.682  1.00 56.64      K    C  
ANISOU 2197  C   ASP K   3     6089   8971   6459    663  -1151    -47  K    C  
ATOM   2198  O   ASP K   3     -29.466  -1.466 -40.791  1.00 57.18      K    O  
ANISOU 2198  O   ASP K   3     6290   8701   6736    761  -1215    -70  K    O  
ATOM   2199  CB  ASP K   3     -30.406  -2.237 -44.082  1.00 61.67      K    C  
ANISOU 2199  CB  ASP K   3     6547   9989   6896    596  -1617    286  K    C  
ATOM   2200  CG  ASP K   3     -31.545  -1.979 -45.041  1.00 64.74      K    C  
ANISOU 2200  CG  ASP K   3     6785  10442   7372    789  -1971    274  K    C  
ATOM   2201  OD1 ASP K   3     -32.711  -2.003 -44.598  1.00 65.81      K    O  
ANISOU 2201  OD1 ASP K   3     6685  10441   7879    982  -1998    -55  K    O  
ATOM   2202  OD2 ASP K   3     -31.275  -1.724 -46.233  1.00 66.79      K    O1-
ANISOU 2202  OD2 ASP K   3     7177  10865   7334    795  -2219    579  K    O1-
ATOM   2203  N   ILE K   4     -28.816  -3.327 -41.880  1.00 52.97      K    N  
ANISOU 2203  N   ILE K   4     5655   8839   5631    515   -904    -63  K    N  
ATOM   2204  CA  ILE K   4     -27.579  -3.522 -41.124  1.00 49.33      K    C  
ANISOU 2204  CA  ILE K   4     5363   8403   4977    474   -730   -111  K    C  
ATOM   2205  C   ILE K   4     -26.423  -3.496 -42.113  1.00 47.59      K    C  
ANISOU 2205  C   ILE K   4     5155   8446   4483    175   -830    216  K    C  
ATOM   2206  O   ILE K   4     -26.405  -4.278 -43.071  1.00 46.43      K    O  
ANISOU 2206  O   ILE K   4     4957   8631   4053     50   -747    336  K    O  
ATOM   2207  CB  ILE K   4     -27.586  -4.840 -40.331  1.00 47.19      K    C  
ANISOU 2207  CB  ILE K   4     5168   8266   4496    644   -252   -451  K    C  
ATOM   2208  CG1 ILE K   4     -28.872  -4.968 -39.515  1.00 47.33      K    C  
ANISOU 2208  CG1 ILE K   4     5176   7971   4838    940    -25   -755  K    C  
ATOM   2209  CG2 ILE K   4     -26.362  -4.933 -39.432  1.00 45.95      K    C  
ANISOU 2209  CG2 ILE K   4     5219   8118   4122    736   -154   -565  K    C  
ATOM   2210  CD1 ILE K   4     -29.367  -6.390 -39.386  1.00 45.83      K    C  
ANISOU 2210  CD1 ILE K   4     4981   7853   4577    992    488   -995  K    C  
ATOM   2211  N   GLN K   5     -25.468  -2.599 -41.888  1.00 47.03      K    N  
ANISOU 2211  N   GLN K   5     5143   8192   4533     65   -982    338  K    N  
ATOM   2212  CA  GLN K   5     -24.308  -2.456 -42.757  1.00 46.39      K    C  
ANISOU 2212  CA  GLN K   5     5061   8257   4309   -228   -998    641  K    C  
ATOM   2213  C   GLN K   5     -23.133  -3.230 -42.175  1.00 43.03      K    C  
ANISOU 2213  C   GLN K   5     4627   8060   3663   -272   -791    439  K    C  
ATOM   2214  O   GLN K   5     -22.764  -3.029 -41.013  1.00 42.79      K    O  
ANISOU 2214  O   GLN K   5     4621   7878   3761   -107   -819    123  K    O  
ATOM   2215  CB  GLN K   5     -23.936  -0.983 -42.935  1.00 49.72      K    C  
ANISOU 2215  CB  GLN K   5     5508   8288   5096   -353  -1217    865  K    C  
ATOM   2216  CG  GLN K   5     -25.057  -0.123 -43.493  1.00 52.49      K    C  
ANISOU 2216  CG  GLN K   5     5926   8398   5618   -237  -1430   1079  K    C  
ATOM   2217  CD  GLN K   5     -25.404   1.041 -42.586  1.00 54.31      K    C  
ANISOU 2217  CD  GLN K   5     6190   8174   6272   -114  -1602    957  K    C  
ATOM   2218  NE2 GLN K   5     -26.631   1.049 -42.077  1.00 53.37      K    N  
ANISOU 2218  NE2 GLN K   5     6062   7954   6260    154  -1689    779  K    N  
ATOM   2219  OE1 GLN K   5     -24.579   1.922 -42.345  1.00 56.70      K    O  
ANISOU 2219  OE1 GLN K   5     6510   8194   6839   -265  -1636   1001  K    O  
ATOM   2220  N   VAL K   6     -22.553  -4.111 -42.982  1.00 40.75      K    N  
ANISOU 2220  N   VAL K   6     4350   7939   3194   -421   -536    564  K    N  
ATOM   2221  CA  VAL K   6     -21.399  -4.912 -42.590  1.00 38.02      K    C  
ANISOU 2221  CA  VAL K   6     3990   7604   2852   -423   -298    379  K    C  
ATOM   2222  C   VAL K   6     -20.217  -4.450 -43.429  1.00 39.74      K    C  
ANISOU 2222  C   VAL K   6     4108   7988   3005   -751   -347    678  K    C  
ATOM   2223  O   VAL K   6     -20.185  -4.666 -44.647  1.00 39.90      K    O  
ANISOU 2223  O   VAL K   6     4156   7958   3047   -880   -265    946  K    O  
ATOM   2224  CB  VAL K   6     -21.655  -6.414 -42.770  1.00 34.10      K    C  
ANISOU 2224  CB  VAL K   6     3548   6888   2520   -297    -43    248  K    C  
ATOM   2225  CG1 VAL K   6     -20.570  -7.226 -42.077  1.00 32.83      K    C  
ANISOU 2225  CG1 VAL K   6     3401   6627   2444   -202     52     75  K    C  
ATOM   2226  CG2 VAL K   6     -23.031  -6.783 -42.242  1.00 32.34      K    C  
ANISOU 2226  CG2 VAL K   6     3385   6555   2349    -94     12     83  K    C  
ATOM   2227  N   GLN K   7     -19.246  -3.813 -42.783  1.00 41.19      K    N  
ANISOU 2227  N   GLN K   7     4157   8296   3196   -860   -522    561  K    N  
ATOM   2228  CA  GLN K   7     -18.033  -3.341 -43.438  1.00 43.42      K    C  
ANISOU 2228  CA  GLN K   7     4289   8507   3701  -1190   -463    766  K    C  
ATOM   2229  C   GLN K   7     -16.851  -4.128 -42.889  1.00 41.51      K    C  
ANISOU 2229  C   GLN K   7     3903   8576   3294  -1165   -363    452  K    C  
ATOM   2230  O   GLN K   7     -16.543  -4.041 -41.695  1.00 40.11      K    O  
ANISOU 2230  O   GLN K   7     3646   8361   3231   -928   -533    -31  K    O  
ATOM   2231  CB  GLN K   7     -17.841  -1.840 -43.221  1.00 48.19      K    C  
ANISOU 2231  CB  GLN K   7     4779   8590   4940  -1316   -651    746  K    C  
ATOM   2232  CG  GLN K   7     -16.549  -1.282 -43.795  1.00 52.94      K    C  
ANISOU 2232  CG  GLN K   7     5177   9011   5928  -1677   -498    885  K    C  
ATOM   2233  CD  GLN K   7     -16.429  -1.491 -45.293  1.00 55.08      K    C  
ANISOU 2233  CD  GLN K   7     5609   9336   5982  -1890   -194   1470  K    C  
ATOM   2234  NE2 GLN K   7     -15.199  -1.635 -45.771  1.00 57.23      K    N  
ANISOU 2234  NE2 GLN K   7     5719   9633   6392  -2156     71   1564  K    N  
ATOM   2235  OE1 GLN K   7     -17.428  -1.523 -46.011  1.00 55.08      K    O  
ANISOU 2235  OE1 GLN K   7     5882   9347   5700  -1779   -204   1810  K    O  
ATOM   2236  N   VAL K   8     -16.196  -4.894 -43.757  1.00 41.56      K    N  
ANISOU 2236  N   VAL K   8     3899   8792   3100  -1327   -111    686  K    N  
ATOM   2237  CA  VAL K   8     -15.108  -5.783 -43.370  1.00 40.90      K    C  
ANISOU 2237  CA  VAL K   8     3691   8788   3060  -1211    -27    392  K    C  
ATOM   2238  C   VAL K   8     -13.851  -5.370 -44.121  1.00 44.24      K    C  
ANISOU 2238  C   VAL K   8     3928   9373   3508  -1619     90    616  K    C  
ATOM   2239  O   VAL K   8     -13.877  -5.210 -45.346  1.00 44.55      K    O  
ANISOU 2239  O   VAL K   8     4162   9064   3699  -1723    178   1007  K    O  
ATOM   2240  CB  VAL K   8     -15.454  -7.256 -43.653  1.00 37.77      K    C  
ANISOU 2240  CB  VAL K   8     3544   7886   2922   -870     43    333  K    C  
ATOM   2241  CG1 VAL K   8     -14.262  -8.153 -43.353  1.00 37.60      K    C  
ANISOU 2241  CG1 VAL K   8     3442   7911   2936   -782     67    171  K    C  
ATOM   2242  CG2 VAL K   8     -16.667  -7.676 -42.841  1.00 35.87      K    C  
ANISOU 2242  CG2 VAL K   8     3452   7408   2770   -565     59    164  K    C  
ATOM   2243  N   ASN K   9     -12.756  -5.200 -43.383  1.00 47.10      K    N  
ANISOU 2243  N   ASN K   9     3922   9865   4109  -1663     40    210  K    N  
ATOM   2244  CA  ASN K   9     -11.460  -4.865 -43.955  1.00 51.57      K    C  
ANISOU 2244  CA  ASN K   9     4223  10253   5117  -1973    197    272  K    C  
ATOM   2245  C   ASN K   9     -10.416  -5.817 -43.394  1.00 51.13      K    C  
ANISOU 2245  C   ASN K   9     4101  10511   4814  -1738    181   -132  K    C  
ATOM   2246  O   ASN K   9     -10.382  -6.063 -42.184  1.00 49.76      K    O  
ANISOU 2246  O   ASN K   9     3859  10540   4507  -1374    -51   -675  K    O  
ATOM   2247  CB  ASN K   9     -11.074  -3.413 -43.649  1.00 57.50      K    C  
ANISOU 2247  CB  ASN K   9     4577  10518   6752  -2225     41     48  K    C  
ATOM   2248  CG  ASN K   9     -10.562  -2.677 -44.872  1.00 62.08      K    C  
ANISOU 2248  CG  ASN K   9     5077  10682   7830  -2681    423    533  K    C  
ATOM   2249  ND2 ASN K   9     -11.277  -1.634 -45.277  1.00 64.25      K    N  
ANISOU 2249  ND2 ASN K   9     5528  10478   8404  -2793    456    843  K    N  
ATOM   2250  OD1 ASN K   9      -9.534  -3.040 -45.445  1.00 63.89      K    O  
ANISOU 2250  OD1 ASN K   9     5280  10824   8172  -2736    691    603  K    O  
ATOM   2251  N   ILE K  10      -9.574  -6.354 -44.274  1.00 53.06      K    N  
ANISOU 2251  N   ILE K  10     4478  10664   5017  -1828    383    115  K    N  
ATOM   2252  CA  ILE K  10      -8.492  -7.250 -43.882  1.00 54.58      K    C  
ANISOU 2252  CA  ILE K  10     4600  11139   5000  -1654    360   -205  K    C  
ATOM   2253  C   ILE K  10      -7.284  -6.923 -44.751  1.00 60.60      K    C  
ANISOU 2253  C   ILE K  10     5137  11571   6317  -1943    619    -32  K    C  
ATOM   2254  O   ILE K  10      -7.351  -7.030 -45.981  1.00 60.29      K    O  
ANISOU 2254  O   ILE K  10     5416  11172   6318  -2016    832    459  K    O  
ATOM   2255  CB  ILE K  10      -8.890  -8.732 -44.005  1.00 49.08      K    C  
ANISOU 2255  CB  ILE K  10     4279  10379   3990  -1311    138    -94  K    C  
ATOM   2256  CG1 ILE K  10      -7.663  -9.639 -43.945  1.00 49.81      K    C  
ANISOU 2256  CG1 ILE K  10     4287  10588   4049  -1210    123   -241  K    C  
ATOM   2257  CG2 ILE K  10      -9.700  -8.977 -45.266  1.00 46.20      K    C  
ANISOU 2257  CG2 ILE K  10     4303   9409   3842  -1280    218    348  K    C  
ATOM   2258  CD1 ILE K  10      -8.003 -11.109 -44.014  1.00 47.23      K    C  
ANISOU 2258  CD1 ILE K  10     4039  10035   3873   -937     36   -119  K    C  
ATOM   2259  N   ASP K  11      -6.187  -6.516 -44.114  1.00 66.48      K    N  
ANISOU 2259  N   ASP K  11     5337  12318   7603  -2007    548   -520  K    N  
ATOM   2260  CA  ASP K  11      -5.051  -5.907 -44.799  1.00 73.70      K    C  
ANISOU 2260  CA  ASP K  11     5871  12797   9335  -2331    798   -428  K    C  
ATOM   2261  C   ASP K  11      -3.757  -6.477 -44.241  1.00 76.87      K    C  
ANISOU 2261  C   ASP K  11     5943  13443   9819  -2183    684   -913  K    C  
ATOM   2262  O   ASP K  11      -3.489  -6.346 -43.043  1.00 78.25      K    O  
ANISOU 2262  O   ASP K  11     5848  13796  10086  -1933    292  -1578  K    O  
ATOM   2263  CB  ASP K  11      -5.068  -4.384 -44.625  1.00 79.85      K    C  
ANISOU 2263  CB  ASP K  11     6201  13073  11065  -2637    735   -564  K    C  
ATOM   2264  CG  ASP K  11      -4.473  -3.651 -45.810  1.00 85.75      K    C  
ANISOU 2264  CG  ASP K  11     6811  13230  12538  -3015   1214    -82  K    C  
ATOM   2265  OD1 ASP K  11      -3.488  -4.156 -46.388  1.00 87.62      K    O  
ANISOU 2265  OD1 ASP K  11     6984  13425  12881  -3029   1477     72  K    O  
ATOM   2266  OD2 ASP K  11      -4.969  -2.554 -46.142  1.00 88.74      K    O1-
ANISOU 2266  OD2 ASP K  11     7164  13176  13377  -3268   1344    165  K    O1-
ATOM   2267  N   ASP K  12      -2.952  -7.091 -45.103  1.00 71.13      K    N  
ANISOU 2267  N   ASP K  12     6895  12528   7603   1334  -1489   -909  K    N  
ATOM   2268  CA  ASP K  12      -1.612  -7.528 -44.727  1.00 76.39      K    C  
ANISOU 2268  CA  ASP K  12     7234  13774   8016   1626  -1676  -1153  K    C  
ATOM   2269  C   ASP K  12      -0.630  -6.987 -45.765  1.00 78.73      K    C  
ANISOU 2269  C   ASP K  12     7118  14316   8480   1370  -1587  -1328  K    C  
ATOM   2270  O   ASP K  12      -0.874  -5.975 -46.434  1.00 77.51      K    O  
ANISOU 2270  O   ASP K  12     6905  13914   8630    920  -1369  -1345  K    O  
ATOM   2271  CB  ASP K  12      -1.544  -9.055 -44.580  1.00 77.58      K    C  
ANISOU 2271  CB  ASP K  12     7674  13946   7855   2205  -1761   -949  K    C  
ATOM   2272  CG  ASP K  12      -1.959  -9.791 -45.840  1.00 75.87      K    C  
ANISOU 2272  CG  ASP K  12     7698  13405   7724   2235  -1617   -678  K    C  
ATOM   2273  OD1 ASP K  12      -2.297  -9.132 -46.845  1.00 74.14      K    O  
ANISOU 2273  OD1 ASP K  12     7403  12973   7792   1834  -1476   -624  K    O  
ATOM   2274  OD2 ASP K  12      -1.940 -11.040 -45.825  1.00 76.64      K    O1-
ANISOU 2274  OD2 ASP K  12     8092  13447   7580   2666  -1597   -519  K    O1-
ATOM   2275  N   ASN K  13       0.505  -7.667 -45.912  1.00 82.79      K    N  
ANISOU 2275  N   ASN K  13     7437  15219   8801   1661  -1664  -1426  K    N  
ATOM   2276  CA  ASN K  13       1.538  -7.236 -46.848  1.00 85.16      K    C  
ANISOU 2276  CA  ASN K  13     7366  15757   9234   1431  -1561  -1613  K    C  
ATOM   2277  C   ASN K  13       1.073  -7.485 -48.278  1.00 81.57      K    C  
ANISOU 2277  C   ASN K  13     7011  15010   8972   1371  -1452  -1345  K    C  
ATOM   2278  O   ASN K  13       0.971  -8.636 -48.714  1.00 80.55      K    O  
ANISOU 2278  O   ASN K  13     7134  14767   8704   1726  -1473  -1101  K    O  
ATOM   2279  CB  ASN K  13       2.846  -7.971 -46.568  1.00 90.33      K    C  
ANISOU 2279  CB  ASN K  13     7878  16839   9603   1785  -1615  -1745  K    C  
ATOM   2280  CG  ASN K  13       3.284  -7.854 -45.123  1.00 95.34      K    C  
ANISOU 2280  CG  ASN K  13     8407  17842   9976   1923  -1714  -1982  K    C  
ATOM   2281  ND2 ASN K  13       3.075  -8.915 -44.353  1.00 95.83      K    N  
ANISOU 2281  ND2 ASN K  13     8774  17884   9752   2449  -1794  -1785  K    N  
ATOM   2282  OD1 ASN K  13       3.807  -6.822 -44.702  1.00 98.03      K    O  
ANISOU 2282  OD1 ASN K  13     8403  18487  10359   1553  -1680  -2354  K    O  
ATOM   2283  N   GLY K  14       0.784  -6.408 -49.008  1.00 81.02      K    N  
ANISOU 2283  N   GLY K  14     6903  14658   9222    887  -1214  -1355  K    N  
ATOM   2284  CA  GLY K  14       0.504  -6.483 -50.423  1.00 79.06      K    C  
ANISOU 2284  CA  GLY K  14     6778  14112   9150    780  -1031  -1112  K    C  
ATOM   2285  C   GLY K  14      -0.931  -6.797 -50.792  1.00 74.84      K    C  
ANISOU 2285  C   GLY K  14     6688  13089   8658    805   -959   -730  K    C  
ATOM   2286  O   GLY K  14      -1.309  -6.603 -51.953  1.00 73.67      K    O  
ANISOU 2286  O   GLY K  14     6614  12729   8650    657   -784   -540  K    O  
ATOM   2287  N   LYS K  15      -1.741  -7.276 -49.852  1.00 71.58      K    N  
ANISOU 2287  N   LYS K  15     6553  12539   8103    989  -1077   -629  K    N  
ATOM   2288  CA  LYS K  15      -3.126  -7.638 -50.119  1.00 66.75      K    C  
ANISOU 2288  CA  LYS K  15     6321  11544   7496    988  -1005   -326  K    C  
ATOM   2289  C   LYS K  15      -4.051  -6.818 -49.232  1.00 62.53      K    C  
ANISOU 2289  C   LYS K  15     5917  10793   7049    826   -969   -305  K    C  
ATOM   2290  O   LYS K  15      -3.813  -6.696 -48.026  1.00 62.84      K    O  
ANISOU 2290  O   LYS K  15     5929  10947   7000    899  -1091   -481  K    O  
ATOM   2291  CB  LYS K  15      -3.369  -9.131 -49.879  1.00 67.51      K    C  
ANISOU 2291  CB  LYS K  15     6716  11604   7330   1348  -1097   -216  K    C  
ATOM   2292  CG  LYS K  15      -2.436 -10.058 -50.635  1.00 70.41      K    C  
ANISOU 2292  CG  LYS K  15     7016  12159   7576   1577  -1097   -227  K    C  
ATOM   2293  CD  LYS K  15      -2.856 -11.509 -50.452  1.00 71.67      K    C  
ANISOU 2293  CD  LYS K  15     7598  12151   7483   1900  -1055    -91  K    C  
ATOM   2294  CE  LYS K  15      -1.786 -12.468 -50.943  1.00 74.90      K    C  
ANISOU 2294  CE  LYS K  15     7978  12754   7726   2233  -1029   -108  K    C  
ATOM   2295  NZ  LYS K  15      -1.211 -12.039 -52.247  1.00 75.34      K    N1+
ANISOU 2295  NZ  LYS K  15     7735  12931   7962   2003   -968   -133  K    N1+
ATOM   2296  N   ASN K  16      -5.103  -6.261 -49.829  1.00 59.16      K    N  
ANISOU 2296  N   ASN K  16     5622  10096   6762    638   -794    -84  K    N  
ATOM   2297  CA  ASN K  16      -6.156  -5.578 -49.088  1.00 56.68      K    C  
ANISOU 2297  CA  ASN K  16     5475   9546   6513    533   -725      1  K    C  
ATOM   2298  C   ASN K  16      -7.504  -6.005 -49.642  1.00 52.77      K    C  
ANISOU 2298  C   ASN K  16     5203   8887   5962    561   -662    288  K    C  
ATOM   2299  O   ASN K  16      -7.752  -5.882 -50.846  1.00 51.54      K    O  
ANISOU 2299  O   ASN K  16     4985   8756   5843    498   -538    451  K    O  
ATOM   2300  CB  ASN K  16      -6.010  -4.056 -49.163  1.00 58.74      K    C  
ANISOU 2300  CB  ASN K  16     5610   9700   7008    256   -484    -55  K    C  
ATOM   2301  CG  ASN K  16      -6.929  -3.340 -48.191  1.00 59.53      K    C  
ANISOU 2301  CG  ASN K  16     5892   9561   7164    178   -397     -9  K    C  
ATOM   2302  ND2 ASN K  16      -7.283  -2.102 -48.511  1.00 60.00      K    N  
ANISOU 2302  ND2 ASN K  16     5987   9401   7411     -5    -78     94  K    N  
ATOM   2303  OD1 ASN K  16      -7.322  -3.900 -47.165  1.00 59.71      K    O  
ANISOU 2303  OD1 ASN K  16     6059   9574   7054    306   -577    -48  K    O  
ATOM   2304  N   PHE K  17      -8.369  -6.498 -48.764  1.00 51.52      K    N  
ANISOU 2304  N   PHE K  17     5279   8606   5688    645   -735    325  K    N  
ATOM   2305  CA  PHE K  17      -9.729  -6.873 -49.114  1.00 49.85      K    C  
ANISOU 2305  CA  PHE K  17     5239   8304   5398    619   -663    526  K    C  
ATOM   2306  C   PHE K  17     -10.700  -5.895 -48.466  1.00 48.87      K    C  
ANISOU 2306  C   PHE K  17     5178   8018   5371    538   -568    628  K    C  
ATOM   2307  O   PHE K  17     -10.471  -5.430 -47.345  1.00 49.11      K    O  
ANISOU 2307  O   PHE K  17     5260   7940   5459    536   -607    505  K    O  
ATOM   2308  CB  PHE K  17     -10.047  -8.298 -48.658  1.00 50.32      K    C  
ANISOU 2308  CB  PHE K  17     5567   8317   5235    751   -738    471  K    C  
ATOM   2309  CG  PHE K  17      -9.177  -9.354 -49.280  1.00 51.76      K    C  
ANISOU 2309  CG  PHE K  17     5763   8608   5293    876   -764    400  K    C  
ATOM   2310  CD1 PHE K  17      -9.048 -10.597 -48.682  1.00 52.50      K    C  
ANISOU 2310  CD1 PHE K  17     6156   8612   5181   1084   -773    327  K    C  
ATOM   2311  CD2 PHE K  17      -8.491  -9.110 -50.457  1.00 52.65      K    C  
ANISOU 2311  CD2 PHE K  17     5637   8882   5486    814   -731    422  K    C  
ATOM   2312  CE1 PHE K  17      -8.256 -11.576 -49.245  1.00 53.53      K    C  
ANISOU 2312  CE1 PHE K  17     6349   8807   5184   1245   -737    287  K    C  
ATOM   2313  CE2 PHE K  17      -7.695 -10.085 -51.024  1.00 53.30      K    C  
ANISOU 2313  CE2 PHE K  17     5744   9053   5454    941   -733    362  K    C  
ATOM   2314  CZ  PHE K  17      -7.578 -11.320 -50.416  1.00 53.81      K    C  
ANISOU 2314  CZ  PHE K  17     6112   9022   5311   1166   -730    300  K    C  
ATOM   2315  N   ASP K  18     -11.784  -5.587 -49.174  1.00 48.24      K    N  
ANISOU 2315  N   ASP K  18     5079   7970   5279    490   -436    849  K    N  
ATOM   2316  CA  ASP K  18     -12.802  -4.657 -48.693  1.00 48.39      K    C  
ANISOU 2316  CA  ASP K  18     5154   7866   5367    474   -304   1001  K    C  
ATOM   2317  C   ASP K  18     -14.170  -5.274 -48.953  1.00 46.52      K    C  
ANISOU 2317  C   ASP K  18     4962   7768   4947    482   -295   1126  K    C  
ATOM   2318  O   ASP K  18     -14.605  -5.361 -50.105  1.00 46.21      K    O  
ANISOU 2318  O   ASP K  18     4764   7989   4803    482   -231   1264  K    O  
ATOM   2319  CB  ASP K  18     -12.673  -3.296 -49.378  1.00 50.93      K    C  
ANISOU 2319  CB  ASP K  18     5350   8153   5847    464    -60   1176  K    C  
ATOM   2320  CG  ASP K  18     -13.116  -2.150 -48.491  1.00 52.86      K    C  
ANISOU 2320  CG  ASP K  18     5716   8140   6228    450    126   1238  K    C  
ATOM   2321  OD1 ASP K  18     -14.337  -1.900 -48.405  1.00 53.02      K    O  
ANISOU 2321  OD1 ASP K  18     5796   8166   6184    544    219   1452  K    O  
ATOM   2322  OD2 ASP K  18     -12.242  -1.496 -47.884  1.00 54.28      K    O1-
ANISOU 2322  OD2 ASP K  18     5919   8143   6564    332    201   1051  K    O1-
ATOM   2323  N   TYR K  19     -14.844  -5.700 -47.888  1.00 46.27      K    N  
ANISOU 2323  N   TYR K  19     5124   7606   4851    472   -346   1051  K    N  
ATOM   2324  CA  TYR K  19     -16.149  -6.344 -47.979  1.00 46.98      K    C  
ANISOU 2324  CA  TYR K  19     5252   7840   4758    413   -309   1087  K    C  
ATOM   2325  C   TYR K  19     -17.209  -5.410 -47.412  1.00 48.06      K    C  
ANISOU 2325  C   TYR K  19     5385   7930   4945    455   -201   1248  K    C  
ATOM   2326  O   TYR K  19     -17.101  -4.965 -46.264  1.00 47.80      K    O  
ANISOU 2326  O   TYR K  19     5523   7606   5031    480   -204   1203  K    O  
ATOM   2327  CB  TYR K  19     -16.158  -7.676 -47.230  1.00 47.20      K    C  
ANISOU 2327  CB  TYR K  19     5561   7723   4651    366   -374    866  K    C  
ATOM   2328  CG  TYR K  19     -15.044  -8.616 -47.628  1.00 47.85      K    C  
ANISOU 2328  CG  TYR K  19     5713   7797   4671    404   -438    727  K    C  
ATOM   2329  CD1 TYR K  19     -15.155  -9.413 -48.758  1.00 48.56      K    C  
ANISOU 2329  CD1 TYR K  19     5737   8099   4616    294   -371    693  K    C  
ATOM   2330  CD2 TYR K  19     -13.884  -8.711 -46.871  1.00 47.90      K    C  
ANISOU 2330  CD2 TYR K  19     5833   7634   4731    563   -552    620  K    C  
ATOM   2331  CE1 TYR K  19     -14.143 -10.274 -49.128  1.00 48.94      K    C  
ANISOU 2331  CE1 TYR K  19     5880   8110   4605    353   -387    584  K    C  
ATOM   2332  CE2 TYR K  19     -12.868  -9.572 -47.230  1.00 48.46      K    C  
ANISOU 2332  CE2 TYR K  19     5955   7740   4717    669   -593    521  K    C  
ATOM   2333  CZ  TYR K  19     -13.002 -10.349 -48.361  1.00 49.19      K    C  
ANISOU 2333  CZ  TYR K  19     6029   7963   4696    569   -496    517  K    C  
ATOM   2334  OH  TYR K  19     -11.995 -11.209 -48.729  1.00 50.36      K    O  
ANISOU 2334  OH  TYR K  19     6259   8116   4759    697   -496    435  K    O  
ATOM   2335  N   THR K  20     -18.232  -5.123 -48.215  1.00 49.29      K    N  
ANISOU 2335  N   THR K  20     5333   8416   4978    485    -98   1434  K    N  
ATOM   2336  CA  THR K  20     -19.346  -4.272 -47.806  1.00 50.59      K    C  
ANISOU 2336  CA  THR K  20     5461   8618   5141    591     34   1629  K    C  
ATOM   2337  C   THR K  20     -20.642  -5.041 -48.024  1.00 50.55      K    C  
ANISOU 2337  C   THR K  20     5325   9007   4876    493     35   1574  K    C  
ATOM   2338  O   THR K  20     -21.021  -5.315 -49.167  1.00 50.94      K    O  
ANISOU 2338  O   THR K  20     5098   9538   4718    478     46   1616  K    O  
ATOM   2339  CB  THR K  20     -19.355  -2.956 -48.584  1.00 52.77      K    C  
ANISOU 2339  CB  THR K  20     5573   8998   5478    817    225   1952  K    C  
ATOM   2340  CG2 THR K  20     -20.087  -1.878 -47.798  1.00 53.96      K    C  
ANISOU 2340  CG2 THR K  20     5827   8957   5719    975    419   2150  K    C  
ATOM   2341  OG1 THR K  20     -18.008  -2.534 -48.828  1.00 53.49      K    O  
ANISOU 2341  OG1 THR K  20     5722   8841   5761    804    250   1916  K    O  
ATOM   2342  N   TYR K  21     -21.315  -5.390 -46.932  1.00 50.83      K    N  
ANISOU 2342  N   TYR K  21     5543   8871   4898    401     40   1449  K    N  
ATOM   2343  CA  TYR K  21     -22.585  -6.096 -46.974  1.00 52.18      K    C  
ANISOU 2343  CA  TYR K  21     5599   9397   4831    242     90   1330  K    C  
ATOM   2344  C   TYR K  21     -23.700  -5.210 -46.437  1.00 52.70      K    C  
ANISOU 2344  C   TYR K  21     5571   9560   4892    395    200   1523  K    C  
ATOM   2345  O   TYR K  21     -23.466  -4.261 -45.683  1.00 52.17      K    O  
ANISOU 2345  O   TYR K  21     5674   9112   5036    569    252   1686  K    O  
ATOM   2346  CB  TYR K  21     -22.542  -7.384 -46.147  1.00 52.62      K    C  
ANISOU 2346  CB  TYR K  21     5992   9157   4843    -12     82    997  K    C  
ATOM   2347  CG  TYR K  21     -21.672  -8.493 -46.689  1.00 53.73      K    C  
ANISOU 2347  CG  TYR K  21     6257   9243   4914   -155     48    790  K    C  
ATOM   2348  CD1 TYR K  21     -20.289  -8.428 -46.593  1.00 53.35      K    C  
ANISOU 2348  CD1 TYR K  21     6368   8876   5027    -14    -63    813  K    C  
ATOM   2349  CD2 TYR K  21     -22.236  -9.621 -47.269  1.00 55.74      K    C  
ANISOU 2349  CD2 TYR K  21     6475   9779   4925   -449    165    543  K    C  
ATOM   2350  CE1 TYR K  21     -19.494  -9.447 -47.076  1.00 53.97      K    C  
ANISOU 2350  CE1 TYR K  21     6571   8908   5028    -89    -69    650  K    C  
ATOM   2351  CE2 TYR K  21     -21.449 -10.647 -47.750  1.00 56.52      K    C  
ANISOU 2351  CE2 TYR K  21     6748   9770   4956   -571    201    361  K    C  
ATOM   2352  CZ  TYR K  21     -20.079 -10.556 -47.650  1.00 55.89      K    C  
ANISOU 2352  CZ  TYR K  21     6834   9359   5042   -354     77    443  K    C  
ATOM   2353  OH  TYR K  21     -19.292 -11.577 -48.127  1.00 57.03      K    O  
ANISOU 2353  OH  TYR K  21     7158   9403   5107   -420    135    289  K    O  
ATOM   2354  N   THR K  22     -24.928  -5.546 -46.825  1.00 55.10      K    N  
ANISOU 2354  N   THR K  22     5590  10412   4933    309    259   1474  K    N  
ATOM   2355  CA  THR K  22     -26.121  -4.934 -46.255  1.00 55.99      K    C  
ANISOU 2355  CA  THR K  22     5592  10692   4991    438    369   1607  K    C  
ATOM   2356  C   THR K  22     -27.160  -6.022 -46.041  1.00 57.82      K    C  
ANISOU 2356  C   THR K  22     5732  11248   4987     90    413   1267  K    C  
ATOM   2357  O   THR K  22     -27.632  -6.629 -47.007  1.00 59.46      K    O  
ANISOU 2357  O   THR K  22     5595  12087   4910    -91    419   1108  K    O  
ATOM   2358  CB  THR K  22     -26.682  -3.828 -47.154  1.00 58.21      K    C  
ANISOU 2358  CB  THR K  22     5477  11512   5128    828    459   1994  K    C  
ATOM   2359  CG2 THR K  22     -27.623  -2.932 -46.365  1.00 58.73      K    C  
ANISOU 2359  CG2 THR K  22     5546  11547   5223   1082    613   2219  K    C  
ATOM   2360  OG1 THR K  22     -25.605  -3.038 -47.674  1.00 57.30      K    O  
ANISOU 2360  OG1 THR K  22     5453  11133   5187   1066    479   2243  K    O  
ATOM   2361  N   VAL K  23     -27.499  -6.278 -44.780  1.00 57.18      K    N  
ANISOU 2361  N   VAL K  23     5969  10743   5013    -37    475   1124  K    N  
ATOM   2362  CA  VAL K  23     -28.539  -7.229 -44.420  1.00 59.55      K    C  
ANISOU 2362  CA  VAL K  23     6245  11264   5116   -393    597    784  K    C  
ATOM   2363  C   VAL K  23     -29.577  -6.501 -43.578  1.00 60.35      K    C  
ANISOU 2363  C   VAL K  23     6286  11403   5241   -244    693    921  K    C  
ATOM   2364  O   VAL K  23     -29.323  -5.431 -43.021  1.00 59.67      K    O  
ANISOU 2364  O   VAL K  23     6341  10961   5371     90    683   1234  K    O  
ATOM   2365  CB  VAL K  23     -27.981  -8.453 -43.664  1.00 57.57      K    C  
ANISOU 2365  CB  VAL K  23     6526  10413   4936   -708    656    441  K    C  
ATOM   2366  CG1 VAL K  23     -27.041  -9.247 -44.560  1.00 57.65      K    C  
ANISOU 2366  CG1 VAL K  23     6585  10433   4886   -843    610    302  K    C  
ATOM   2367  CG2 VAL K  23     -27.272  -8.015 -42.393  1.00 55.22      K    C  
ANISOU 2367  CG2 VAL K  23     6698   9362   4921   -495    599    574  K    C  
ATOM   2368  N   THR K  24     -30.768  -7.093 -43.495  1.00 63.62      K    N  
ANISOU 2368  N   THR K  24     6486  12266   5422   -524    825    654  K    N  
ATOM   2369  CA  THR K  24     -31.854  -6.509 -42.726  1.00 65.09      K    C  
ANISOU 2369  CA  THR K  24     6571  12564   5597   -406    936    748  K    C  
ATOM   2370  C   THR K  24     -32.291  -7.355 -41.540  1.00 64.36      K    C  
ANISOU 2370  C   THR K  24     6873  12030   5550   -773   1095    399  K    C  
ATOM   2371  O   THR K  24     -33.080  -6.873 -40.719  1.00 64.49      K    O  
ANISOU 2371  O   THR K  24     6900  11993   5609   -678   1193    476  K    O  
ATOM   2372  CB  THR K  24     -33.073  -6.245 -43.626  1.00 70.59      K    C  
ANISOU 2372  CB  THR K  24     6559  14331   5929   -337    980    775  K    C  
ATOM   2373  CG2 THR K  24     -32.678  -5.388 -44.821  1.00 71.88      K    C  
ANISOU 2373  CG2 THR K  24     6400  14848   6064    106    813   1144  K    C  
ATOM   2374  OG1 THR K  24     -33.608  -7.490 -44.089  1.00 73.35      K    O  
ANISOU 2374  OG1 THR K  24     6756  15005   6108   -859    981    251  K    O  
ATOM   2375  N   THR K  25     -31.806  -8.588 -41.417  1.00 63.28      K    N  
ANISOU 2375  N   THR K  25     7099  11547   5399  -1156   1170     39  K    N  
ATOM   2376  CA  THR K  25     -32.137  -9.449 -40.292  1.00 63.92      K    C  
ANISOU 2376  CA  THR K  25     7659  11123   5507  -1470   1391   -276  K    C  
ATOM   2377  C   THR K  25     -30.864 -10.060 -39.727  1.00 62.75      K    C  
ANISOU 2377  C   THR K  25     8162  10154   5528  -1438   1367   -311  K    C  
ATOM   2378  O   THR K  25     -29.923 -10.358 -40.470  1.00 62.14      K    O  
ANISOU 2378  O   THR K  25     8102  10061   5446  -1404   1258   -295  K    O  
ATOM   2379  CB  THR K  25     -33.117 -10.560 -40.698  1.00 67.27      K    C  
ANISOU 2379  CB  THR K  25     7886  12041   5630  -2033   1669   -774  K    C  
ATOM   2380  CG2 THR K  25     -32.684 -11.205 -42.005  1.00 68.22      K    C  
ANISOU 2380  CG2 THR K  25     7781  12526   5612  -2230   1615   -946  K    C  
ATOM   2381  OG1 THR K  25     -33.165 -11.556 -39.669  1.00 67.55      K    O  
ANISOU 2381  OG1 THR K  25     8549  11413   5705  -2345   1959  -1089  K    O  
ATOM   2382  N   GLU K  26     -30.841 -10.238 -38.404  1.00 69.87      K    N  
ANISOU 2382  N   GLU K  26     6034  14542   5969  -1697   -419    666  K    N  
ATOM   2383  CA  GLU K  26     -29.676 -10.823 -37.747  1.00 67.78      K    C  
ANISOU 2383  CA  GLU K  26     6221  13666   5868  -1784   -197    754  K    C  
ATOM   2384  C   GLU K  26     -29.403 -12.237 -38.244  1.00 69.08      K    C  
ANISOU 2384  C   GLU K  26     6744  13414   6091  -2411   -116    789  K    C  
ATOM   2385  O   GLU K  26     -28.249 -12.683 -38.247  1.00 66.80      K    O  
ANISOU 2385  O   GLU K  26     6937  12473   5970  -2402      7    824  K    O  
ATOM   2386  CB  GLU K  26     -29.880 -10.808 -36.231  1.00 69.28      K    C  
ANISOU 2386  CB  GLU K  26     6150  14167   6007  -1692    -13    859  K    C  
ATOM   2387  CG  GLU K  26     -28.841 -11.576 -35.431  1.00 67.57      K    C  
ANISOU 2387  CG  GLU K  26     6333  13437   5904  -1832    183   1015  K    C  
ATOM   2388  CD  GLU K  26     -29.214 -11.690 -33.967  1.00 70.04      K    C  
ANISOU 2388  CD  GLU K  26     6427  14066   6120  -1793    303   1122  K    C  
ATOM   2389  OE1 GLU K  26     -28.604 -12.517 -33.257  1.00 70.31      K    O  
ANISOU 2389  OE1 GLU K  26     6765  13706   6245  -1956    407   1286  K    O  
ATOM   2390  OE2 GLU K  26     -30.119 -10.950 -33.528  1.00 72.66      K    O1-
ANISOU 2390  OE2 GLU K  26     6331  14975   6300  -1537    259   1023  K    O1-
ATOM   2391  N   SER K  27     -30.445 -12.952 -38.675  1.00 75.93      K    N  
ANISOU 2391  N   SER K  27     7375  14641   6832  -2954   -188    761  K    N  
ATOM   2392  CA  SER K  27     -30.254 -14.289 -39.227  1.00 80.08      K    C  
ANISOU 2392  CA  SER K  27     8303  14707   7415  -3583   -130    734  K    C  
ATOM   2393  C   SER K  27     -29.352 -14.248 -40.455  1.00 78.11      K    C  
ANISOU 2393  C   SER K  27     8568  13897   7215  -3457   -198    563  K    C  
ATOM   2394  O   SER K  27     -28.372 -14.997 -40.545  1.00 77.40      K    O  
ANISOU 2394  O   SER K  27     8997  13123   7289  -3551    -33    557  K    O  
ATOM   2395  CB  SER K  27     -31.606 -14.913 -39.571  1.00 86.23      K    C  
ANISOU 2395  CB  SER K  27     8694  16039   8032  -4229   -250    682  K    C  
ATOM   2396  OG  SER K  27     -31.476 -15.871 -40.606  1.00 88.45      K    O  
ANISOU 2396  OG  SER K  27     9402  15888   8315  -4758   -312    517  K    O  
ATOM   2397  N   GLU K  28     -29.666 -13.372 -41.412  1.00 78.04      K    N  
ANISOU 2397  N   GLU K  28     8416  14190   7046  -3211   -430    438  K    N  
ATOM   2398  CA  GLU K  28     -28.821 -13.222 -42.591  1.00 75.84      K    C  
ANISOU 2398  CA  GLU K  28     8609  13464   6741  -3077   -467    301  K    C  
ATOM   2399  C   GLU K  28     -27.449 -12.658 -42.248  1.00 71.92      K    C  
ANISOU 2399  C   GLU K  28     8421  12449   6455  -2565   -288    378  K    C  
ATOM   2400  O   GLU K  28     -26.500 -12.865 -43.012  1.00 71.09      K    O  
ANISOU 2400  O   GLU K  28     8759  11860   6392  -2532   -191    287  K    O  
ATOM   2401  CB  GLU K  28     -29.508 -12.327 -43.624  1.00 75.59      K    C  
ANISOU 2401  CB  GLU K  28     8350  13925   6444  -2902   -775    229  K    C  
ATOM   2402  CG  GLU K  28     -29.178 -12.681 -45.064  1.00 75.38      K    C  
ANISOU 2402  CG  GLU K  28     8759  13659   6223  -3124   -857     45  K    C  
ATOM   2403  CD  GLU K  28     -29.519 -11.565 -46.032  1.00 74.49      K    C  
ANISOU 2403  CD  GLU K  28     8535  13860   5908  -2742  -1111     74  K    C  
ATOM   2404  OE1 GLU K  28     -30.318 -10.680 -45.660  1.00 74.75      K    O  
ANISOU 2404  OE1 GLU K  28     8101  14288   6013  -2365  -1238    204  K    O  
ATOM   2405  OE2 GLU K  28     -28.989 -11.574 -47.163  1.00 74.45      K    O1-
ANISOU 2405  OE2 GLU K  28     8940  13592   5754  -2750  -1118    -21  K    O1-
ATOM   2406  N   LEU K  29     -27.324 -11.951 -41.123  1.00 70.18      K    N  
ANISOU 2406  N   LEU K  29     7956  12360   6350  -2182   -238    518  K    N  
ATOM   2407  CA  LEU K  29     -26.020 -11.451 -40.703  1.00 67.20      K    C  
ANISOU 2407  CA  LEU K  29     7826  11529   6179  -1771    -99    576  K    C  
ATOM   2408  C   LEU K  29     -25.089 -12.601 -40.337  1.00 66.13      K    C  
ANISOU 2408  C   LEU K  29     8044  10845   6239  -1971    129    621  K    C  
ATOM   2409  O   LEU K  29     -23.925 -12.626 -40.753  1.00 62.27      K    O  
ANISOU 2409  O   LEU K  29     7881   9889   5891  -1805    245    585  K    O  
ATOM   2410  CB  LEU K  29     -26.181 -10.488 -39.526  1.00 66.63      K    C  
ANISOU 2410  CB  LEU K  29     7426  11749   6143  -1367   -124    660  K    C  
ATOM   2411  CG  LEU K  29     -24.892  -9.977 -38.880  1.00 64.70      K    C  
ANISOU 2411  CG  LEU K  29     7374  11107   6102  -1010    -19    704  K    C  
ATOM   2412  CD1 LEU K  29     -23.956  -9.401 -39.929  1.00 63.07      K    C  
ANISOU 2412  CD1 LEU K  29     7470  10518   5976   -834    -27    649  K    C  
ATOM   2413  CD2 LEU K  29     -25.198  -8.945 -37.807  1.00 64.71      K    C  
ANISOU 2413  CD2 LEU K  29     7078  11435   6075   -630    -80    705  K    C  
ATOM   2414  N   GLN K  30     -25.587 -13.564 -39.557  1.00 71.63      K    N  
ANISOU 2414  N   GLN K  30     8670  11599   6948  -2316    205    722  K    N  
ATOM   2415  CA  GLN K  30     -24.769 -14.714 -39.188  1.00 72.88      K    C  
ANISOU 2415  CA  GLN K  30     9203  11186   7301  -2472    399    812  K    C  
ATOM   2416  C   GLN K  30     -24.371 -15.523 -40.416  1.00 74.22      K    C  
ANISOU 2416  C   GLN K  30     9812  10878   7508  -2711    464    618  K    C  
ATOM   2417  O   GLN K  30     -23.229 -15.984 -40.522  1.00 73.42      K    O  
ANISOU 2417  O   GLN K  30    10065  10225   7607  -2541    628    609  K    O  
ATOM   2418  CB  GLN K  30     -25.517 -15.591 -38.183  1.00 76.95      K    C  
ANISOU 2418  CB  GLN K  30     9599  11854   7787  -2863    462   1006  K    C  
ATOM   2419  CG  GLN K  30     -24.805 -16.890 -37.837  1.00 79.74      K    C  
ANISOU 2419  CG  GLN K  30    10403  11555   8342  -3050    638   1149  K    C  
ATOM   2420  CD  GLN K  30     -23.699 -16.698 -36.816  1.00 78.19      K    C  
ANISOU 2420  CD  GLN K  30    10270  11144   8296  -2591    716   1360  K    C  
ATOM   2421  NE2 GLN K  30     -22.706 -17.579 -36.845  1.00 79.25      K    N  
ANISOU 2421  NE2 GLN K  30    10825  10628   8659  -2517    838   1435  K    N  
ATOM   2422  OE1 GLN K  30     -23.737 -15.767 -36.010  1.00 76.51      K    O  
ANISOU 2422  OE1 GLN K  30     9730  11355   7987  -2287    653   1437  K    O  
ATOM   2423  N   LYS K  31     -25.301 -15.702 -41.359  1.00 75.11      K    N  
ANISOU 2423  N   LYS K  31     9891  11234   7412  -3086    332    437  K    N  
ATOM   2424  CA  LYS K  31     -24.962 -16.381 -42.605  1.00 75.05      K    C  
ANISOU 2424  CA  LYS K  31    10328  10827   7361  -3308    382    181  K    C  
ATOM   2425  C   LYS K  31     -23.927 -15.596 -43.400  1.00 71.36      K    C  
ANISOU 2425  C   LYS K  31    10031  10196   6886  -2857    442     83  K    C  
ATOM   2426  O   LYS K  31     -23.094 -16.191 -44.093  1.00 72.69      K    O  
ANISOU 2426  O   LYS K  31    10620   9885   7113  -2847    621    -84  K    O  
ATOM   2427  CB  LYS K  31     -26.220 -16.605 -43.445  1.00 78.27      K    C  
ANISOU 2427  CB  LYS K  31    10613  11648   7480  -3816    165     -7  K    C  
ATOM   2428  CG  LYS K  31     -27.404 -17.156 -42.666  1.00 80.58      K    C  
ANISOU 2428  CG  LYS K  31    10575  12292   7750  -4308     89    113  K    C  
ATOM   2429  CD  LYS K  31     -27.068 -18.479 -41.998  1.00 82.41      K    C  
ANISOU 2429  CD  LYS K  31    11181  11912   8221  -4643    306    212  K    C  
ATOM   2430  CE  LYS K  31     -28.058 -18.804 -40.891  1.00 84.66      K    C  
ANISOU 2430  CE  LYS K  31    11083  12584   8499  -5029    302    466  K    C  
ATOM   2431  NZ  LYS K  31     -27.885 -17.914 -39.708  1.00 80.69      K    N1+
ANISOU 2431  NZ  LYS K  31    10198  12433   8028  -4523    352    745  K    N1+
ATOM   2432  N   VAL K  32     -23.964 -14.265 -43.312  1.00 67.35      K    N  
ANISOU 2432  N   VAL K  32     9214  10068   6307  -2484    317    183  K    N  
ATOM   2433  CA  VAL K  32     -22.947 -13.449 -43.965  1.00 63.65      K    C  
ANISOU 2433  CA  VAL K  32     8897   9435   5852  -2104    395    155  K    C  
ATOM   2434  C   VAL K  32     -21.626 -13.545 -43.212  1.00 58.83      K    C  
ANISOU 2434  C   VAL K  32     8381   8404   5568  -1794    619    262  K    C  
ATOM   2435  O   VAL K  32     -20.556 -13.670 -43.820  1.00 57.71      K    O  
ANISOU 2435  O   VAL K  32     8492   7925   5509  -1650    815    177  K    O  
ATOM   2436  CB  VAL K  32     -23.435 -11.993 -44.086  1.00 63.55      K    C  
ANISOU 2436  CB  VAL K  32     8581   9875   5689  -1825    174    251  K    C  
ATOM   2437  CG1 VAL K  32     -22.260 -11.026 -44.090  1.00 60.99      K    C  
ANISOU 2437  CG1 VAL K  32     8335   9324   5516  -1413    284    338  K    C  
ATOM   2438  CG2 VAL K  32     -24.279 -11.823 -45.340  1.00 66.95      K    C  
ANISOU 2438  CG2 VAL K  32     9040  10638   5760  -2019    -30    135  K    C  
ATOM   2439  N   LEU K  33     -21.679 -13.496 -41.878  1.00 55.81      K    N  
ANISOU 2439  N   LEU K  33     7766   8093   5346  -1685    592    448  K    N  
ATOM   2440  CA  LEU K  33     -20.463 -13.628 -41.083  1.00 52.31      K    C  
ANISOU 2440  CA  LEU K  33     7370   7323   5184  -1398    743    568  K    C  
ATOM   2441  C   LEU K  33     -19.823 -14.996 -41.281  1.00 55.07      K    C  
ANISOU 2441  C   LEU K  33     8077   7149   5698  -1504    952    519  K    C  
ATOM   2442  O   LEU K  33     -18.597 -15.105 -41.404  1.00 54.92      K    O  
ANISOU 2442  O   LEU K  33     8175   6814   5879  -1225   1121    508  K    O  
ATOM   2443  CB  LEU K  33     -20.773 -13.388 -39.606  1.00 49.95      K    C  
ANISOU 2443  CB  LEU K  33     6782   7266   4929  -1301    646    769  K    C  
ATOM   2444  CG  LEU K  33     -21.164 -11.960 -39.222  1.00 46.55      K    C  
ANISOU 2444  CG  LEU K  33     6028   7263   4396  -1061    474    782  K    C  
ATOM   2445  CD1 LEU K  33     -21.887 -11.945 -37.886  1.00 46.46      K    C  
ANISOU 2445  CD1 LEU K  33     5744   7602   4305  -1071    402    910  K    C  
ATOM   2446  CD2 LEU K  33     -19.942 -11.057 -39.186  1.00 44.01      K    C  
ANISOU 2446  CD2 LEU K  33     5713   6767   4243   -715    501    779  K    C  
ATOM   2447  N   ASN K  34     -20.638 -16.053 -41.321  1.00 57.97      K    N  
ANISOU 2447  N   ASN K  34     8615   7410   6000  -1904    946    481  K    N  
ATOM   2448  CA  ASN K  34     -20.100 -17.390 -41.550  1.00 61.56      K    C  
ANISOU 2448  CA  ASN K  34     9500   7264   6629  -2001   1141    407  K    C  
ATOM   2449  C   ASN K  34     -19.556 -17.542 -42.964  1.00 63.38      K    C  
ANISOU 2449  C   ASN K  34    10040   7250   6791  -1967   1295     87  K    C  
ATOM   2450  O   ASN K  34     -18.666 -18.367 -43.197  1.00 65.61      K    O  
ANISOU 2450  O   ASN K  34    10647   7013   7270  -1806   1520    -10  K    O  
ATOM   2451  CB  ASN K  34     -21.174 -18.443 -41.277  1.00 65.60      K    C  
ANISOU 2451  CB  ASN K  34    10159   7681   7084  -2531   1090    436  K    C  
ATOM   2452  CG  ASN K  34     -21.278 -18.801 -39.807  1.00 66.21      K    C  
ANISOU 2452  CG  ASN K  34    10117   7747   7293  -2527   1076    799  K    C  
ATOM   2453  ND2 ASN K  34     -21.483 -20.081 -39.523  1.00 70.70      K    N  
ANISOU 2453  ND2 ASN K  34    11034   7852   7977  -2848   1160    892  K    N  
ATOM   2454  OD1 ASN K  34     -21.177 -17.935 -38.936  1.00 63.41      K    O  
ANISOU 2454  OD1 ASN K  34     9400   7780   6914  -2250    991    994  K    O  
ATOM   2455  N   GLU K  35     -20.076 -16.765 -43.918  1.00 63.15      K    N  
ANISOU 2455  N   GLU K  35     9925   7606   6465  -2081   1184    -73  K    N  
ATOM   2456  CA  GLU K  35     -19.536 -16.805 -45.272  1.00 64.84      K    C  
ANISOU 2456  CA  GLU K  35    10432   7678   6527  -2041   1346   -357  K    C  
ATOM   2457  C   GLU K  35     -18.173 -16.131 -45.350  1.00 63.04      K    C  
ANISOU 2457  C   GLU K  35    10117   7377   6461  -1564   1549   -292  K    C  
ATOM   2458  O   GLU K  35     -17.343 -16.509 -46.185  1.00 65.39      K    O  
ANISOU 2458  O   GLU K  35    10675   7416   6754  -1438   1816   -500  K    O  
ATOM   2459  CB  GLU K  35     -20.508 -16.147 -46.251  1.00 65.22      K    C  
ANISOU 2459  CB  GLU K  35    10417   8208   6155  -2299   1130   -485  K    C  
ATOM   2460  CG  GLU K  35     -20.282 -16.538 -47.703  1.00 68.95      K    C  
ANISOU 2460  CG  GLU K  35    11295   8560   6343  -2434   1267   -830  K    C  
ATOM   2461  CD  GLU K  35     -21.291 -15.908 -48.645  1.00 70.31      K    C  
ANISOU 2461  CD  GLU K  35    11400   9267   6047  -2687    991   -913  K    C  
ATOM   2462  OE1 GLU K  35     -21.932 -14.910 -48.252  1.00 67.93      K    O  
ANISOU 2462  OE1 GLU K  35    10705   9416   5688  -2605    733   -670  K    O  
ATOM   2463  OE2 GLU K  35     -21.439 -16.409 -49.779  1.00 74.34      K    O1-
ANISOU 2463  OE2 GLU K  35    12259   9757   6232  -2938   1021  -1230  K    O1-
ATOM   2464  N   LEU K  36     -17.924 -15.139 -44.494  1.00 59.46      K    N  
ANISOU 2464  N   LEU K  36     9287   7165   6140  -1315   1440    -31  K    N  
ATOM   2465  CA  LEU K  36     -16.640 -14.452 -44.470  1.00 58.26      K    C  
ANISOU 2465  CA  LEU K  36     8990   6977   6168   -944   1603     45  K    C  
ATOM   2466  C   LEU K  36     -15.633 -15.095 -43.530  1.00 58.49      K    C  
ANISOU 2466  C   LEU K  36     8956   6692   6574   -658   1735    162  K    C  
ATOM   2467  O   LEU K  36     -14.435 -14.817 -43.651  1.00 59.01      K    O  
ANISOU 2467  O   LEU K  36     8904   6700   6818   -368   1919    172  K    O  
ATOM   2468  CB  LEU K  36     -16.824 -12.989 -44.061  1.00 55.45      K    C  
ANISOU 2468  CB  LEU K  36     8299   6999   5769   -843   1395    230  K    C  
ATOM   2469  CG  LEU K  36     -17.320 -12.009 -45.121  1.00 56.33      K    C  
ANISOU 2469  CG  LEU K  36     8451   7390   5561   -940   1306    189  K    C  
ATOM   2470  CD1 LEU K  36     -17.758 -10.725 -44.448  1.00 53.78      K    C  
ANISOU 2470  CD1 LEU K  36     7843   7343   5249   -822   1050    374  K    C  
ATOM   2471  CD2 LEU K  36     -16.242 -11.739 -46.160  1.00 58.17      K    C  
ANISOU 2471  CD2 LEU K  36     8827   7524   5751   -844   1587    118  K    C
[truncated: 307,340 more chars]
