# Supplementary material for: Surface Engineering of Top7 to Facilitate Structure Determination
Source: Int J Mol Sci. 2022 Jan 9;23(2):701. doi: 10.3390/ijms23020701 (PMC8776091; doi:10.3390/ijms23020701)
Supplement: Supplementary file 1 [file ijms-23-00701-s001.zip › Top7sm1_P3221.pdb]

CRYST1   35.914   35.914  140.340  90.00  90.00 120.00 P 32 2 1
SCALE1      0.027844  0.016076  0.000000        0.00000
SCALE2      0.000000  0.032152  0.000000        0.00000
SCALE3      0.000000  0.000000  0.007126        0.00000
ATOM      1  N   ASP A   3     -18.075  -9.795 -18.882  1.00 48.83           N
ATOM      2  CA  ASP A   3     -16.650  -9.909 -19.182  1.00 47.45           C
ATOM      3  C   ASP A   3     -15.797  -9.422 -18.014  1.00 47.40           C
ATOM      4  O   ASP A   3     -16.261  -8.642 -17.180  1.00 46.80           O
ATOM      5  CB  ASP A   3     -16.298  -9.118 -20.443  1.00 50.72           C
ATOM      6  CG  ASP A   3     -16.828  -7.694 -20.410  1.00 60.83           C
ATOM      7  OD1 ASP A   3     -17.416  -7.254 -21.423  1.00 67.36           O
ATOM      8  OD2 ASP A   3     -16.658  -7.009 -19.377  1.00 64.27           O
ATOM      9  N   ILE A   4     -14.552  -9.887 -17.950  1.00 39.94           N
ATOM     10  CA  ILE A   4     -13.593  -9.433 -16.946  1.00 38.05           C
ATOM     11  C   ILE A   4     -12.372  -8.909 -17.678  1.00 35.71           C
ATOM     12  O   ILE A   4     -11.815  -9.603 -18.531  1.00 34.72           O
ATOM     13  CB  ILE A   4     -13.202 -10.562 -15.977  1.00 31.54           C
ATOM     14  CG1 ILE A   4     -14.372 -10.895 -15.055  1.00 32.97           C
ATOM     15  CG2 ILE A   4     -11.974 -10.172 -15.154  1.00 32.17           C
ATOM     16  CD1 ILE A   4     -14.166 -12.163 -14.268  1.00 36.01           C
ATOM     17  N   GLN A   5     -11.962  -7.689 -17.357  1.00 33.75           N
ATOM     18  CA  GLN A   5     -10.764  -7.097 -17.934  1.00 33.62           C
ATOM     19  C   GLN A   5      -9.585  -7.289 -16.983  1.00 31.40           C
ATOM     20  O   GLN A   5      -9.709  -7.043 -15.777  1.00 26.69           O
ATOM     21  CB  GLN A   5     -10.992  -5.610 -18.209  1.00 34.43           C
ATOM     22  CG  GLN A   5     -10.132  -5.041 -19.318  1.00 47.60           C
ATOM     23  CD  GLN A   5     -10.446  -3.585 -19.584  1.00 49.93           C
ATOM     24  OE1 GLN A   5     -11.059  -2.911 -18.751  1.00 52.52           O
ATOM     25  NE2 GLN A   5     -10.031  -3.090 -20.742  1.00 44.70           N
ATOM     26  N   VAL A   6      -8.448  -7.725 -17.528  1.00 28.38           N
ATOM     27  CA  VAL A   6      -7.209  -7.918 -16.776  1.00 22.38           C
ATOM     28  C   VAL A   6      -6.135  -7.077 -17.446  1.00 29.60           C
ATOM     29  O   VAL A   6      -5.806  -7.307 -18.617  1.00 27.74           O
ATOM     30  CB  VAL A   6      -6.787  -9.394 -16.720  1.00 27.81           C
ATOM     31  CG1 VAL A   6      -5.449  -9.548 -15.993  1.00 26.11           C
ATOM     32  CG2 VAL A   6      -7.840 -10.220 -16.009  1.00 29.63           C
ATOM     33  N   GLN A   7      -5.576  -6.119 -16.710  1.00 25.59           N
ATOM     34  CA  GLN A   7      -4.596  -5.175 -17.243  1.00 22.57           C
ATOM     35  C   GLN A   7      -3.315  -5.284 -16.430  1.00 29.26           C
ATOM     36  O   GLN A   7      -3.336  -5.096 -15.213  1.00 24.17           O
ATOM     37  CB  GLN A   7      -5.141  -3.740 -17.213  1.00 22.49           C
ATOM     38  CG  GLN A   7      -4.074  -2.647 -17.366  1.00 29.81           C
ATOM     39  CD  GLN A   7      -4.227  -1.789 -18.623  1.00 48.11           C
ATOM     40  OE1 GLN A   7      -5.217  -1.883 -19.345  1.00 49.50           O
ATOM     41  NE2 GLN A   7      -3.227  -0.951 -18.890  1.00 37.00           N
ATOM     42  N   VAL A   8      -2.209  -5.606 -17.098  1.00 24.04           N
ATOM     43  CA  VAL A   8      -0.889  -5.687 -16.482  1.00 25.10           C
ATOM     44  C   VAL A   8      -0.049  -4.521 -16.968  1.00 26.59           C
ATOM     45  O   VAL A   8       0.082  -4.296 -18.179  1.00 26.33           O
ATOM     46  CB  VAL A   8      -0.185  -7.012 -16.811  1.00 23.61           C
ATOM     47  CG1 VAL A   8       1.034  -7.210 -15.912  1.00 31.74           C
ATOM     48  CG2 VAL A   8      -1.144  -8.148 -16.690  1.00 34.83           C
ATOM     49  N   ASN A   9       0.573  -3.812 -16.038  1.00 20.82           N
ATOM     50  CA  ASN A   9       1.444  -2.710 -16.405  1.00 18.01           C
ATOM     51  C   ASN A   9       2.770  -2.894 -15.688  1.00 18.77           C
ATOM     52  O   ASN A   9       2.799  -3.026 -14.462  1.00 16.75           O
ATOM     53  CB  ASN A   9       0.792  -1.383 -16.064  1.00 22.77           C
ATOM     54  CG  ASN A   9       1.469  -0.244 -16.730  1.00 32.38           C
ATOM     55  OD1 ASN A   9       2.464   0.256 -16.232  1.00 33.42           O
ATOM     56  ND2 ASN A   9       0.963   0.158 -17.893  1.00 34.36           N
ATOM     57  N   ILE A  10       3.860  -2.946 -16.450  1.00 15.65           N
ATOM     58  CA  ILE A  10       5.177  -3.220 -15.883  1.00 18.01           C
ATOM     59  C   ILE A  10       6.108  -2.115 -16.355  1.00 19.38           C
ATOM     60  O   ILE A  10       6.424  -2.037 -17.545  1.00 16.99           O
ATOM     61  CB  ILE A  10       5.683  -4.610 -16.283  1.00 19.27           C
ATOM     62  CG1 ILE A  10       4.709  -5.673 -15.750  1.00 20.45           C
ATOM     63  CG2 ILE A  10       7.063  -4.851 -15.724  1.00 17.85           C
ATOM     64  CD1 ILE A  10       5.005  -7.066 -16.202  1.00 28.30           C
ATOM     65  N   ASP A  11       6.545  -1.256 -15.431  1.00 19.58           N
ATOM     66  CA  ASP A  11       7.293  -0.047 -15.772  1.00 20.93           C
ATOM     67  C   ASP A  11       8.687  -0.128 -15.171  1.00 26.69           C
ATOM     68  O   ASP A  11       8.829  -0.280 -13.954  1.00 22.32           O
ATOM     69  CB  ASP A  11       6.597   1.225 -15.273  1.00 26.26           C
ATOM     70  CG  ASP A  11       5.351   1.588 -16.083  1.00 34.36           C
ATOM     71  OD1 ASP A  11       5.363   1.490 -17.342  1.00 32.19           O
ATOM     72  OD2 ASP A  11       4.348   1.997 -15.455  1.00 35.23           O
ATOM     73  N   ASP A  12       9.718   0.038 -16.005  1.00 28.07           N
ATOM     74  CA  ASP A  12      11.074  -0.336 -15.601  1.00 37.22           C
ATOM     75  C   ASP A  12      12.064   0.585 -16.303  1.00 42.92           C
ATOM     76  O   ASP A  12      12.369   0.374 -17.478  1.00 44.58           O
ATOM     77  CB  ASP A  12      11.335  -1.795 -15.951  1.00 40.35           C
ATOM     78  CG  ASP A  12      12.688  -2.281 -15.482  1.00 40.98           C
ATOM     79  OD1 ASP A  12      13.161  -1.795 -14.436  1.00 42.29           O
ATOM     80  OD2 ASP A  12      13.261  -3.175 -16.147  1.00 42.69           O
ATOM     81  N   ASN A  13      12.580   1.576 -15.573  1.00 46.79           N
ATOM     82  CA  ASN A  13      13.606   2.478 -16.093  1.00 52.60           C
ATOM     83  C   ASN A  13      13.151   3.150 -17.385  1.00 52.65           C
ATOM     84  O   ASN A  13      12.409   4.139 -17.350  1.00 61.31           O
ATOM     85  CB  ASN A  13      14.924   1.728 -16.324  1.00 52.88           C
ATOM     86  CG  ASN A  13      15.374   0.935 -15.104  1.00 61.23           C
ATOM     87  OD1 ASN A  13      14.925   1.188 -13.982  1.00 60.59           O
ATOM     88  ND2 ASN A  13      16.267  -0.033 -15.321  1.00 57.15           N
ATOM     89  N   GLY A  14      13.599   2.623 -18.525  1.00 46.03           N
ATOM     90  CA  GLY A  14      13.192   3.135 -19.823  1.00 48.53           C
ATOM     91  C   GLY A  14      12.470   2.086 -20.651  1.00 46.05           C
ATOM     92  O   GLY A  14      12.749   1.903 -21.847  1.00 41.39           O
ATOM     93  N   LYS A  15      11.525   1.389 -20.024  1.00 42.04           N
ATOM     94  CA  LYS A  15      10.903   0.233 -20.660  1.00 29.71           C
ATOM     95  C   LYS A  15       9.547   0.030 -20.022  1.00 36.08           C
ATOM     96  O   LYS A  15       9.476  -0.267 -18.832  1.00 33.14           O
ATOM     97  CB  LYS A  15      11.775  -1.007 -20.485  1.00 37.08           C
ATOM     98  CG  LYS A  15      11.740  -1.875 -21.696  1.00 43.71           C
ATOM     99  CD  LYS A  15      12.659  -1.239 -22.718  1.00 47.42           C
ATOM    100  CE  LYS A  15      14.137  -1.474 -22.466  1.00 52.41           C
ATOM    101  NZ  LYS A  15      14.554  -2.766 -23.103  1.00 48.54           N
ATOM    102  N   ASN A  16       8.478   0.189 -20.793  1.00 20.47           N
ATOM    103  CA  ASN A  16       7.139   0.156 -20.227  1.00 15.30           C
ATOM    104  C   ASN A  16       6.267  -0.808 -21.002  1.00 21.35           C
ATOM    105  O   ASN A  16       6.094  -0.657 -22.212  1.00 23.78           O
ATOM    106  CB  ASN A  16       6.550   1.562 -20.180  1.00 29.61           C
ATOM    107  CG  ASN A  16       7.571   2.591 -19.702  1.00 38.52           C
ATOM    108  OD1 ASN A  16       7.784   2.747 -18.500  1.00 51.26           O
ATOM    109  ND2 ASN A  16       8.209   3.296 -20.640  1.00 41.38           N
ATOM    110  N   PHE A  17       5.729  -1.804 -20.310  1.00 13.76           N
ATOM    111  CA  PHE A  17       4.936  -2.850 -20.940  1.00 18.58           C
ATOM    112  C   PHE A  17       3.505  -2.750 -20.445  1.00 24.44           C
ATOM    113  O   PHE A  17       3.273  -2.519 -19.259  1.00 24.05           O
ATOM    114  CB  PHE A  17       5.501  -4.231 -20.625  1.00 19.37           C
ATOM    115  CG  PHE A  17       6.932  -4.423 -21.073  1.00 30.70           C
ATOM    116  CD1 PHE A  17       7.415  -3.786 -22.201  1.00 34.84           C
ATOM    117  CD2 PHE A  17       7.790  -5.249 -20.358  1.00 36.76           C
ATOM    118  CE1 PHE A  17       8.732  -3.969 -22.625  1.00 38.13           C
ATOM    119  CE2 PHE A  17       9.108  -5.445 -20.771  1.00 46.37           C
ATOM    120  CZ  PHE A  17       9.577  -4.805 -21.912  1.00 39.99           C
ATOM    121  N   ASP A  18       2.543  -2.947 -21.344  1.00 16.63           N
ATOM    122  CA  ASP A  18       1.136  -2.848 -20.970  1.00 21.75           C
ATOM    123  C   ASP A  18       0.356  -3.940 -21.685  1.00 29.22           C
ATOM    124  O   ASP A  18       0.309  -3.946 -22.920  1.00 25.86           O
ATOM    125  CB  ASP A  18       0.590  -1.472 -21.325  1.00 24.02           C
ATOM    126  CG  ASP A  18      -0.755  -1.221 -20.717  1.00 40.45           C
ATOM    127  OD1 ASP A  18      -0.849  -1.243 -19.462  1.00 36.64           O
ATOM    128  OD2 ASP A  18      -1.713  -1.014 -21.492  1.00 38.63           O
ATOM    129  N   TYR A  19      -0.239  -4.860 -20.915  1.00 22.08           N
ATOM    130  CA  TYR A  19      -0.951  -6.029 -21.424  1.00 23.11           C
ATOM    131  C   TYR A  19      -2.419  -5.930 -21.032  1.00 28.39           C
ATOM    132  O   TYR A  19      -2.731  -5.633 -19.877  1.00 31.41           O
ATOM    133  CB  TYR A  19      -0.376  -7.341 -20.870  1.00 26.20           C
ATOM    134  CG  TYR A  19       1.134  -7.503 -20.967  1.00 32.76           C
ATOM    135  CD1 TYR A  19       1.981  -6.971 -19.999  1.00 27.79           C
ATOM    136  CD2 TYR A  19       1.707  -8.214 -22.013  1.00 33.14           C
ATOM    137  CE1 TYR A  19       3.359  -7.127 -20.083  1.00 29.68           C
ATOM    138  CE2 TYR A  19       3.079  -8.374 -22.110  1.00 34.87           C
ATOM    139  CZ  TYR A  19       3.899  -7.827 -21.142  1.00 29.88           C
ATOM    140  OH  TYR A  19       5.261  -7.989 -21.238  1.00 37.22           O
ATOM    141  N   THR A  20      -3.332  -6.173 -21.977  1.00 20.85           N
ATOM    142  CA  THR A  20      -4.751  -6.195 -21.625  1.00 29.62           C
ATOM    143  C   THR A  20      -5.427  -7.450 -22.161  1.00 30.06           C
ATOM    144  O   THR A  20      -5.316  -7.773 -23.349  1.00 30.05           O
ATOM    145  CB  THR A  20      -5.489  -4.954 -22.121  1.00 25.76           C
ATOM    146  OG1 THR A  20      -5.654  -5.031 -23.537  1.00 43.27           O
ATOM    147  CG2 THR A  20      -4.734  -3.695 -21.761  1.00 30.82           C
ATOM    148  N   TYR A  21      -6.139  -8.141 -21.275  1.00 27.56           N
ATOM    149  CA  TYR A  21      -6.851  -9.375 -21.561  1.00 34.35           C
ATOM    150  C   TYR A  21      -8.331  -9.156 -21.287  1.00 39.77           C
ATOM    151  O   TYR A  21      -8.692  -8.520 -20.292  1.00 32.77           O
ATOM    152  CB  TYR A  21      -6.352 -10.536 -20.676  1.00 38.12           C
ATOM    153  CG  TYR A  21      -4.860 -10.815 -20.710  1.00 40.17           C
ATOM    154  CD1 TYR A  21      -3.923  -9.883 -20.253  1.00 39.92           C
ATOM    155  CD2 TYR A  21      -4.391 -12.034 -21.158  1.00 46.58           C
ATOM    156  CE1 TYR A  21      -2.563 -10.163 -20.295  1.00 38.43           C
ATOM    157  CE2 TYR A  21      -3.057 -12.312 -21.212  1.00 48.17           C
ATOM    158  CZ  TYR A  21      -2.145 -11.384 -20.775  1.00 46.52           C
ATOM    159  OH  TYR A  21      -0.812 -11.703 -20.840  1.00 51.65           O
ATOM    160  N   THR A  22      -9.191  -9.678 -22.161  1.00 30.10           N
ATOM    161  CA  THR A  22     -10.624  -9.745 -21.887  1.00 32.28           C
ATOM    162  C   THR A  22     -10.974 -11.212 -21.687  1.00 40.25           C
ATOM    163  O   THR A  22     -10.949 -12.000 -22.637  1.00 43.01           O
ATOM    164  CB  THR A  22     -11.453  -9.130 -23.011  1.00 34.15           C
ATOM    165  OG1 THR A  22     -11.164  -9.808 -24.238  1.00 52.36           O
ATOM    166  CG2 THR A  22     -11.143  -7.642 -23.158  1.00 39.05           C
ATOM    167  N   VAL A  23     -11.283 -11.577 -20.450  1.00 35.85           N
ATOM    168  CA  VAL A  23     -11.600 -12.946 -20.075  1.00 40.12           C
ATOM    169  C   VAL A  23     -13.111 -13.102 -20.079  1.00 49.79           C
ATOM    170  O   VAL A  23     -13.830 -12.318 -19.440  1.00 46.54           O
ATOM    171  CB  VAL A  23     -11.015 -13.293 -18.698  1.00 42.07           C
ATOM    172  CG1 VAL A  23     -11.636 -14.561 -18.175  1.00 44.27           C
ATOM    173  CG2 VAL A  23      -9.518 -13.442 -18.797  1.00 44.62           C
ATOM    174  N   THR A  24     -13.590 -14.107 -20.812  1.00 58.16           N
ATOM    175  CA  THR A  24     -15.013 -14.380 -20.956  1.00 52.07           C
ATOM    176  C   THR A  24     -15.384 -15.774 -20.470  1.00 51.57           C
ATOM    177  O   THR A  24     -16.523 -16.206 -20.678  1.00 54.66           O
ATOM    178  CB  THR A  24     -15.440 -14.208 -22.417  1.00 53.45           C
ATOM    179  OG1 THR A  24     -14.922 -15.298 -23.191  1.00 55.20           O
ATOM    180  CG2 THR A  24     -14.917 -12.893 -22.986  1.00 51.16           C
ATOM    181  N   THR A  25     -14.456 -16.491 -19.841  1.00 52.12           N
ATOM    182  CA  THR A  25     -14.730 -17.827 -19.337  1.00 54.63           C
ATOM    183  C   THR A  25     -13.885 -18.082 -18.101  1.00 53.98           C
ATOM    184  O   THR A  25     -12.860 -17.437 -17.876  1.00 52.39           O
ATOM    185  CB  THR A  25     -14.430 -18.912 -20.379  1.00 59.97           C
ATOM    186  OG1 THR A  25     -13.260 -18.550 -21.120  1.00 61.73           O
ATOM    187  CG2 THR A  25     -15.600 -19.099 -21.333  1.00 57.92           C
ATOM    188  N   GLU A  26     -14.325 -19.052 -17.304  1.00 61.75           N
ATOM    189  CA  GLU A  26     -13.506 -19.522 -16.198  1.00 60.52           C
ATOM    190  C   GLU A  26     -12.232 -20.193 -16.693  1.00 54.88           C
ATOM    191  O   GLU A  26     -11.246 -20.256 -15.951  1.00 57.71           O
ATOM    192  CB  GLU A  26     -14.320 -20.484 -15.328  1.00 67.33           C
ATOM    193  CG  GLU A  26     -13.821 -20.628 -13.894  1.00 67.25           C
ATOM    194  CD  GLU A  26     -13.855 -19.322 -13.120  1.00 65.17           C
ATOM    195  OE1 GLU A  26     -14.759 -18.492 -13.367  1.00 71.39           O
ATOM    196  OE2 GLU A  26     -12.974 -19.126 -12.258  1.00 67.79           O
ATOM    197  N   SER A  27     -12.232 -20.684 -17.934  1.00 59.98           N
ATOM    198  CA  SER A  27     -11.056 -21.337 -18.499  1.00 59.33           C
ATOM    199  C   SER A  27      -9.985 -20.328 -18.901  1.00 51.01           C
ATOM    200  O   SER A  27      -8.799 -20.530 -18.614  1.00 48.40           O
ATOM    201  CB  SER A  27     -11.467 -22.190 -19.699  1.00 61.85           C
ATOM    202  OG  SER A  27     -12.115 -21.402 -20.687  1.00 54.10           O
ATOM    203  N   GLU A  28     -10.382 -19.245 -19.576  1.00 50.12           N
ATOM    204  CA  GLU A  28      -9.429 -18.194 -19.907  1.00 48.21           C
ATOM    205  C   GLU A  28      -8.915 -17.494 -18.657  1.00 48.96           C
ATOM    206  O   GLU A  28      -7.752 -17.076 -18.617  1.00 46.65           O
ATOM    207  CB  GLU A  28     -10.074 -17.178 -20.843  1.00 48.11           C
ATOM    208  CG  GLU A  28     -10.396 -17.719 -22.223  1.00 47.94           C
ATOM    209  CD  GLU A  28     -11.115 -16.703 -23.084  1.00 61.65           C
ATOM    210  OE1 GLU A  28     -11.621 -15.705 -22.523  1.00 55.41           O
ATOM    211  OE2 GLU A  28     -11.179 -16.901 -24.319  1.00 58.09           O
ATOM    212  N   LEU A  29      -9.766 -17.353 -17.637  1.00 47.55           N
ATOM    213  CA  LEU A  29      -9.358 -16.671 -16.414  1.00 41.28           C
ATOM    214  C   LEU A  29      -8.108 -17.307 -15.829  1.00 44.19           C
ATOM    215  O   LEU A  29      -7.148 -16.609 -15.495  1.00 49.42           O
ATOM    216  CB  LEU A  29     -10.497 -16.687 -15.395  1.00 50.66           C
ATOM    217  CG  LEU A  29     -10.228 -15.940 -14.086  1.00 47.56           C
ATOM    218  CD1 LEU A  29      -9.817 -14.489 -14.348  1.00 42.33           C
ATOM    219  CD2 LEU A  29     -11.438 -16.012 -13.163  1.00 43.92           C
ATOM    220  N   GLN A  30      -8.090 -18.640 -15.731  1.00 47.11           N
ATOM    221  CA  GLN A  30      -6.949 -19.326 -15.130  1.00 49.36           C
ATOM    222  C   GLN A  30      -5.689 -19.175 -15.981  1.00 52.55           C
ATOM    223  O   GLN A  30      -4.584 -18.984 -15.447  1.00 49.55           O
ATOM    224  CB  GLN A  30      -7.289 -20.802 -14.920  1.00 50.85           C
ATOM    225  CG  GLN A  30      -6.360 -21.524 -13.960  1.00 52.28           C
ATOM    226  CD  GLN A  30      -5.900 -20.632 -12.822  1.00 61.01           C
ATOM    227  OE1 GLN A  30      -6.715 -20.131 -12.037  1.00 59.85           O
ATOM    228  NE2 GLN A  30      -4.587 -20.425 -12.727  1.00 53.12           N
ATOM    229  N   LYS A  31      -5.832 -19.261 -17.306  1.00 52.60           N
ATOM    230  CA  LYS A  31      -4.678 -19.070 -18.180  1.00 50.34           C
ATOM    231  C   LYS A  31      -4.098 -17.669 -18.018  1.00 45.93           C
ATOM    232  O   LYS A  31      -2.872 -17.494 -17.960  1.00 44.46           O
ATOM    233  CB  LYS A  31      -5.076 -19.333 -19.636  1.00 47.87           C
ATOM    234  CG  LYS A  31      -5.291 -20.805 -19.978  1.00 55.88           C
ATOM    235  CD  LYS A  31      -5.111 -21.069 -21.470  1.00 53.32           C
ATOM    236  CE  LYS A  31      -6.420 -20.884 -22.235  1.00 62.42           C
ATOM    237  NZ  LYS A  31      -7.213 -22.145 -22.353  1.00 57.67           N
ATOM    238  N   VAL A  32      -4.967 -16.659 -17.916  1.00 42.45           N
ATOM    239  CA  VAL A  32      -4.500 -15.293 -17.711  1.00 44.04           C
ATOM    240  C   VAL A  32      -3.872 -15.136 -16.329  1.00 50.22           C
ATOM    241  O   VAL A  32      -2.905 -14.387 -16.162  1.00 50.61           O
ATOM    242  CB  VAL A  32      -5.659 -14.303 -17.918  1.00 37.58           C
ATOM    243  CG1 VAL A  32      -5.215 -12.889 -17.596  1.00 41.22           C
ATOM    244  CG2 VAL A  32      -6.178 -14.392 -19.339  1.00 46.50           C
ATOM    245  N   LEU A  33      -4.397 -15.837 -15.324  1.00 48.01           N
ATOM    246  CA  LEU A  33      -3.812 -15.765 -13.991  1.00 48.97           C
ATOM    247  C   LEU A  33      -2.409 -16.358 -13.967  1.00 53.39           C
ATOM    248  O   LEU A  33      -1.544 -15.870 -13.231  1.00 53.54           O
ATOM    249  CB  LEU A  33      -4.717 -16.474 -12.980  1.00 43.09           C
ATOM    250  CG  LEU A  33      -6.060 -15.787 -12.692  1.00 47.41           C
ATOM    251  CD1 LEU A  33      -6.761 -16.390 -11.486  1.00 39.88           C
ATOM    252  CD2 LEU A  33      -5.882 -14.291 -12.519  1.00 43.92           C
ATOM    253  N   ASN A  34      -2.160 -17.399 -14.762  1.00 50.15           N
ATOM    254  CA  ASN A  34      -0.801 -17.932 -14.822  1.00 48.00           C
ATOM    255  C   ASN A  34       0.116 -17.033 -15.644  1.00 48.35           C
ATOM    256  O   ASN A  34       1.312 -16.905 -15.336  1.00 48.32           O
ATOM    257  CB  ASN A  34      -0.816 -19.352 -15.377  1.00 54.18           C
ATOM    258  CG  ASN A  34      -1.170 -20.368 -14.323  1.00 56.50           C
ATOM    259  OD1 ASN A  34      -2.326 -20.467 -13.899  1.00 61.23           O
ATOM    260  ND2 ASN A  34      -0.173 -21.123 -13.874  1.00 60.25           N
ATOM    261  N   GLU A  35      -0.424 -16.414 -16.698  1.00 47.34           N
ATOM    262  CA  GLU A  35       0.336 -15.406 -17.432  1.00 44.24           C
ATOM    263  C   GLU A  35       0.752 -14.264 -16.515  1.00 41.91           C
ATOM    264  O   GLU A  35       1.884 -13.771 -16.595  1.00 42.74           O
ATOM    265  CB  GLU A  35      -0.495 -14.889 -18.605  1.00 45.45           C
ATOM    266  CG  GLU A  35      -0.097 -15.489 -19.954  1.00 48.21           C
ATOM    267  CD  GLU A  35      -0.932 -14.953 -21.105  1.00 51.87           C
ATOM    268  OE1 GLU A  35      -2.159 -15.198 -21.107  1.00 55.20           O
ATOM    269  OE2 GLU A  35      -0.375 -14.267 -21.992  1.00 56.48           O
ATOM    270  N   LEU A  36      -0.158 -13.838 -15.635  1.00 47.36           N
ATOM    271  CA  LEU A  36       0.142 -12.835 -14.616  1.00 39.62           C
ATOM    272  C   LEU A  36       1.350 -13.234 -13.782  1.00 41.53           C
ATOM    273  O   LEU A  36       2.268 -12.433 -13.567  1.00 40.73           O
ATOM    274  CB  LEU A  36      -1.074 -12.662 -13.705  1.00 43.93           C
ATOM    275  CG  LEU A  36      -2.251 -11.830 -14.194  1.00 42.35           C
ATOM    276  CD1 LEU A  36      -3.359 -11.843 -13.166  1.00 46.93           C
ATOM    277  CD2 LEU A  36      -1.806 -10.431 -14.424  1.00 37.01           C
ATOM    278  N   MET A  37       1.337 -14.465 -13.268  1.00 40.08           N
ATOM    279  CA  MET A  37       2.414 -14.933 -12.405  1.00 42.60           C
ATOM    280  C   MET A  37       3.737 -14.959 -13.153  1.00 39.58           C
ATOM    281  O   MET A  37       4.772 -14.553 -12.612  1.00 36.24           O
ATOM    282  CB  MET A  37       2.072 -16.318 -11.859  1.00 38.32           C
ATOM    283  CG  MET A  37       3.003 -16.809 -10.773  1.00 41.84           C
ATOM    284  SD  MET A  37       2.655 -18.526 -10.384  1.00 71.82           S
ATOM    285  CE  MET A  37       0.898 -18.447 -10.009  1.00 45.72           C
ATOM    286  N   ASP A  38       3.722 -15.430 -14.403  1.00 36.57           N
ATOM    287  CA  ASP A  38       4.952 -15.429 -15.188  1.00 37.45           C
ATOM    288  C   ASP A  38       5.447 -14.010 -15.440  1.00 36.63           C
ATOM    289  O   ASP A  38       6.660 -13.765 -15.457  1.00 43.03           O
ATOM    290  CB  ASP A  38       4.743 -16.167 -16.508  1.00 42.49           C
ATOM    291  CG  ASP A  38       4.869 -17.670 -16.358  1.00 51.25           C
ATOM    292  OD1 ASP A  38       5.363 -18.128 -15.301  1.00 48.49           O
ATOM    293  OD2 ASP A  38       4.486 -18.392 -17.307  1.00 57.29           O
ATOM    294  N   TYR A  39       4.528 -13.063 -15.644  1.00 32.31           N
ATOM    295  CA  TYR A  39       4.921 -11.666 -15.816  1.00 34.08           C
ATOM    296  C   TYR A  39       5.601 -11.129 -14.564  1.00 33.13           C
ATOM    297  O   TYR A  39       6.634 -10.453 -14.639  1.00 32.25           O
ATOM    298  CB  TYR A  39       3.703 -10.801 -16.129  1.00 34.21           C
ATOM    299  CG  TYR A  39       3.166 -10.926 -17.529  1.00 34.30           C
ATOM    300  CD1 TYR A  39       4.005 -11.163 -18.609  1.00 31.88           C
ATOM    301  CD2 TYR A  39       1.807 -10.804 -17.765  1.00 38.51           C
ATOM    302  CE1 TYR A  39       3.498 -11.282 -19.890  1.00 38.59           C
ATOM    303  CE2 TYR A  39       1.295 -10.927 -19.030  1.00 40.35           C
ATOM    304  CZ  TYR A  39       2.138 -11.164 -20.091  1.00 40.62           C
ATOM    305  OH  TYR A  39       1.600 -11.275 -21.360  1.00 44.59           O
ATOM    306  N   ILE A  40       4.988 -11.366 -13.404  1.00 31.44           N
ATOM    307  CA  ILE A  40       5.563 -10.875 -12.154  1.00 35.94           C
ATOM    308  C   ILE A  40       6.924 -11.512 -11.915  1.00 30.95           C
ATOM    309  O   ILE A  40       7.872 -10.846 -11.476  1.00 34.07           O
ATOM    310  CB  ILE A  40       4.608 -11.130 -10.975  1.00 30.97           C
ATOM    311  CG1 ILE A  40       3.258 -10.449 -11.200  1.00 31.48           C
ATOM    312  CG2 ILE A  40       5.231 -10.623  -9.673  1.00 27.86           C
ATOM    313  CD1 ILE A  40       2.209 -10.839 -10.164  1.00 28.27           C
ATOM    314  N   LYS A  41       7.048 -12.810 -12.210  1.00 35.93           N
ATOM    315  CA  LYS A  41       8.317 -13.493 -11.987  1.00 38.31           C
ATOM    316  C   LYS A  41       9.431 -12.897 -12.840  1.00 37.44           C
ATOM    317  O   LYS A  41      10.598 -12.901 -12.428  1.00 43.13           O
ATOM    318  CB  LYS A  41       8.162 -14.992 -12.263  1.00 38.18           C
ATOM    319  CG  LYS A  41       9.382 -15.821 -11.903  1.00 44.27           C
ATOM    320  CD  LYS A  41       9.009 -17.278 -11.663  1.00 42.04           C
ATOM    321  CE  LYS A  41      10.050 -17.997 -10.812  1.00 51.36           C
ATOM    322  NZ  LYS A  41       9.696 -18.027  -9.360  1.00 56.02           N
ATOM    323  N   ALA A  42       9.099 -12.361 -14.011  1.00 34.76           N
ATOM    324  CA  ALA A  42      10.108 -11.801 -14.899  1.00 27.53           C
ATOM    325  C   ALA A  42      10.308 -10.302 -14.717  1.00 33.18           C
ATOM    326  O   ALA A  42      11.156  -9.719 -15.403  1.00 32.21           O
ATOM    327  CB  ALA A  42       9.743 -12.090 -16.359  1.00 29.42           C
ATOM    328  N   ALA A  43       9.570  -9.667 -13.802  1.00 28.89           N
ATOM    329  CA  ALA A  43       9.538  -8.210 -13.739  1.00 25.60           C
ATOM    330  C   ALA A  43      10.799  -7.597 -13.144  1.00 24.23           C
ATOM    331  O   ALA A  43      11.034  -6.395 -13.332  1.00 23.03           O
ATOM    332  CB  ALA A  43       8.323  -7.754 -12.929  1.00 24.15           C
ATOM    333  N   GLY A  44      11.600  -8.378 -12.423  1.00 28.54           N
ATOM    334  CA  GLY A  44      12.786  -7.811 -11.801  1.00 24.77           C
ATOM    335  C   GLY A  44      12.372  -6.746 -10.812  1.00 27.18           C
ATOM    336  O   GLY A  44      11.486  -6.957  -9.978  1.00 23.80           O
ATOM    337  N   ALA A  45      12.989  -5.573 -10.921  1.00 22.64           N
ATOM    338  CA  ALA A  45      12.692  -4.444 -10.055  1.00 27.22           C
ATOM    339  C   ALA A  45      11.693  -3.479 -10.675  1.00 18.99           C
ATOM    340  O   ALA A  45      11.580  -2.337 -10.219  1.00 17.93           O
ATOM    341  CB  ALA A  45      13.980  -3.701  -9.699  1.00 27.52           C
ATOM    342  N   ALA A  46      10.970  -3.896 -11.712  1.00 15.67           N
ATOM    343  CA  ALA A  46      10.010  -2.990 -12.320  1.00 18.05           C
ATOM    344  C   ALA A  46       8.804  -2.799 -11.405  1.00 17.09           C
ATOM    345  O   ALA A  46       8.474  -3.663 -10.589  1.00 17.57           O
ATOM    346  CB  ALA A  46       9.551  -3.524 -13.677  1.00 19.41           C
ATOM    347  N   ARG A  47       8.160  -1.641 -11.529  1.00 16.23           N
ATOM    348  CA  ARG A  47       6.896  -1.432 -10.843  1.00 16.05           C
ATOM    349  C   ARG A  47       5.832  -2.232 -11.566  1.00 16.79           C
ATOM    350  O   ARG A  47       5.676  -2.113 -12.786  1.00 16.15           O
ATOM    351  CB  ARG A  47       6.520   0.047 -10.801  1.00 20.05           C
ATOM    352  CG  ARG A  47       5.286   0.345  -9.934  1.00 25.49           C
ATOM    353  CD  ARG A  47       4.789   1.791 -10.101  1.00 31.21           C
ATOM    354  NE  ARG A  47       4.379   2.027 -11.487  1.00 37.55           N
ATOM    355  CZ  ARG A  47       4.430   3.207 -12.102  1.00 43.41           C
ATOM    356  NH1 ARG A  47       4.860   4.280 -11.452  1.00 46.19           N
ATOM    357  NH2 ARG A  47       4.047   3.314 -13.369  1.00 41.18           N
ATOM    358  N   VAL A  48       5.111  -3.066 -10.828  1.00 14.59           N
ATOM    359  CA  VAL A  48       4.110  -3.967 -11.396  1.00 12.38           C
ATOM    360  C   VAL A  48       2.752  -3.528 -10.869  1.00 13.86           C
ATOM    361  O   VAL A  48       2.558  -3.455  -9.649  1.00 14.60           O
ATOM    362  CB  VAL A  48       4.394  -5.428 -11.015  1.00 15.65           C
ATOM    363  CG1 VAL A  48       3.363  -6.359 -11.617  1.00 16.95           C
ATOM    364  CG2 VAL A  48       5.797  -5.833 -11.462  1.00 20.10           C
ATOM    365  N   ARG A  49       1.812  -3.242 -11.786  1.00 13.44           N
ATOM    366  CA  ARG A  49       0.434  -2.892 -11.437  1.00 16.08           C
ATOM    367  C   ARG A  49      -0.503  -3.844 -12.159  1.00 19.75           C
ATOM    368  O   ARG A  49      -0.513  -3.878 -13.394  1.00 19.28           O
ATOM    369  CB  ARG A  49       0.101  -1.461 -11.852  1.00 17.32           C
ATOM    370  CG  ARG A  49       0.673  -0.345 -11.029  1.00 19.81           C
ATOM    371  CD  ARG A  49       0.101   0.989 -11.521  1.00 34.60           C
ATOM    372  NE  ARG A  49       1.007   2.109 -11.271  1.00 46.55           N
ATOM    373  CZ  ARG A  49       0.659   3.220 -10.627  1.00 52.72           C
ATOM    374  NH1 ARG A  49      -0.580   3.360 -10.168  1.00 49.75           N
ATOM    375  NH2 ARG A  49       1.548   4.193 -10.440  1.00 52.64           N
ATOM    376  N   ILE A  50      -1.305  -4.600 -11.413  1.00 16.47           N
ATOM    377  CA  ILE A  50      -2.276  -5.508 -12.020  1.00 15.98           C
ATOM    378  C   ILE A  50      -3.673  -5.025 -11.650  1.00 22.47           C
ATOM    379  O   ILE A  50      -3.997  -4.904 -10.467  1.00 15.73           O
ATOM    380  CB  ILE A  50      -2.028  -6.956 -11.594  1.00 17.10           C
ATOM    381  CG1 ILE A  50      -0.650  -7.383 -12.121  1.00 20.65           C
ATOM    382  CG2 ILE A  50      -3.090  -7.887 -12.162  1.00 18.70           C
ATOM    383  CD1 ILE A  50      -0.188  -8.672 -11.547  1.00 22.74           C
ATOM    384  N   SER A  51      -4.490  -4.720 -12.657  1.00 20.09           N
ATOM    385  CA  SER A  51      -5.832  -4.208 -12.428  1.00 21.85           C
ATOM    386  C   SER A  51      -6.836  -5.180 -13.011  1.00 24.35           C
ATOM    387  O   SER A  51      -6.741  -5.553 -14.183  1.00 21.39           O
ATOM    388  CB  SER A  51      -6.030  -2.830 -13.047  1.00 22.32           C
ATOM    389  OG  SER A  51      -5.225  -1.864 -12.417  1.00 27.26           O
ATOM    390  N   ILE A  52      -7.811  -5.575 -12.205  1.00 21.83           N
ATOM    391  CA  ILE A  52      -8.871  -6.454 -12.667  1.00 21.03           C
ATOM    392  C   ILE A  52     -10.191  -5.728 -12.460  1.00 23.47           C
ATOM    393  O   ILE A  52     -10.489  -5.268 -11.349  1.00 18.57           O
ATOM    394  CB  ILE A  52      -8.846  -7.807 -11.947  1.00 19.63           C
ATOM    395  CG1 ILE A  52      -7.465  -8.468 -12.112  1.00 19.00           C
ATOM    396  CG2 ILE A  52      -9.987  -8.700 -12.459  1.00 21.63           C
ATOM    397  CD1 ILE A  52      -7.409  -9.929 -11.738  1.00 17.95           C
ATOM    398  N   THR A  53     -10.951  -5.568 -13.541  1.00 25.67           N
ATOM    399  CA  THR A  53     -12.297  -5.002 -13.453  1.00 24.78           C
ATOM    400  C   THR A  53     -13.236  -6.171 -13.193  1.00 26.07           C
ATOM    401  O   THR A  53     -13.516  -6.968 -14.090  1.00 26.38           O
ATOM    402  CB  THR A  53     -12.657  -4.229 -14.717  1.00 26.88           C
ATOM    403  OG1 THR A  53     -11.714  -3.165 -14.916  1.00 32.25           O
ATOM    404  CG2 THR A  53     -14.034  -3.625 -14.592  1.00 26.70           C
ATOM    405  N   ALA A  54     -13.702  -6.292 -11.950  1.00 18.58           N
ATOM    406  CA  ALA A  54     -14.578  -7.374 -11.551  1.00 18.84           C
ATOM    407  C   ALA A  54     -16.038  -6.960 -11.740  1.00 19.95           C
ATOM    408  O   ALA A  54     -16.365  -5.785 -11.926  1.00 21.00           O
ATOM    409  CB  ALA A  54     -14.311  -7.772 -10.094  1.00 18.55           C
ATOM    410  N   ARG A  55     -16.917  -7.953 -11.692  1.00 20.62           N
ATOM    411  CA  ARG A  55     -18.334  -7.696 -11.896  1.00 21.46           C
ATOM    412  C   ARG A  55     -18.977  -7.103 -10.649  1.00 25.07           C
ATOM    413  O   ARG A  55     -19.950  -6.347 -10.758  1.00 23.33           O
ATOM    414  CB  ARG A  55     -19.039  -8.991 -12.301  1.00 26.49           C
ATOM    415  CG  ARG A  55     -19.009  -9.301 -13.795  1.00 34.87           C
ATOM    416  CD  ARG A  55     -17.778 -10.078 -14.211  1.00 38.52           C
ATOM    417  NE  ARG A  55     -17.504 -11.240 -13.367  1.00 34.94           N
ATOM    418  CZ  ARG A  55     -17.833 -12.493 -13.666  1.00 36.00           C
ATOM    419  NH1 ARG A  55     -18.469 -12.764 -14.797  1.00 46.64           N
ATOM    420  NH2 ARG A  55     -17.523 -13.480 -12.832  1.00 34.63           N
ATOM    421  N   THR A  56     -18.429  -7.406  -9.469  1.00 21.05           N
ATOM    422  CA  THR A  56     -18.934  -6.898  -8.199  1.00 20.79           C
ATOM    423  C   THR A  56     -17.749  -6.566  -7.306  1.00 18.09           C
ATOM    424  O   THR A  56     -16.629  -7.032  -7.544  1.00 21.45           O
ATOM    425  CB  THR A  56     -19.826  -7.913  -7.477  1.00 25.13           C
ATOM    426  OG1 THR A  56     -19.023  -9.007  -7.010  1.00 24.24           O
ATOM    427  CG2 THR A  56     -20.915  -8.439  -8.405  1.00 24.26           C
ATOM    428  N   LYS A  57     -18.013  -5.765  -6.270  1.00 20.44           N
ATOM    429  CA  LYS A  57     -16.983  -5.457  -5.278  1.00 18.42           C
ATOM    430  C   LYS A  57     -16.518  -6.716  -4.547  1.00 23.26           C
ATOM    431  O   LYS A  57     -15.323  -6.877  -4.268  1.00 20.72           O
ATOM    432  CB  LYS A  57     -17.514  -4.418  -4.285  1.00 19.32           C
ATOM    433  CG  LYS A  57     -16.563  -4.063  -3.142  1.00 22.84           C
ATOM    434  CD  LYS A  57     -15.422  -3.212  -3.637  1.00 26.15           C
ATOM    435  CE  LYS A  57     -14.688  -2.552  -2.482  1.00 26.90           C
ATOM    436  NZ  LYS A  57     -15.490  -1.522  -1.766  1.00 29.84           N
ATOM    437  N   LYS A  58     -17.449  -7.612  -4.207  1.00 16.11           N
ATOM    438  CA  LYS A  58     -17.080  -8.882  -3.585  1.00 22.98           C
ATOM    439  C   LYS A  58     -16.107  -9.669  -4.463  1.00 20.80           C
ATOM    440  O   LYS A  58     -15.106 -10.227  -3.974  1.00 20.62           O
ATOM    441  CB  LYS A  58     -18.346  -9.690  -3.314  1.00 25.03           C
ATOM    442  CG  LYS A  58     -18.127 -11.083  -2.777  1.00 33.43           C
ATOM    443  CD  LYS A  58     -19.431 -11.659  -2.210  1.00 43.13           C
ATOM    444  CE  LYS A  58     -19.188 -12.974  -1.483  1.00 48.46           C
ATOM    445  NZ  LYS A  58     -18.834 -14.056  -2.441  1.00 46.40           N
ATOM    446  N   GLU A  59     -16.394  -9.731  -5.764  1.00 18.01           N
ATOM    447  CA  GLU A  59     -15.498 -10.416  -6.684  1.00 20.36           C
ATOM    448  C   GLU A  59     -14.139  -9.730  -6.731  1.00 18.00           C
ATOM    449  O   GLU A  59     -13.098 -10.402  -6.742  1.00 20.60           O
ATOM    450  CB  GLU A  59     -16.121 -10.465  -8.079  1.00 20.44           C
ATOM    451  CG  GLU A  59     -15.218 -11.122  -9.088  1.00 25.81           C
ATOM    452  CD  GLU A  59     -15.886 -11.345 -10.436  1.00 22.89           C
ATOM    453  OE1 GLU A  59     -16.038 -12.526 -10.811  1.00 33.34           O
ATOM    454  OE2 GLU A  59     -16.217 -10.356 -11.129  1.00 27.48           O
ATOM    455  N   ALA A  60     -14.136  -8.396  -6.749  1.00 15.76           N
ATOM    456  CA  ALA A  60     -12.890  -7.629  -6.714  1.00 15.55           C
ATOM    457  C   ALA A  60     -12.078  -7.948  -5.465  1.00 17.32           C
ATOM    458  O   ALA A  60     -10.844  -8.030  -5.518  1.00 14.26           O
ATOM    459  CB  ALA A  60     -13.190  -6.132  -6.772  1.00 17.71           C
ATOM    460  N   GLU A  61     -12.745  -8.098  -4.321  1.00 15.36           N
ATOM    461  CA  GLU A  61     -12.020  -8.467  -3.103  1.00 13.36           C
ATOM    462  C   GLU A  61     -11.400  -9.854  -3.242  1.00 18.18           C
ATOM    463  O   GLU A  61     -10.277 -10.105  -2.767  1.00 18.26           O
ATOM    464  CB  GLU A  61     -12.974  -8.390  -1.902  1.00 17.09           C
ATOM    465  CG  GLU A  61     -13.253  -6.957  -1.448  1.00 17.18           C
ATOM    466  CD  GLU A  61     -14.602  -6.809  -0.756  1.00 19.97           C
ATOM    467  OE1 GLU A  61     -15.195  -7.848  -0.423  1.00 22.44           O
ATOM    468  OE2 GLU A  61     -15.065  -5.668  -0.583  1.00 19.81           O
ATOM    469  N   LYS A  62     -12.114 -10.772  -3.905  1.00 17.98           N
ATOM    470  CA  LYS A  62     -11.571 -12.110  -4.115  1.00 19.15           C
ATOM    471  C   LYS A  62     -10.328 -12.058  -5.012  1.00 18.63           C
ATOM    472  O   LYS A  62      -9.317 -12.740  -4.748  1.00 18.25           O
ATOM    473  CB  LYS A  62     -12.662 -13.006  -4.712  1.00 22.44           C
ATOM    474  CG  LYS A  62     -12.174 -14.147  -5.574  1.00 31.89           C
ATOM    475  CD  LYS A  62     -13.344 -15.029  -6.038  1.00 37.32           C
ATOM    476  CE  LYS A  62     -13.057 -15.673  -7.398  1.00 47.75           C
ATOM    477  NZ  LYS A  62     -14.280 -15.812  -8.243  1.00 49.28           N
ATOM    478  N   PHE A  63     -10.376 -11.212  -6.041  1.00 18.74           N
ATOM    479  CA  PHE A  63      -9.216 -11.018  -6.920  1.00 17.35           C
ATOM    480  C   PHE A  63      -8.056 -10.376  -6.170  1.00 18.91           C
ATOM    481  O   PHE A  63      -6.890 -10.716  -6.409  1.00 18.93           O
ATOM    482  CB  PHE A  63      -9.596 -10.166  -8.127  1.00 19.12           C
ATOM    483  CG  PHE A  63     -10.352 -10.923  -9.164  1.00 20.57           C
ATOM    484  CD1 PHE A  63      -9.944 -12.191  -9.532  1.00 23.74           C
ATOM    485  CD2 PHE A  63     -11.481 -10.382  -9.748  1.00 22.84           C
ATOM    486  CE1 PHE A  63     -10.647 -12.908 -10.500  1.00 38.80           C
ATOM    487  CE2 PHE A  63     -12.192 -11.092 -10.713  1.00 26.01           C
ATOM    488  CZ  PHE A  63     -11.772 -12.355 -11.085  1.00 27.53           C
ATOM    489  N   ALA A  64      -8.357  -9.438  -5.268  1.00 15.77           N
ATOM    490  CA  ALA A  64      -7.306  -8.855  -4.447  1.00 17.14           C
ATOM    491  C   ALA A  64      -6.606  -9.936  -3.652  1.00 17.01           C
ATOM    492  O   ALA A  64      -5.375  -9.958  -3.572  1.00 15.02           O
ATOM    493  CB  ALA A  64      -7.877  -7.796  -3.506  1.00 16.02           C
ATOM    494  N   ALA A  65      -7.377 -10.842  -3.058  1.00 13.54           N
ATOM    495  CA  ALA A  65      -6.771 -11.935  -2.301  1.00 17.19           C
ATOM    496  C   ALA A  65      -5.840 -12.768  -3.182  1.00 20.29           C
ATOM    497  O   ALA A  65      -4.686 -13.060  -2.809  1.00 21.72           O
ATOM    498  CB  ALA A  65      -7.873 -12.796  -1.681  1.00 24.34           C
ATOM    499  N   ILE A  66      -6.320 -13.145  -4.374  1.00 16.09           N
ATOM    500  CA  ILE A  66      -5.505 -13.968  -5.272  1.00 17.05           C
ATOM    501  C   ILE A  66      -4.199 -13.253  -5.618  1.00 18.32           C
ATOM    502  O   ILE A  66      -3.101 -13.838  -5.558  1.00 16.31           O
ATOM    503  CB  ILE A  66      -6.311 -14.321  -6.537  1.00 17.26           C
ATOM    504  CG1 ILE A  66      -7.445 -15.286  -6.173  1.00 23.32           C
ATOM    505  CG2 ILE A  66      -5.413 -14.888  -7.627  1.00 23.28           C
ATOM    506  CD1 ILE A  66      -8.570 -15.371  -7.215  1.00 17.30           C
ATOM    507  N   LEU A  67      -4.299 -11.965  -5.961  1.00 14.62           N
ATOM    508  CA  LEU A  67      -3.125 -11.210  -6.395  1.00 15.53           C
ATOM    509  C   LEU A  67      -2.145 -10.968  -5.249  1.00 16.62           C
ATOM    510  O   LEU A  67      -0.923 -10.982  -5.468  1.00 14.14           O
ATOM    511  CB  LEU A  67      -3.545  -9.882  -7.019  1.00 15.30           C
ATOM    512  CG  LEU A  67      -4.254 -10.027  -8.367  1.00 15.92           C
ATOM    513  CD1 LEU A  67      -4.684  -8.659  -8.849  1.00 17.44           C
ATOM    514  CD2 LEU A  67      -3.351 -10.697  -9.378  1.00 16.67           C
ATOM    515  N   ILE A  68      -2.648 -10.718  -4.027  1.00 15.45           N
ATOM    516  CA  ILE A  68      -1.731 -10.530  -2.917  1.00 15.68           C
ATOM    517  C   ILE A  68      -0.946 -11.794  -2.688  1.00 14.47           C
ATOM    518  O   ILE A  68       0.257 -11.738  -2.407  1.00 16.91           O
ATOM    519  CB  ILE A  68      -2.474 -10.073  -1.646  1.00 17.42           C
ATOM    520  CG1 ILE A  68      -2.799  -8.604  -1.824  1.00 24.89           C
ATOM    521  CG2 ILE A  68      -1.633 -10.292  -0.394  1.00 24.94           C
ATOM    522  CD1 ILE A  68      -4.190  -8.268  -1.496  1.00 34.89           C
ATOM    523  N   LYS A  69      -1.594 -12.955  -2.837  1.00 17.79           N
ATOM    524  CA  LYS A  69      -0.849 -14.206  -2.692  1.00 18.96           C
ATOM    525  C   LYS A  69       0.206 -14.366  -3.785  1.00 18.76           C
ATOM    526  O   LYS A  69       1.331 -14.803  -3.508  1.00 21.35           O
ATOM    527  CB  LYS A  69      -1.797 -15.401  -2.685  1.00 24.81           C
ATOM    528  CG  LYS A  69      -1.073 -16.748  -2.642  1.00 24.56           C
ATOM    529  CD  LYS A  69      -1.965 -17.831  -2.035  1.00 38.14           C
ATOM    530  CE  LYS A  69      -1.160 -19.035  -1.540  1.00 37.98           C
ATOM    531  NZ  LYS A  69      -1.941 -19.893  -0.579  1.00 39.77           N
ATOM    532  N   VAL A  70      -0.126 -14.029  -5.033  1.00 17.69           N
ATOM    533  CA  VAL A  70       0.861 -14.179  -6.107  1.00 16.06           C
ATOM    534  C   VAL A  70       2.083 -13.302  -5.841  1.00 19.01           C
ATOM    535  O   VAL A  70       3.237 -13.758  -5.945  1.00 22.07           O
ATOM    536  CB  VAL A  70       0.231 -13.874  -7.478  1.00 19.11           C
ATOM    537  CG1 VAL A  70       1.290 -13.932  -8.562  1.00 25.46           C
ATOM    538  CG2 VAL A  70      -0.875 -14.853  -7.766  1.00 22.14           C
ATOM    539  N   PHE A  71       1.841 -12.037  -5.457  1.00 16.40           N
ATOM    540  CA  PHE A  71       2.936 -11.116  -5.159  1.00 15.95           C
ATOM    541  C   PHE A  71       3.748 -11.622  -3.969  1.00 19.12           C
ATOM    542  O   PHE A  71       4.982 -11.733  -4.042  1.00 21.39           O
ATOM    543  CB  PHE A  71       2.390  -9.704  -4.883  1.00 15.31           C
ATOM    544  CG  PHE A  71       2.208  -8.833  -6.118  1.00 15.97           C
ATOM    545  CD1 PHE A  71       3.277  -8.164  -6.689  1.00 14.76           C
ATOM    546  CD2 PHE A  71       0.933  -8.638  -6.664  1.00 12.61           C
ATOM    547  CE1 PHE A  71       3.102  -7.346  -7.827  1.00 14.90           C
ATOM    548  CE2 PHE A  71       0.736  -7.827  -7.777  1.00 12.61           C
ATOM    549  CZ  PHE A  71       1.813  -7.171  -8.367  1.00 14.92           C
ATOM    550  N   ALA A  72       3.069 -11.967  -2.870  1.00 12.55           N
ATOM    551  CA  ALA A  72       3.775 -12.406  -1.669  1.00 16.67           C
ATOM    552  C   ALA A  72       4.633 -13.629  -1.957  1.00 20.85           C
ATOM    553  O   ALA A  72       5.775 -13.720  -1.485  1.00 25.40           O
ATOM    554  CB  ALA A  72       2.784 -12.696  -0.538  1.00 16.36           C
ATOM    555  N   GLU A  73       4.110 -14.576  -2.735  1.00 20.60           N
ATOM    556  CA  GLU A  73       4.881 -15.775  -3.018  1.00 27.14           C
ATOM    557  C   GLU A  73       6.044 -15.486  -3.946  1.00 30.04           C
ATOM    558  O   GLU A  73       6.976 -16.298  -4.016  1.00 35.03           O
ATOM    559  CB  GLU A  73       3.965 -16.856  -3.597  1.00 22.71           C
ATOM    560  CG  GLU A  73       3.035 -17.467  -2.539  1.00 22.59           C
ATOM    561  CD  GLU A  73       3.787 -18.316  -1.523  1.00 33.39           C
ATOM    562  OE1 GLU A  73       4.297 -19.383  -1.917  1.00 29.38           O
ATOM    563  OE2 GLU A  73       3.875 -17.926  -0.332  1.00 26.32           O
ATOM    564  N   LEU A  74       6.029 -14.358  -4.656  1.00 25.86           N
ATOM    565  CA  LEU A  74       7.195 -13.994  -5.457  1.00 26.37           C
ATOM    566  C   LEU A  74       8.144 -13.028  -4.740  1.00 25.07           C
ATOM    567  O   LEU A  74       8.983 -12.398  -5.393  1.00 26.94           O
ATOM    568  CB  LEU A  74       6.753 -13.416  -6.797  1.00 25.30           C
ATOM    569  CG  LEU A  74       6.418 -14.512  -7.802  1.00 29.42           C
ATOM    570  CD1 LEU A  74       5.435 -14.028  -8.859  1.00 24.74           C
ATOM    571  CD2 LEU A  74       7.704 -15.019  -8.448  1.00 30.89           C
ATOM    572  N   GLY A  75       8.031 -12.903  -3.417  1.00 25.65           N
ATOM    573  CA  GLY A  75       8.972 -12.121  -2.634  1.00 26.62           C
ATOM    574  C   GLY A  75       8.669 -10.648  -2.491  1.00 27.05           C
ATOM    575  O   GLY A  75       9.570  -9.873  -2.124  1.00 22.43           O
ATOM    576  N   TYR A  76       7.437 -10.222  -2.779  1.00 18.52           N
ATOM    577  CA  TYR A  76       7.024  -8.842  -2.548  1.00 19.31           C
ATOM    578  C   TYR A  76       6.555  -8.720  -1.103  1.00 16.00           C
ATOM    579  O   TYR A  76       5.605  -9.395  -0.698  1.00 18.97           O
ATOM    580  CB  TYR A  76       5.910  -8.435  -3.520  1.00 16.26           C
ATOM    581  CG  TYR A  76       6.380  -8.262  -4.933  1.00 17.28           C
ATOM    582  CD1 TYR A  76       6.679  -9.375  -5.716  1.00 16.78           C
ATOM    583  CD2 TYR A  76       6.549  -7.004  -5.484  1.00 15.77           C
ATOM    584  CE1 TYR A  76       7.114  -9.240  -7.010  1.00 16.71           C
ATOM    585  CE2 TYR A  76       6.999  -6.851  -6.782  1.00 16.04           C
ATOM    586  CZ  TYR A  76       7.278  -7.983  -7.535  1.00 16.39           C
ATOM    587  OH  TYR A  76       7.724  -7.857  -8.827  1.00 15.80           O
ATOM    588  N   ASN A  77       7.239  -7.896  -0.315  1.00 18.67           N
ATOM    589  CA  ASN A  77       6.872  -7.691   1.080  1.00 18.02           C
ATOM    590  C   ASN A  77       6.079  -6.418   1.285  1.00 17.45           C
ATOM    591  O   ASN A  77       5.667  -6.133   2.410  1.00 20.78           O
ATOM    592  CB  ASN A  77       8.125  -7.646   1.955  1.00 21.45           C
ATOM    593  CG  ASN A  77       8.843  -8.985   2.026  1.00 24.80           C
ATOM    594  OD1 ASN A  77      10.074  -9.032   2.056  1.00 43.81           O
ATOM    595  ND2 ASN A  77       8.082 -10.073   2.094  1.00 23.82           N
ATOM    596  N   ASP A  78       5.860  -5.636   0.235  1.00 16.33           N
ATOM    597  CA  ASP A  78       5.193  -4.345   0.361  1.00 15.90           C
ATOM    598  C   ASP A  78       4.284  -4.210  -0.852  1.00 14.22           C
ATOM    599  O   ASP A  78       4.764  -4.097  -1.988  1.00 16.76           O
ATOM    600  CB  ASP A  78       6.211  -3.209   0.438  1.00 16.75           C
ATOM    601  CG  ASP A  78       5.612  -1.906   0.873  1.00 25.92           C
ATOM    602  OD1 ASP A  78       4.370  -1.749   0.822  1.00 25.88           O
ATOM    603  OD2 ASP A  78       6.397  -1.014   1.274  1.00 39.47           O
ATOM    604  N   ILE A  79       2.978  -4.280  -0.618  1.00 13.02           N
ATOM    605  CA  ILE A  79       1.992  -4.464  -1.681  1.00 14.35           C
ATOM    606  C   ILE A  79       0.848  -3.493  -1.420  1.00 14.95           C
ATOM    607  O   ILE A  79       0.306  -3.468  -0.313  1.00 15.59           O
ATOM    608  CB  ILE A  79       1.465  -5.915  -1.702  1.00 13.05           C
ATOM    609  CG1 ILE A  79       2.584  -6.943  -1.979  1.00 14.34           C
ATOM    610  CG2 ILE A  79       0.412  -6.095  -2.799  1.00 15.13           C
ATOM    611  CD1 ILE A  79       2.180  -8.359  -1.577  1.00 16.30           C
ATOM    612  N   ASN A  80       0.456  -2.721  -2.439  1.00 12.12           N
ATOM    613  C   ASN A  80      -1.847  -2.240  -3.063  1.00 15.25           C
ATOM    614  O   ASN A  80      -1.737  -2.700  -4.205  1.00 12.46           O
ATOM    615  CA AASN A  80      -0.624  -1.754  -2.293  0.55 15.02           C
ATOM    616  CB AASN A  80      -0.198  -0.361  -2.765  0.55 15.31           C
ATOM    617  CG AASN A  80      -1.339   0.630  -2.766  0.55 17.28           C
ATOM    618  OD1AASN A  80      -1.881   0.957  -3.821  0.55 19.02           O
ATOM    619  ND2AASN A  80      -1.700   1.134  -1.590  0.55 16.95           N
ATOM    620  CA BASN A  80      -0.619  -1.742  -2.312  0.45 14.86           C
ATOM    621  CB BASN A  80      -0.195  -0.367  -2.842  0.45 15.23           C
ATOM    622  CG BASN A  80       1.060   0.152  -2.172  0.45 20.54           C
ATOM    623  OD1BASN A  80       1.059   0.417  -0.983  0.45 24.03           O
ATOM    624  ND2BASN A  80       2.140   0.284  -2.934  0.45 25.82           N
ATOM    625  N   VAL A  81      -3.007  -2.158  -2.418  1.00 12.05           N
ATOM    626  CA  VAL A  81      -4.279  -2.578  -2.992  1.00 13.96           C
ATOM    627  C   VAL A  81      -5.191  -1.364  -3.047  1.00 13.75           C
ATOM    628  O   VAL A  81      -5.440  -0.730  -2.022  1.00 12.79           O
ATOM    629  CB  VAL A  81      -4.912  -3.690  -2.147  1.00 17.59           C
ATOM    630  CG1 VAL A  81      -6.254  -4.106  -2.714  1.00 13.81           C
ATOM    631  CG2 VAL A  81      -3.967  -4.858  -2.054  1.00 14.73           C
ATOM    632  N   THR A  82      -5.719  -1.060  -4.228  1.00 12.20           N
ATOM    633  CA  THR A  82      -6.612   0.080  -4.371  1.00 16.03           C
ATOM    634  C   THR A  82      -7.885  -0.411  -5.030  1.00 14.75           C
ATOM    635  O   THR A  82      -7.848  -1.281  -5.900  1.00 15.54           O
ATOM    636  CB  THR A  82      -5.985   1.212  -5.185  1.00 18.08           C
ATOM    637  OG1 THR A  82      -5.386   0.662  -6.362  1.00 26.77           O
ATOM    638  CG2 THR A  82      -4.922   1.915  -4.358  1.00 17.65           C
ATOM    639  N   PHE A  83      -9.019   0.095  -4.560  1.00 18.68           N
ATOM    640  CA  PHE A  83     -10.310  -0.181  -5.175  1.00 18.33           C
ATOM    641  C   PHE A  83     -10.862   1.109  -5.769  1.00 20.30           C
ATOM    642  O   PHE A  83     -10.785   2.169  -5.147  1.00 21.15           O
ATOM    643  CB  PHE A  83     -11.303  -0.749  -4.149  1.00 20.85           C
ATOM    644  CG  PHE A  83     -10.945  -2.117  -3.630  1.00 15.10           C
ATOM    645  CD1 PHE A  83     -11.375  -3.262  -4.284  1.00 16.86           C
ATOM    646  CD2 PHE A  83     -10.199  -2.258  -2.477  1.00 14.84           C
ATOM    647  CE1 PHE A  83     -11.056  -4.529  -3.805  1.00 17.65           C
ATOM    648  CE2 PHE A  83      -9.891  -3.525  -1.969  1.00 17.38           C
ATOM    649  CZ  PHE A  83     -10.311  -4.659  -2.636  1.00 14.62           C
ATOM    650  N   ASP A  84     -11.389   1.006  -6.984  1.00 22.99           N
ATOM    651  CA  ASP A  84     -12.108   2.081  -7.668  1.00 30.90           C
ATOM    652  C   ASP A  84     -13.366   1.413  -8.202  1.00 25.73           C
ATOM    653  O   ASP A  84     -13.320   0.725  -9.229  1.00 27.76           O
ATOM    654  CB  ASP A  84     -11.278   2.697  -8.785  1.00 28.11           C
ATOM    655  CG  ASP A  84     -11.956   3.899  -9.426  1.00 35.98           C
ATOM    656  OD1 ASP A  84     -12.869   4.481  -8.804  1.00 39.26           O
ATOM    657  OD2 ASP A  84     -11.560   4.254 -10.549  1.00 48.40           O
ATOM    658  N   GLY A  85     -14.470   1.577  -7.481  1.00 28.74           N
ATOM    659  CA  GLY A  85     -15.653   0.801  -7.806  1.00 30.75           C
ATOM    660  C   GLY A  85     -15.352  -0.675  -7.693  1.00 28.30           C
ATOM    661  O   GLY A  85     -14.880  -1.153  -6.656  1.00 29.39           O
ATOM    662  N   ASP A  86     -15.605  -1.417  -8.769  1.00 24.62           N
ATOM    663  CA  ASP A  86     -15.336  -2.845  -8.783  1.00 22.71           C
ATOM    664  C   ASP A  86     -14.021  -3.178  -9.471  1.00 17.18           C
ATOM    665  O   ASP A  86     -13.797  -4.338  -9.814  1.00 16.83           O
ATOM    666  CB  ASP A  86     -16.482  -3.597  -9.454  1.00 25.24           C
ATOM    667  CG  ASP A  86     -17.818  -3.346  -8.769  1.00 31.15           C
ATOM    668  OD1 ASP A  86     -17.829  -3.175  -7.538  1.00 29.50           O
ATOM    669  OD2 ASP A  86     -18.842  -3.296  -9.480  1.00 37.36           O
ATOM    670  N   THR A  87     -13.163  -2.187  -9.690  1.00 19.75           N
ATOM    671  CA  THR A  87     -11.840  -2.394 -10.273  1.00 15.63           C
ATOM    672  C   THR A  87     -10.813  -2.387  -9.149  1.00 14.76           C
ATOM    673  O   THR A  87     -10.693  -1.394  -8.423  1.00 20.73           O
ATOM    674  CB  THR A  87     -11.522  -1.306 -11.291  1.00 26.71           C
ATOM    675  OG1 THR A  87     -12.413  -1.440 -12.400  1.00 23.55           O
ATOM    676  CG2 THR A  87     -10.074  -1.418 -11.784  1.00 25.21           C
ATOM    677  N   VAL A  88     -10.108  -3.497  -8.981  1.00 14.00           N
ATOM    678  CA  VAL A  88      -9.049  -3.574  -7.980  1.00 12.57           C
ATOM    679  C   VAL A  88      -7.704  -3.517  -8.693  1.00 15.21           C
ATOM    680  O   VAL A  88      -7.515  -4.147  -9.742  1.00 14.99           O
ATOM    681  CB  VAL A  88      -9.169  -4.825  -7.091  1.00 14.95           C
ATOM    682  CG1 VAL A  88      -9.036  -6.110  -7.904  1.00 18.62           C
ATOM    683  CG2 VAL A  88      -8.135  -4.742  -5.953  1.00 12.58           C
ATOM    684  N   THR A  89      -6.770  -2.758  -8.115  1.00 13.32           N
ATOM    685  CA  THR A  89      -5.398  -2.671  -8.603  1.00 13.02           C
ATOM    686  C   THR A  89      -4.471  -3.109  -7.486  1.00 10.38           C
ATOM    687  O   THR A  89      -4.580  -2.618  -6.362  1.00 14.56           O
ATOM    688  CB  THR A  89      -5.032  -1.256  -9.026  1.00 16.82           C
ATOM    689  OG1 THR A  89      -5.898  -0.844 -10.096  1.00 18.33           O
ATOM    690  CG2 THR A  89      -3.600  -1.243  -9.570  1.00 19.08           C
ATOM    691  N   VAL A  90      -3.581  -4.049  -7.778  1.00 11.38           N
ATOM    692  CA  VAL A  90      -2.606  -4.518  -6.798  1.00 11.99           C
ATOM    693  C   VAL A  90      -1.238  -4.174  -7.362  1.00 14.81           C
ATOM    694  O   VAL A  90      -0.979  -4.390  -8.553  1.00 13.84           O
ATOM    695  CB  VAL A  90      -2.742  -6.024  -6.512  1.00 13.36           C
ATOM    696  CG1 VAL A  90      -1.721  -6.434  -5.463  1.00 13.42           C
ATOM    697  CG2 VAL A  90      -4.149  -6.360  -5.993  1.00 16.94           C
ATOM    698  N   GLU A  91      -0.387  -3.578  -6.537  1.00 11.68           N
ATOM    699  CA  GLU A  91       0.855  -2.998  -7.034  1.00 11.29           C
ATOM    700  C   GLU A  91       1.991  -3.418  -6.125  1.00 12.12           C
ATOM    701  O   GLU A  91       1.827  -3.490  -4.899  1.00 15.82           O
ATOM    702  CB  GLU A  91       0.786  -1.484  -7.088  1.00 15.60           C
ATOM    703  CG  GLU A  91       2.041  -0.826  -7.629  1.00 24.01           C
ATOM    704  CD  GLU A  91       2.062   0.678  -7.440  1.00 29.02           C
ATOM    705  OE1 GLU A  91       3.060   1.194  -6.891  1.00 40.65           O
ATOM    706  OE2 GLU A  91       1.088   1.349  -7.835  1.00 36.11           O
ATOM    707  N   GLY A  92       3.145  -3.665  -6.731  1.00 14.27           N
ATOM    708  CA  GLY A  92       4.339  -3.932  -5.949  1.00 13.36           C
ATOM    709  C   GLY A  92       5.572  -3.636  -6.767  1.00 16.53           C
ATOM    710  O   GLY A  92       5.532  -3.640  -8.001  1.00 13.01           O
ATOM    711  N   GLN A  93       6.684  -3.400  -6.070  1.00 14.41           N
ATOM    712  CA  GLN A  93       7.927  -3.115  -6.783  1.00 14.69           C
ATOM    713  C   GLN A  93       9.088  -3.581  -5.924  1.00 19.02           C
ATOM    714  O   GLN A  93       9.292  -3.053  -4.821  1.00 17.33           O
ATOM    715  CB  GLN A  93       8.060  -1.637  -7.108  1.00 16.85           C
ATOM    716  CG  GLN A  93       9.288  -1.340  -7.986  1.00 17.04           C
ATOM    717  CD  GLN A  93       9.295   0.069  -8.490  1.00 20.87           C
ATOM    718  OE1 GLN A  93       8.548   0.918  -8.006  1.00 21.56           O
ATOM    719  NE2 GLN A  93      10.118   0.329  -9.495  1.00 31.32           N
ATOM    720  N   LEU A  94       9.813  -4.577  -6.422  1.00 13.49           N
ATOM    721  CA  LEU A  94      11.043  -5.018  -5.781  1.00 17.05           C
ATOM    722  C   LEU A  94      12.106  -3.927  -5.910  1.00 19.26           C
ATOM    723  O   LEU A  94      12.171  -3.222  -6.918  1.00 21.77           O
ATOM    724  CB  LEU A  94      11.518  -6.318  -6.414  1.00 17.19           C
ATOM    725  CG  LEU A  94      11.272  -7.706  -5.809  1.00 27.01           C
ATOM    726  CD1 LEU A  94      10.200  -7.795  -4.690  1.00 19.83           C
ATOM    727  CD2 LEU A  94      11.026  -8.724  -6.882  1.00 23.05           C
ATOM    728  N   GLU A  95      12.924  -3.759  -4.866  1.00 20.73           N
ATOM    729  CA  GLU A  95      13.839  -2.603  -4.803  1.00 25.30           C
ATOM    730  C   GLU A  95      14.688  -2.332  -6.042  1.00 36.55           C
ATOM    731  O   GLU A  95      15.717  -2.970  -6.273  1.00 28.23           O
ATOM    732  CB  GLU A  95      14.770  -2.745  -3.595  1.00 25.64           C
ATOM    733  CG  GLU A  95      14.402  -1.800  -2.498  1.00 37.81           C
ATOM    734  CD  GLU A  95      15.248  -2.013  -1.270  1.00 39.21           C
ATOM    735  OE1 GLU A  95      14.872  -2.862  -0.430  1.00 47.81           O
ATOM    736  OE2 GLU A  95      16.290  -1.337  -1.160  1.00 41.34           O
TER
HETATM  737  O   HOH S   1       9.249  -5.623  -9.128  1.00 16.81           O
HETATM  738  O   HOH S   2      -2.682  -0.202  -6.076  1.00 16.14           O
HETATM  739  O   HOH S   3     -20.566  -4.995  -6.008  1.00 22.82           O
HETATM  740  O   HOH S   5     -20.389  -6.730  -4.076  1.00 21.42           O
HETATM  741  O   HOH S   6       3.256  -0.141 -13.351  1.00 23.13           O
HETATM  742  O   HOH S   7       9.650 -10.240  -9.719  1.00 23.22           O
HETATM  743  O   HOH S   8       3.646   0.898 -19.307  1.00 32.90           O
HETATM  744  O   HOH S   9      -8.283  -0.111  -9.252  1.00 27.97           O
HETATM  745  O   HOH S  10      -2.744  -2.065 -14.300  1.00 27.12           O
HETATM  746  O   HOH S  11       3.415 -16.472  -6.968  1.00 28.24           O
HETATM  747  O   HOH S  12       6.916 -11.431   0.598  1.00 28.67           O
HETATM  748  O   HOH S  13     -15.174   0.348  -4.264  1.00 26.41           O
HETATM  749  O   HOH S  14      -3.113 -16.746  -5.578  1.00 29.19           O
HETATM  750  O   HOH S  15      -5.318 -18.019  -4.722  1.00 36.25           O
HETATM  751  O   HOH S  16      -6.583 -16.662  -2.877  1.00 35.62           O
HETATM  752  O   HOH S  17     -15.208 -11.723  -1.570  1.00 26.52           O
HETATM  753  O   HOH S  18       7.420  -9.294 -16.899  1.00 33.02           O
HETATM  754  O   HOH S  19     -16.767   0.162 -11.064  1.00 32.35           O
HETATM  755  O   HOH S  20       9.278 -10.942   4.422  1.00 29.73           O
HETATM  756  O   HOH S  21      13.939  -9.314  -4.208  1.00 30.42           O
HETATM  757  O   HOH S  22      12.177  -9.686  -2.142  1.00 33.94           O
HETATM  758  O   HOH S  23      -8.969  -3.749 -15.325  1.00 30.65           O
HETATM  759  O   HOH S  24       5.209 -19.780   1.397  1.00 30.56           O
HETATM  760  O   HOH S  25      14.766  -4.662 -13.111  1.00 29.85           O
HETATM  761  O   HOH S  26      12.309   0.642 -11.853  1.00 38.91           O
HETATM  762  O   HOH S  27     -17.860  -0.882   0.827  1.00 45.43           O
HETATM  763  O   HOH S  28      10.066  -0.505  -4.313  1.00 37.98           O
HETATM  764  O   HOH S  29       9.125  -7.836 -17.642  1.00 40.30           O
HETATM  765  O   HOH S  30       3.694   0.927  -0.093  1.00 37.53           O
HETATM  766  O   HOH S  31       9.973 -12.331  -7.649  1.00 34.80           O
HETATM  767  O   HOH S  32       6.952  -7.897 -19.223  1.00 43.08           O
HETATM  768  O   HOH S  33     -14.344 -14.919 -10.312  1.00 44.37           O
HETATM  769  O   HOH S  34       6.320  -2.193  -3.388  1.00 23.53           O
HETATM  770  O   HOH S  35     -17.276  -2.500  -0.309  1.00 36.94           O
HETATM  771  O   HOH S  36     -15.709 -14.349  -3.563  1.00 41.39           O
HETATM  772  O   HOH S  37       7.438  -5.353  -2.340  1.00 27.44           O
HETATM  773  O   HOH S  38       9.828  -6.518  -1.086  1.00 28.93           O
HETATM  774  O   HOH S  39     -20.690 -10.958  -6.160  1.00 35.11           O
HETATM  775  O   HOH S  40       0.968   3.325  -5.735  1.00 38.89           O
HETATM  776  O   HOH S  41      -7.775  -2.161 -16.242  1.00 40.85           O
HETATM  777  O   HOH S  42     -11.932 -15.056  -2.153  1.00 36.58           O
HETATM  778  O   HOH S  43      12.823  -0.482  -7.459  1.00 36.05           O
HETATM  779  O   HOH S  44      -2.489 -19.985 -11.471  1.00 64.77           O
HETATM  780  O   HOH S  45      -4.105 -14.455  -0.253  1.00 34.18           O
HETATM  781  O   HOH S  46      12.373   0.857  -5.306  1.00 38.46           O
HETATM  782  O   HOH S  47      -1.574   1.067  -8.262  1.00 30.48           O
HETATM  783  O   HOH S  48     -11.851 -12.696   0.164  1.00 39.09           O
HETATM  784  O   HOH S  49      -2.251  -2.675 -23.774  1.00 34.37           O
HETATM  785  O   HOH S  50       2.007   2.123 -21.458  1.00 57.69           O
HETATM  786  O   HOH S  51     -10.041 -15.586  -1.088  1.00 43.58           O
TER
END
