# Supplementary material for: Surface Engineering of Top7 to Facilitate Structure Determination
Source: Int J Mol Sci. 2022 Jan 9;23(2):701. doi: 10.3390/ijms23020701 (PMC8776091; doi:10.3390/ijms23020701)
Supplement: Supplementary file 1 [file ijms-23-00701-s001.zip › Top7sm2-p3221.pdb]

CRYST1   36.245   36.245  139.488  90.00  90.00 120.00 P 32 2 1
SCALE1      0.027590  0.015929  0.000000        0.00000
SCALE2      0.000000  0.031858  0.000000        0.00000
SCALE3      0.000000  0.000000  0.007169        0.00000
ATOM      1  N   ASP A   3      16.657  -8.925  -3.216  1.00 67.97      A    N
ANISOU    1  N   ASP A   3     5938  12673   7215   1255  -1054    -18  A    N
ATOM      2  CA  ASP A   3      16.612  -9.947  -4.259  1.00 71.83      A    C
ANISOU    2  CA  ASP A   3     6463  13007   7821   1427   -932    111  A    C
ATOM      3  C   ASP A   3      15.680  -9.543  -5.402  1.00 64.32      A    C
ANISOU    3  C   ASP A   3     5590  11798   7052   1213   -814     90  A    C
ATOM      4  O   ASP A   3      16.036  -8.698  -6.224  1.00 69.34      A    O
ANISOU    4  O   ASP A   3     6117  12423   7806    952   -786    -36  A    O
ATOM      5  CB  ASP A   3      16.180 -11.289  -3.669  1.00 80.40      A    C
ANISOU    5  CB  ASP A   3     7732  14019   8795   1791   -913    327  A    C
ATOM      6  CG  ASP A   3      16.907 -12.461  -4.300  1.00 87.41      A    C
ANISOU    6  CG  ASP A   3     8597  14885   9731   2073   -852    429  A    C
ATOM      7  OD1 ASP A   3      17.070 -12.468  -5.539  1.00 87.19      A    O
ANISOU    7  OD1 ASP A   3     8499  14764   9863   1992   -754    380  A    O
ATOM      8  OD2 ASP A   3      17.318 -13.376  -3.556  1.00 90.83      A    O
ANISOU    8  OD2 ASP A   3     9092  15387  10031   2384   -899    554  A    O
ATOM      9  N   ILE A   4      14.495 -10.150  -5.463  1.00 54.54      A    N
ANISOU    9  N   ILE A   4     4539  10355   5827   1320   -741    225  A    N
ATOM     10  CA  ILE A   4      13.482  -9.808  -6.453  1.00 46.71      A    C
ANISOU   10  CA  ILE A   4     3617   9135   4994   1132   -638    214  A    C
ATOM     11  C   ILE A   4      12.308  -9.189  -5.714  1.00 43.14      A    C
ANISOU   11  C   ILE A   4     3335   8564   4493    999   -648    194  A    C
ATOM     12  O   ILE A   4      11.700  -9.840  -4.856  1.00 50.21      A    O
ANISOU   12  O   ILE A   4     4405   9401   5270   1160   -630    316  A    O
ATOM     13  CB  ILE A   4      13.008 -11.030  -7.253  1.00 44.82      A    C
ANISOU   13  CB  ILE A   4     3548   8637   4843   1298   -487    363  A    C
ATOM     14  CG1 ILE A   4      14.147 -11.674  -8.034  1.00 53.23      A    C
ANISOU   14  CG1 ILE A   4     4445   9827   5952   1472   -460    366  A    C
ATOM     15  CG2 ILE A   4      11.875 -10.646  -8.177  1.00 44.97      A    C
ANISOU   15  CG2 ILE A   4     3733   8340   5016   1045   -363    336  A    C
ATOM     16  CD1 ILE A   4      13.682 -12.856  -8.853  1.00 55.72      A    C
ANISOU   16  CD1 ILE A   4     4979   9838   6354   1619   -302    477  A    C
ATOM     17  N   GLN A   5      11.991  -7.942  -6.039  1.00 41.81      A    N
ANISOU   17  N   GLN A   5     3142   8334   4408    709   -660     43  A    N
ATOM     18  CA  GLN A   5      10.855  -7.254  -5.437  1.00 40.40      A    C
ANISOU   18  CA  GLN A   5     3134   8014   4203    592   -649     -7  A    C
ATOM     19  C   GLN A   5       9.642  -7.372  -6.349  1.00 35.21      A    C
ANISOU   19  C   GLN A   5     2654   7023   3702    502   -500     52  A    C
ATOM     20  O   GLN A   5       9.725  -7.058  -7.541  1.00 34.87      A    O
ANISOU   20  O   GLN A   5     2577   6863   3809    359   -455     20  A    O
ATOM     21  CB  GLN A   5      11.177  -5.782  -5.180  1.00 46.11      A    C
ANISOU   21  CB  GLN A   5     3762   8837   4920    353   -759   -217  A    C
ATOM     22  CG  GLN A   5       9.986  -4.987  -4.685  1.00 60.77      A    C
ANISOU   22  CG  GLN A   5     5803  10520   6768    256   -734   -295  A    C
ATOM     23  CD  GLN A   5      10.260  -4.308  -3.365  1.00 71.88      A    C
ANISOU   23  CD  GLN A   5     7187  12139   7987    244   -865   -441  A    C
ATOM     24  OE1 GLN A   5      10.819  -4.911  -2.447  1.00 78.76      A    O
ANISOU   24  OE1 GLN A   5     7990  13266   8669    416   -947   -395  A    O
ATOM     25  NE2 GLN A   5       9.866  -3.045  -3.259  1.00 75.54      A    N
ANISOU   25  NE2 GLN A   5     7723  12490   8487     53   -892   -622  A    N
ATOM     26  N   VAL A   6       8.516  -7.809  -5.785  1.00 40.81      A    N
ANISOU   26  N   VAL A   6     3540   7606   4361    575   -426    138  A    N
ATOM     27  CA  VAL A   6       7.258  -7.950  -6.509  1.00 37.81      A    C
ANISOU   27  CA  VAL A   6     3301   6958   4109    488   -297    188  A    C
ATOM     28  C   VAL A   6       6.241  -7.028  -5.858  1.00 34.36      A    C
ANISOU   28  C   VAL A   6     2928   6486   3640    405   -297     97  A    C
ATOM     29  O   VAL A   6       5.938  -7.173  -4.665  1.00 39.75      A    O
ANISOU   29  O   VAL A   6     3662   7277   4162    501   -299    114  A    O
ATOM     30  CB  VAL A   6       6.744  -9.399  -6.510  1.00 38.96      A    C
ANISOU   30  CB  VAL A   6     3587   6981   4235    627   -181    372  A    C
ATOM     31  CG1 VAL A   6       5.349  -9.464  -7.126  1.00 39.39      A    C
ANISOU   31  CG1 VAL A   6     3754   6809   4402    499    -64    398  A    C
ATOM     32  CG2 VAL A   6       7.698 -10.304  -7.270  1.00 40.48      A    C
ANISOU   32  CG2 VAL A   6     3743   7164   4475    739   -168    441  A    C
ATOM     33  N   GLN A   7       5.725  -6.086  -6.634  1.00 32.88      A    N
ANISOU   33  N   GLN A   7     2747   6155   3591    247   -290      3  A    N
ATOM     34  CA  GLN A   7       4.774  -5.087  -6.165  1.00 37.58      A    C
ANISOU   34  CA  GLN A   7     3401   6696   4183    196   -290   -106  A    C
ATOM     35  C   GLN A   7       3.485  -5.231  -6.970  1.00 32.81      A    C
ANISOU   35  C   GLN A   7     2860   5902   3706    158   -188    -47  A    C
ATOM     36  O   GLN A   7       3.519  -5.287  -8.200  1.00 31.52      A    O
ANISOU   36  O   GLN A   7     2689   5614   3675     74   -176    -13  A    O
ATOM     37  CB  GLN A   7       5.372  -3.684  -6.314  1.00 44.77      A    C
ANISOU   37  CB  GLN A   7     4276   7599   5136     58   -399   -283  A    C
ATOM     38  CG  GLN A   7       4.412  -2.532  -6.093  1.00 60.41      A    C
ANISOU   38  CG  GLN A   7     6349   9451   7152     21   -398   -411  A    C
ATOM     39  CD  GLN A   7       4.532  -1.937  -4.708  1.00 71.19      A    C
ANISOU   39  CD  GLN A   7     7741  10957   8352     68   -458   -561  A    C
ATOM     40  OE1 GLN A   7       5.628  -1.839  -4.155  1.00 84.09      A    O
ANISOU   40  OE1 GLN A   7     9308  12763   9879     35   -558   -629  A    O
ATOM     41  NE2 GLN A   7       3.404  -1.537  -4.137  1.00 68.58      A    N
ANISOU   41  NE2 GLN A   7     7492  10580   7985    149   -399   -626  A    N
ATOM     42  N   VAL A   8       2.344  -5.283  -6.291  1.00 38.74      A    N
ANISOU   42  N   VAL A   8     3656   6661   4403    214   -114    -42  A    N
ATOM     43  CA  VAL A   8       1.063  -5.412  -6.977  1.00 35.05      A    C
ANISOU   43  CA  VAL A   8     3202   6071   4046    176    -27      2  A    C
ATOM     44  C   VAL A   8       0.123  -4.335  -6.451  1.00 33.70      A    C
ANISOU   44  C   VAL A   8     3030   5909   3866    213    -23   -126  A    C
ATOM     45  O   VAL A   8       0.019  -4.129  -5.236  1.00 34.57      A    O
ANISOU   45  O   VAL A   8     3155   6149   3831    294     -7   -191  A    O
ATOM     46  CB  VAL A   8       0.445  -6.813  -6.791  1.00 38.91      A    C
ANISOU   46  CB  VAL A   8     3722   6573   4490    199     99    160  A    C
ATOM     47  CG1 VAL A   8      -0.918  -6.884  -7.472  1.00 42.00      A    C
ANISOU   47  CG1 VAL A   8     4085   6885   4989    127    176    179  A    C
ATOM     48  CG2 VAL A   8       1.376  -7.890  -7.336  1.00 42.05      A    C
ANISOU   48  CG2 VAL A   8     4154   6921   4902    203     99    274  A    C
ATOM     49  N   ASN A   9      -0.535  -3.629  -7.358  1.00 30.26      A    N
ANISOU   49  N   ASN A   9     2585   5342   3570    175    -42   -167  A    N
ATOM     50  CA  ASN A   9      -1.534  -2.637  -6.990  1.00 32.80      A    C
ANISOU   50  CA  ASN A   9     2905   5654   3903    258    -33   -285  A    C
ATOM     51  C   ASN A   9      -2.821  -3.019  -7.699  1.00 28.08      A    C
ANISOU   51  C   ASN A   9     2231   5041   3398    260     37   -210  A    C
ATOM     52  O   ASN A   9      -2.828  -3.172  -8.925  1.00 28.48      A    O
ANISOU   52  O   ASN A   9     2275   4985   3562    179     -2   -142  A    O
ATOM     53  CB  ASN A   9      -1.097  -1.227  -7.384  1.00 38.36      A    C
ANISOU   53  CB  ASN A   9     3686   6203   4686    239   -149   -416  A    C
ATOM     54  CG  ASN A   9      -0.300  -0.540  -6.301  1.00 54.58      A    C
ANISOU   54  CG  ASN A   9     5803   8309   6624    253   -206   -568  A    C
ATOM     55  OD1 ASN A   9       0.914  -0.726  -6.197  1.00 61.55      A    O
ANISOU   55  OD1 ASN A   9     6684   9242   7459    162   -269   -565  A    O
ATOM     56  ND2 ASN A   9      -0.976   0.255  -5.479  1.00 60.93      A    N
ANISOU   56  ND2 ASN A   9     6652   9124   7372    372   -187   -715  A    N
ATOM     57  N   ILE A  10      -3.897  -3.197  -6.930  1.00 29.10      A    N
ANISOU   57  N   ILE A  10     2287   5308   3461    341    142   -227  A    N
ATOM     58  CA  ILE A  10      -5.220  -3.503  -7.466  1.00 30.63      A    C
ANISOU   58  CA  ILE A  10     2357   5552   3730    336    209   -180  A    C
ATOM     59  C   ILE A  10      -6.136  -2.366  -7.068  1.00 33.22      A    C
ANISOU   59  C   ILE A  10     2625   5928   4067    507    212   -322  A    C
ATOM     60  O   ILE A  10      -6.381  -2.151  -5.875  1.00 35.85      A    O
ANISOU   60  O   ILE A  10     2950   6395   4275    608    292   -410  A    O
ATOM     61  CB  ILE A  10      -5.775  -4.840  -6.950  1.00 29.64      A    C
ANISOU   61  CB  ILE A  10     2167   5574   3520    257    361    -63  A    C
ATOM     62  CG1 ILE A  10      -4.888  -5.990  -7.423  1.00 30.58      A    C
ANISOU   62  CG1 ILE A  10     2380   5598   3643    124    357     75  A    C
ATOM     63  CG2 ILE A  10      -7.230  -5.031  -7.432  1.00 36.17      A    C
ANISOU   63  CG2 ILE A  10     2819   6503   4420    226    428    -47  A    C
ATOM     64  CD1 ILE A  10      -5.254  -7.298  -6.731  1.00 37.38      A    C
ANISOU   64  CD1 ILE A  10     3254   6549   4398     49    509    202  A    C
ATOM     65  N   ASP A  11      -6.655  -1.645  -8.058  1.00 32.32      A    N
ANISOU   65  N   ASP A  11     2480   5714   4087    561    128   -346  A    N
ATOM     66  CA  ASP A  11      -7.598  -0.558  -7.824  1.00 38.65      A    C
ANISOU   66  CA  ASP A  11     3226   6541   4917    774    121   -474  A    C
ATOM     67  C   ASP A  11      -8.981  -0.983  -8.304  1.00 36.46      A    C
ANISOU   67  C   ASP A  11     2718   6440   4694    803    176   -422  A    C
ATOM     68  O   ASP A  11      -9.147  -1.358  -9.466  1.00 37.91      A    O
ANISOU   68  O   ASP A  11     2855   6581   4967    700    106   -321  A    O
ATOM     69  CB  ASP A  11      -7.134   0.709  -8.540  1.00 55.51      A    C
ANISOU   69  CB  ASP A  11     5523   8415   7155    848    -32   -535  A    C
ATOM     70  CG  ASP A  11      -7.709   1.961  -7.928  1.00 75.72      A    C
ANISOU   70  CG  ASP A  11     8126  10931   9713   1101    -37   -709  A    C
ATOM     71  OD1 ASP A  11      -7.227   2.370  -6.851  1.00 82.20      A    O
ANISOU   71  OD1 ASP A  11     9053  11746  10433   1143     -4   -845  A    O
ATOM     72  OD2 ASP A  11      -8.644   2.535  -8.524  1.00 83.35      A    O
ANISOU   72  OD2 ASP A  11     9026  11875  10769   1272    -80   -717  A    O
ATOM     73  N   ASP A  12      -9.972  -0.917  -7.415  1.00 40.75      A    N
ANISOU   73  N   ASP A  12     3105   7208   5170    935    300   -502  A    N
ATOM     74  CA  ASP A  12     -11.239  -1.612  -7.662  1.00 47.57      A    C
ANISOU   74  CA  ASP A  12     3697   8324   6055    892    390   -445  A    C
ATOM     75  C   ASP A  12     -12.341  -0.955  -6.843  1.00 58.88      A    C
ANISOU   75  C   ASP A  12     4949   9983   7441   1137    492   -585  A    C
ATOM     76  O   ASP A  12     -12.365  -1.104  -5.618  1.00 63.95      A    O
ANISOU   76  O   ASP A  12     5590  10768   7939   1165    641   -647  A    O
ATOM     77  CB  ASP A  12     -11.086  -3.086  -7.310  1.00 52.42      A    C
ANISOU   77  CB  ASP A  12     4286   9047   6585    629    522   -316  A    C
ATOM     78  CG  ASP A  12     -12.331  -3.903  -7.582  1.00 57.41      A    C
ANISOU   78  CG  ASP A  12     4650   9927   7238    502    623   -257  A    C
ATOM     79  OD1 ASP A  12     -13.307  -3.397  -8.185  1.00 62.06      A    O
ANISOU   79  OD1 ASP A  12     5051  10615   7913    609    562   -305  A    O
ATOM     80  OD2 ASP A  12     -12.318  -5.088  -7.194  1.00 60.49      A    O
ANISOU   80  OD2 ASP A  12     5041  10389   7553    280    755   -154  A    O
ATOM     81  N   ASN A  13     -13.285  -0.302  -7.525  1.00 63.88      A    N
ANISOU   81  N   ASN A  13     5415  10678   8178   1322    418   -629  A    N
ATOM     82  CA  ASN A  13     -14.263   0.579  -6.889  1.00 70.23      A    C
ANISOU   82  CA  ASN A  13     6079  11643   8962   1633    482   -784  A    C
ATOM     83  C   ASN A  13     -13.587   1.388  -5.782  1.00 75.28      A    C
ANISOU   83  C   ASN A  13     6941  12161   9502   1802    526   -946  A    C
ATOM     84  O   ASN A  13     -12.510   1.954  -6.004  1.00 81.70      A    O
ANISOU   84  O   ASN A  13     8046  12649  10347   1786    397   -962  A    O
ATOM     85  CB  ASN A  13     -15.497  -0.211  -6.392  1.00 78.52      A    C
ANISOU   85  CB  ASN A  13     6918  12965   9950   1501    642   -740  A    C
ATOM     86  CG  ASN A  13     -15.200  -1.175  -5.239  1.00 84.72      A    C
ANISOU   86  CG  ASN A  13     7740  13878  10571   1291    837   -703  A    C
ATOM     87  OD1 ASN A  13     -15.557  -0.906  -4.093  1.00 91.90      A    O
ANISOU   87  OD1 ASN A  13     8636  14924  11357   1406    976   -802  A    O
ATOM     88  ND2 ASN A  13     -14.595  -2.317  -5.548  1.00 82.45      A    N
ANISOU   88  ND2 ASN A  13     7510  13543  10274    992    850   -551  A    N
ATOM     89  N   LYS A  14     -14.189   1.441  -4.591  1.00 71.31      A    N
ANISOU   89  N   LYS A  14     6340  11888   8865   1914    704  -1061  A    N
ATOM     90  CA  LYS A  14     -13.629   2.200  -3.474  1.00 77.85      A    C
ANISOU   90  CA  LYS A  14     7366  12649   9566   2084    755  -1251  A    C
ATOM     91  C   LYS A  14     -12.278   1.674  -2.999  1.00 74.90      A    C
ANISOU   91  C   LYS A  14     7243  12134   9080   1833    737  -1190  A    C
ATOM     92  O   LYS A  14     -11.553   2.403  -2.311  1.00 79.18      A    O
ANISOU   92  O   LYS A  14     8017  12530   9538   1917    703  -1340  A    O
ATOM     93  CB  LYS A  14     -14.599   2.168  -2.293  1.00 86.62      A    C
ANISOU   93  CB  LYS A  14     8358  14025  10528   2167    950  -1336  A    C
ATOM     94  CG  LYS A  14     -14.683   0.784  -1.676  1.00 84.37      A    C
ANISOU   94  CG  LYS A  14     7988  13968  10102   1857   1112  -1180  A    C
ATOM     95  CD  LYS A  14     -15.528   0.709  -0.441  1.00 82.56      A    C
ANISOU   95  CD  LYS A  14     7678  13985   9706   1901   1307  -1246  A    C
ATOM     96  CE  LYS A  14     -16.960   0.388  -0.795  1.00 84.13      A    C
ANISOU   96  CE  LYS A  14     7601  14372   9994   1864   1370  -1177  A    C
ATOM     97  NZ  LYS A  14     -17.511  -0.658   0.106  1.00 87.48      A    N
ANISOU   97  NZ  LYS A  14     7923  15049  10264   1641   1579  -1082  A    N
ATOM     98  N   LYS A  15     -11.926   0.436  -3.333  1.00 61.63      A    N
ANISOU   98  N   LYS A  15     5524  10498   7394   1538    755   -986  A    N
ATOM     99  CA  LYS A  15     -10.875  -0.290  -2.631  1.00 55.51      A    C
ANISOU   99  CA  LYS A  15     4918   9706   6469   1343    788   -914  A    C
ATOM    100  C   LYS A  15      -9.561  -0.253  -3.403  1.00 49.11      A    C
ANISOU  100  C   LYS A  15     4323   8586   5752   1204    600   -841  A    C
ATOM    101  O   LYS A  15      -9.535  -0.477  -4.616  1.00 47.75      A    O
ANISOU  101  O   LYS A  15     4119   8284   5739   1108    502   -728  A    O
ATOM    102  CB  LYS A  15     -11.304  -1.741  -2.388  1.00 57.19      A    C
ANISOU  102  CB  LYS A  15     4981  10151   6596   1124    952   -732  A    C
ATOM    103  CG  LYS A  15     -12.766  -1.900  -2.045  1.00 70.17      A    C
ANISOU  103  CG  LYS A  15     6338  12118   8205   1188   1135   -762  A    C
ATOM    104  CD  LYS A  15     -13.164  -3.328  -1.720  1.00 74.20      A    C
ANISOU  104  CD  LYS A  15     6801  12758   8634    899   1284   -565  A    C
ATOM    105  CE  LYS A  15     -14.612  -3.381  -1.253  1.00 77.35      A    C
ANISOU  105  CE  LYS A  15     7014  13363   9012    909   1421   -593  A    C
ATOM    106  NZ  LYS A  15     -14.989  -4.710  -0.705  1.00 80.89      A    N
ANISOU  106  NZ  LYS A  15     7448  13934   9353    629   1595   -424  A    N
ATOM    107  N   ASN A  16      -8.468   0.022  -2.698  1.00 42.11      A    N
ANISOU  107  N   ASN A  16     3637   7612   4750   1186    550   -913  A    N
ATOM    108  CA  ASN A  16      -7.135  -0.168  -3.244  1.00 40.40      A    C
ANISOU  108  CA  ASN A  16     3579   7189   4583   1020    406   -831  A    C
ATOM    109  C   ASN A  16      -6.440  -1.245  -2.427  1.00 36.62      A    C
ANISOU  109  C   ASN A  16     3140   6851   3925    894    470   -725  A    C
ATOM    110  O   ASN A  16      -6.528  -1.249  -1.198  1.00 38.31      A    O
ANISOU  110  O   ASN A  16     3375   7244   3936    965    562   -800  A    O
ATOM    111  CB  ASN A  16      -6.313   1.122  -3.232  1.00 52.70      A    C
ANISOU  111  CB  ASN A  16     5331   8519   6173   1083    261  -1005  A    C
ATOM    112  CG  ASN A  16      -5.000   0.983  -4.006  1.00 59.16      A    C
ANISOU  112  CG  ASN A  16     6261   9148   7070    892    118   -916  A    C
ATOM    113  OD1 ASN A  16      -4.986   0.976  -5.240  1.00 58.47      A    O
ANISOU  113  OD1 ASN A  16     6161   8908   7145    822     48   -814  A    O
ATOM    114  ND2 ASN A  16      -3.892   0.864  -3.278  1.00 62.82      A    N
ANISOU  114  ND2 ASN A  16     6815   9653   7400    809     75   -956  A    N
ATOM    115  N   PHE A  17      -5.806  -2.177  -3.119  1.00 34.66      A    N
ANISOU  115  N   PHE A  17     2908   6526   3737    727    428   -546  A    N
ATOM    116  CA  PHE A  17      -5.016  -3.235  -2.504  1.00 34.32      A    C
ANISOU  116  CA  PHE A  17     2929   6566   3543    636    460   -417  A    C
ATOM    117  C   PHE A  17      -3.580  -3.060  -2.977  1.00 36.38      A    C
ANISOU  117  C   PHE A  17     3297   6673   3854    571    294   -415  A    C
ATOM    118  O   PHE A  17      -3.339  -2.867  -4.172  1.00 35.85      A    O
ANISOU  118  O   PHE A  17     3224   6430   3965    501    209   -388  A    O
ATOM    119  CB  PHE A  17      -5.563  -4.622  -2.896  1.00 37.90      A    C
ANISOU  119  CB  PHE A  17     3314   7064   4024    508    578   -205  A    C
ATOM    120  CG  PHE A  17      -7.034  -4.837  -2.560  1.00 66.09      A    C
ANISOU  120  CG  PHE A  17     6731  10817   7565    519    753   -200  A    C
ATOM    121  CD1 PHE A  17      -8.043  -4.279  -3.334  1.00 65.48      A    C
ANISOU  121  CD1 PHE A  17     6497  10738   7645    557    748   -270  A    C
ATOM    122  CD2 PHE A  17      -7.403  -5.639  -1.495  1.00 65.64      A    C
ANISOU  122  CD2 PHE A  17     6675  10953   7311    485    923   -111  A    C
ATOM    123  CE1 PHE A  17      -9.390  -4.494  -3.017  1.00 67.76      A    C
ANISOU  123  CE1 PHE A  17     6591  11250   7903    563    911   -274  A    C
ATOM    124  CE2 PHE A  17      -8.745  -5.850  -1.168  1.00 66.59      A    C
ANISOU  124  CE2 PHE A  17     6626  11281   7394    463   1106   -107  A    C
ATOM    125  CZ  PHE A  17      -9.735  -5.280  -1.932  1.00 66.99      A    C
ANISOU  125  CZ  PHE A  17     6480  11361   7613    501   1099   -197  A    C
ATOM    126  N   ASP A  18      -2.623  -3.098  -2.053  1.00 35.21      A    N
ANISOU  126  N   ASP A  18     3228   6617   3533    590    246   -449  A    N
ATOM    127  CA  ASP A  18      -1.218  -2.963  -2.421  1.00 33.47      A    C
ANISOU  127  CA  ASP A  18     3059   6314   3344    521     93   -457  A    C
ATOM    128  C   ASP A  18      -0.441  -4.077  -1.739  1.00 33.07      A    C
ANISOU  128  C   ASP A  18     3034   6411   3122    529     99   -316  A    C
ATOM    129  O   ASP A  18      -0.484  -4.200  -0.515  1.00 34.78      A    O
ANISOU  129  O   ASP A  18     3287   6811   3115    608    137   -337  A    O
ATOM    130  CB  ASP A  18      -0.665  -1.593  -2.021  1.00 39.72      A    C
ANISOU  130  CB  ASP A  18     3916   7070   4106    537    -27   -690  A    C
ATOM    131  CG  ASP A  18       0.795  -1.428  -2.406  1.00 64.66      A    C
ANISOU  131  CG  ASP A  18     7087  10184   7296    423   -179   -705  A    C
ATOM    132  OD1 ASP A  18       1.118  -1.630  -3.596  1.00 69.89      A    O
ANISOU  132  OD1 ASP A  18     7718  10709   8129    330   -209   -610  A    O
ATOM    133  OD2 ASP A  18       1.621  -1.115  -1.520  1.00 69.83      A    O
ANISOU  133  OD2 ASP A  18     7768  10972   7792    420   -265   -818  A    O
ATOM    134  N   TYR A  19       0.273  -4.871  -2.530  1.00 33.15      A    N
ANISOU  134  N   TYR A  19     3034   6343   3220    470     61   -173  A    N
ATOM    135  CA  TYR A  19       0.996  -6.038  -2.041  1.00 32.31      A    C
ANISOU  135  CA  TYR A  19     2964   6337   2975    520     66    -10  A    C
ATOM    136  C   TYR A  19       2.467  -5.873  -2.387  1.00 34.62      A    C
ANISOU  136  C   TYR A  19     3217   6645   3292    508    -91    -45  A    C
ATOM    137  O   TYR A  19       2.802  -5.524  -3.522  1.00 37.80      A    O
ANISOU  137  O   TYR A  19     3573   6909   3879    416   -140    -78  A    O
ATOM    138  CB  TYR A  19       0.463  -7.324  -2.678  1.00 39.75      A    C
ANISOU  138  CB  TYR A  19     3937   7166   4000    482    189    197  A    C
ATOM    139  CG  TYR A  19      -1.023  -7.546  -2.503  1.00 53.69      A    C
ANISOU  139  CG  TYR A  19     5697   8936   5768    440    353    234  A    C
ATOM    140  CD1 TYR A  19      -1.944  -7.027  -3.407  1.00 58.03      A    C
ANISOU  140  CD1 TYR A  19     6163   9387   6500    363    380    164  A    C
ATOM    141  CD2 TYR A  19      -1.504  -8.289  -1.444  1.00 61.82      A    C
ANISOU  141  CD2 TYR A  19     6792  10092   6605    475    480    350  A    C
ATOM    142  CE1 TYR A  19      -3.301  -7.237  -3.242  1.00 58.70      A    C
ANISOU  142  CE1 TYR A  19     6189   9530   6583    325    526    189  A    C
ATOM    143  CE2 TYR A  19      -2.859  -8.500  -1.267  1.00 63.33      A    C
ANISOU  143  CE2 TYR A  19     6943  10327   6791    408    648    382  A    C
ATOM    144  CZ  TYR A  19      -3.750  -7.975  -2.167  1.00 67.65      A    C
ANISOU  144  CZ  TYR A  19     7367  10807   7532    334    668    292  A    C
ATOM    145  OH  TYR A  19      -5.097  -8.196  -1.987  1.00 77.55      A    O
ANISOU  145  OH  TYR A  19     8531  12157   8778    266    832    315  A    O
ATOM    146  N   THR A  20       3.341  -6.121  -1.423  1.00 34.66      A    N
ANISOU  146  N   THR A  20     3226   6845   3098    600   -170    -34  A    N
ATOM    147  CA  THR A  20       4.781  -6.103  -1.668  1.00 39.64      A    C
ANISOU  147  CA  THR A  20     3770   7560   3731    603   -318    -56  A    C
ATOM    148  C   THR A  20       5.389  -7.402  -1.156  1.00 42.91      A    C
ANISOU  148  C   THR A  20     4211   8097   3995    768   -322    141  A    C
ATOM    149  O   THR A  20       5.271  -7.718   0.031  1.00 40.79      A    O
ANISOU  149  O   THR A  20     4013   7992   3494    880   -318    195  A    O
ATOM    150  CB  THR A  20       5.441  -4.896  -0.997  1.00 45.45      A    C
ANISOU  150  CB  THR A  20     4452   8450   4366    551   -466   -283  A    C
ATOM    151  OG1 THR A  20       4.758  -3.697  -1.394  1.00 45.53      A    O
ANISOU  151  OG1 THR A  20     4497   8294   4510    428   -448   -456  A    O
ATOM    152  CG2 THR A  20       6.900  -4.795  -1.407  1.00 54.37      A    C
ANISOU  152  CG2 THR A  20     5440   9690   5529    503   -613   -323  A    C
ATOM    153  N   TYR A  21       6.035  -8.150  -2.050  1.00 43.76      A    N
ANISOU  153  N   TYR A  21     4279   8125   4222    800   -326    251  A    N
ATOM    154  CA  TYR A  21       6.752  -9.369  -1.705  1.00 45.98      A    C
ANISOU  154  CA  TYR A  21     4594   8490   4386    999   -344    436  A    C
ATOM    155  C   TYR A  21       8.220  -9.217  -2.079  1.00 38.14      A    C
ANISOU  155  C   TYR A  21     3415   7657   3418   1048   -494    372  A    C
ATOM    156  O   TYR A  21       8.572  -8.472  -2.994  1.00 38.09      A    O
ANISOU  156  O   TYR A  21     3285   7609   3578    892   -527    237  A    O
ATOM    157  CB  TYR A  21       6.225 -10.599  -2.461  1.00 50.66      A    C
ANISOU  157  CB  TYR A  21     5322   8830   5097   1032   -194    628  A    C
ATOM    158  CG  TYR A  21       4.735 -10.888  -2.447  1.00 47.46      A    C
ANISOU  158  CG  TYR A  21     5061   8245   4726    926    -22    698  A    C
ATOM    159  CD1 TYR A  21       3.846 -10.142  -3.211  1.00 50.58      A    C
ANISOU  159  CD1 TYR A  21     5409   8516   5293    738     33    579  A    C
ATOM    160  CD2 TYR A  21       4.240 -11.967  -1.736  1.00 45.63      A    C
ANISOU  160  CD2 TYR A  21     5009   7971   4357   1011     87    899  A    C
ATOM    161  CE1 TYR A  21       2.498 -10.441  -3.223  1.00 51.25      A    C
ANISOU  161  CE1 TYR A  21     5574   8488   5409    644    183    638  A    C
ATOM    162  CE2 TYR A  21       2.910 -12.273  -1.739  1.00 49.28      A    C
ANISOU  162  CE2 TYR A  21     5571   8301   4850    879    255    962  A    C
ATOM    163  CZ  TYR A  21       2.037 -11.513  -2.482  1.00 53.85      A    C
ANISOU  163  CZ  TYR A  21     6054   8804   5602    697    300    823  A    C
ATOM    164  OH  TYR A  21       0.699 -11.837  -2.475  1.00 52.22      A    O
ANISOU  164  OH  TYR A  21     5901   8518   5422    564    462    879  A    O
ATOM    165  N   THR A  22       9.077  -9.979  -1.407  1.00 49.95      A    N
ANISOU  165  N   THR A  22     4889   9344   4744   1274   -577    485  A    N
ATOM    166  CA  THR A  22      10.475 -10.109  -1.809  1.00 56.40      A    C
ANISOU  166  CA  THR A  22     5500  10343   5586   1373   -701    457  A    C
ATOM    167  C   THR A  22      10.797 -11.591  -1.920  1.00 54.47      A    C
ANISOU  167  C   THR A  22     5356  10026   5314   1656   -650    688  A    C
ATOM    168  O   THR A  22      10.857 -12.284  -0.902  1.00 66.49      A    O
ANISOU  168  O   THR A  22     6994  11644   6627   1874   -684    841  A    O
ATOM    169  CB  THR A  22      11.416  -9.432  -0.808  1.00 67.36      A    C
ANISOU  169  CB  THR A  22     6709  12113   6772   1405   -905    329  A    C
ATOM    170  OG1 THR A  22      11.588 -10.286   0.328  1.00 76.56      A    O
ANISOU  170  OG1 THR A  22     7967  13441   7681   1679   -962    498  A    O
ATOM    171  CG2 THR A  22      10.852  -8.094  -0.346  1.00 70.57      A    C
ANISOU  171  CG2 THR A  22     7127  12539   7147   1162   -938    116  A    C
ATOM    172  N   VAL A  23      11.011 -12.080  -3.144  1.00 51.13      A    N
ANISOU  172  N   VAL A  23     4915   9426   5088   1662   -566    714  A    N
ATOM    173  CA  VAL A  23      11.203 -13.509  -3.384  1.00 54.72      A    C
ANISOU  173  CA  VAL A  23     5519   9726   5547   1927   -490    914  A    C
ATOM    174  C   VAL A  23      12.687 -13.817  -3.467  1.00 59.14      A    C
ANISOU  174  C   VAL A  23     5853  10552   6064   2183   -616    908  A    C
ATOM    175  O   VAL A  23      13.464 -13.044  -4.041  1.00 51.11      A    O
ANISOU  175  O   VAL A  23     4562   9727   5132   2062   -683    733  A    O
ATOM    176  CB  VAL A  23      10.477 -13.982  -4.657  1.00 55.08      A    C
ANISOU  176  CB  VAL A  23     5712   9406   5812   1801   -311    935  A    C
ATOM    177  CG1 VAL A  23       9.017 -14.229  -4.361  1.00 58.46      A    C
ANISOU  177  CG1 VAL A  23     6397   9581   6236   1659   -177   1025  A    C
ATOM    178  CG2 VAL A  23      10.614 -12.969  -5.760  1.00 56.99      A    C
ANISOU  178  CG2 VAL A  23     5761   9664   6230   1550   -312    738  A    C
ATOM    179  N   THR A  24      13.072 -14.968  -2.913  1.00 68.49      A    N
ANISOU  179  N   THR A  24     7164  11740   7119   2534   -637   1105  A    N
ATOM    180  CA  THR A  24      14.465 -15.381  -2.808  1.00 77.34      A    C
ANISOU  180  CA  THR A  24     8146  13032   8206   2745   -711   1072  A    C
ATOM    181  C   THR A  24      14.748 -16.693  -3.531  1.00 85.99      A    C
ANISOU  181  C   THR A  24     9386  13895   9390   3033   -608   1206  A    C
ATOM    182  O   THR A  24      15.827 -17.270  -3.350  1.00 91.26      A    O
ANISOU  182  O   THR A  24     9992  14673  10010   3273   -657   1216  A    O
ATOM    183  CB  THR A  24      14.855 -15.498  -1.334  1.00 79.87      A    C
ANISOU  183  CB  THR A  24     8507  13550   8288   2886   -830   1134  A    C
ATOM    184  OG1 THR A  24      13.912 -16.341  -0.660  1.00 83.35      A    O
ANISOU  184  OG1 THR A  24     9288  13776   8604   3028   -761   1376  A    O
ATOM    185  CG2 THR A  24      14.847 -14.125  -0.680  1.00 77.23      A    C
ANISOU  185  CG2 THR A  24     7999  13473   7874   2608   -941    940  A    C
ATOM    186  N   THR A  25      13.807 -17.182  -4.336  1.00 87.07      A    N
ANISOU  186  N   THR A  25     9723  13710   9651   3022   -466   1304  A    N
ATOM    187  CA  THR A  25      14.005 -18.363  -5.167  1.00 91.00      A    C
ANISOU  187  CA  THR A  25    10396  13923  10257   3253   -342   1387  A    C
ATOM    188  C   THR A  25      13.591 -17.958  -6.579  1.00 96.09      A    C
ANISOU  188  C   THR A  25    10997  14387  11125   2944   -206   1214  A    C
ATOM    189  O   THR A  25      13.527 -16.763  -6.877  1.00 95.59      A    O
ANISOU  189  O   THR A  25    10702  14499  11118   2640   -246   1045  A    O
ATOM    190  CB  THR A  25      13.170 -19.539  -4.634  1.00 87.31      A    C
ANISOU  190  CB  THR A  25    10386  13066   9722   3381   -235   1632  A    C
ATOM    191  OG1 THR A  25      13.335 -19.640  -3.214  1.00 90.02      A    O
ANISOU  191  OG1 THR A  25    10787  13585   9832   3535   -352   1772  A    O
ATOM    192  CG2 THR A  25      13.597 -20.880  -5.243  1.00 88.00      A    C
ANISOU  192  CG2 THR A  25    10693  12865   9878   3721   -142   1735  A    C
ATOM    193  N   GLU A  26      13.346 -18.922  -7.465  1.00103.95      A    N
ANISOU  193  N   GLU A  26    12225  15034  12237   3021    -54   1251  A    N
ATOM    194  CA  GLU A  26      12.413 -18.727  -8.563  1.00108.07      A    C
ANISOU  194  CA  GLU A  26    12858  15279  12924   2677     90   1148  A    C
ATOM    195  C   GLU A  26      11.236 -19.683  -8.486  1.00112.23      A    C
ANISOU  195  C   GLU A  26    13807  15363  13471   2608    227   1289  A    C
ATOM    196  O   GLU A  26      10.178 -19.378  -9.046  1.00112.25      A    O
ANISOU  196  O   GLU A  26    13894  15184  13571   2266    315   1225  A    O
ATOM    197  CB  GLU A  26      13.108 -18.878  -9.928  1.00108.23      A    C
ANISOU  197  CB  GLU A  26    12752  15301  13068   2729    164   1003  A    C
ATOM    198  CG  GLU A  26      12.342 -18.200 -11.075  1.00102.66      A    C
ANISOU  198  CG  GLU A  26    12034  14473  12497   2325    254    856  A    C
ATOM    199  CD  GLU A  26      13.113 -18.169 -12.386  1.00101.11      A    C
ANISOU  199  CD  GLU A  26    11676  14358  12381   2351    322    704  A    C
ATOM    200  OE1 GLU A  26      14.326 -18.466 -12.372  1.00102.23      A    O
ANISOU  200  OE1 GLU A  26    11631  14727  12483   2660    292    685  A    O
ATOM    201  OE2 GLU A  26      12.504 -17.849 -13.432  1.00 97.52      A    O
ANISOU  201  OE2 GLU A  26    11271  13766  12015   2070    407    606  A    O
ATOM    202  N   SER A  27      11.388 -20.816  -7.800  1.00112.02      A    N
ANISOU  202  N   SER A  27    14046  15165  13350   2915    244   1485  A    N
ATOM    203  CA  SER A  27      10.276 -21.665  -7.404  1.00111.03      A    C
ANISOU  203  CA  SER A  27    14330  14652  13204   2817    364   1656  A    C
ATOM    204  C   SER A  27       9.637 -21.200  -6.097  1.00109.76      A    C
ANISOU  204  C   SER A  27    14187  14629  12887   2696    311   1777  A    C
ATOM    205  O   SER A  27       8.893 -21.962  -5.469  1.00112.38      A    O
ANISOU  205  O   SER A  27    14848  14707  13144   2672    401   1969  A    O
ATOM    206  CB  SER A  27      10.736 -23.121  -7.294  1.00113.65      A    C
ANISOU  206  CB  SER A  27    14996  14684  13501   3202    421   1826  A    C
ATOM    207  OG  SER A  27      10.518 -23.819  -8.512  1.00112.32      A    O
ANISOU  207  OG  SER A  27    15025  14161  13492   3145    565   1732  A    O
ATOM    208  N   GLU A  28       9.955 -19.983  -5.658  1.00103.91      A    N
ANISOU  208  N   GLU A  28    13112  14287  12083   2619    173   1668  A    N
ATOM    209  CA  GLU A  28       9.143 -19.229  -4.712  1.00 94.66      A    C
ANISOU  209  CA  GLU A  28    11913  13254  10800   2398    148   1687  A    C
ATOM    210  C   GLU A  28       8.443 -18.060  -5.379  1.00 80.65      A    C
ANISOU  210  C   GLU A  28     9945  11537   9162   2020    169   1479  A    C
ATOM    211  O   GLU A  28       7.346 -17.682  -4.961  1.00 75.30      A    O
ANISOU  211  O   GLU A  28     9329  10823   8458   1784    228   1488  A    O
ATOM    212  CB  GLU A  28      10.008 -18.717  -3.554  1.00 96.27      A    C
ANISOU  212  CB  GLU A  28    11925  13861  10793   2612    -39   1713  A    C
ATOM    213  CG  GLU A  28       9.323 -17.772  -2.589  1.00 95.96      A    C
ANISOU  213  CG  GLU A  28    11820  14021  10620   2401    -79   1677  A    C
ATOM    214  CD  GLU A  28       9.998 -17.757  -1.234  1.00101.13      A    C
ANISOU  214  CD  GLU A  28    12440  14986  10999   2657   -235   1783  A    C
ATOM    215  OE1 GLU A  28      11.049 -17.094  -1.102  1.00100.55      A    O
ANISOU  215  OE1 GLU A  28    12067  15262  10875   2764   -414   1654  A    O
ATOM    216  OE2 GLU A  28       9.480 -18.409  -0.301  1.00104.27      A    O
ANISOU  216  OE2 GLU A  28    13106  15295  11216   2735   -179   1996  A    O
ATOM    217  N   LEU A  29       9.067 -17.490  -6.411  1.00 72.41      A    N
ANISOU  217  N   LEU A  29     8670  10589   8252   1974    127   1299  A    N
ATOM    218  CA  LEU A  29       8.374 -16.634  -7.361  1.00 71.08      A    C
ANISOU  218  CA  LEU A  29     8398  10369   8238   1641    172   1134  A    C
ATOM    219  C   LEU A  29       7.072 -17.280  -7.831  1.00 72.88      A    C
ANISOU  219  C   LEU A  29     8882  10255   8554   1441    330   1190  A    C
ATOM    220  O   LEU A  29       6.037 -16.616  -7.944  1.00 71.38      A    O
ANISOU  220  O   LEU A  29     8658  10050   8413   1172    362   1126  A    O
ATOM    221  CB  LEU A  29       9.305 -16.360  -8.546  1.00 69.71      A    C
ANISOU  221  CB  LEU A  29     8030  10275   8181   1664    148    989  A    C
ATOM    222  CG  LEU A  29       8.839 -15.514  -9.729  1.00 67.65      A    C
ANISOU  222  CG  LEU A  29     7666   9970   8066   1362    184    830  A    C
ATOM    223  CD1 LEU A  29       7.953 -14.366  -9.288  1.00 63.29      A    C
ANISOU  223  CD1 LEU A  29     7049   9489   7510   1113    141    773  A    C
ATOM    224  CD2 LEU A  29      10.048 -15.007 -10.497  1.00 67.85      A    C
ANISOU  224  CD2 LEU A  29     7438  10208   8135   1405    132    704  A    C
ATOM    225  N   GLN A  30       7.122 -18.585  -8.115  1.00 75.99      A    N
ANISOU  225  N   GLN A  30     9531  10375   8968   1576    426   1300  A    N
ATOM    226  CA  GLN A  30       5.932 -19.298  -8.572  1.00 74.91      A    C
ANISOU  226  CA  GLN A  30     9648   9906   8910   1355    574   1343  A    C
ATOM    227  C   GLN A  30       4.828 -19.258  -7.525  1.00 70.74      A    C
ANISOU  227  C   GLN A  30     9221   9371   8288   1194    628   1461  A    C
ATOM    228  O   GLN A  30       3.652 -19.077  -7.861  1.00 72.37      A    O
ANISOU  228  O   GLN A  30     9440   9490   8566    895    708   1415  A    O
ATOM    229  CB  GLN A  30       6.289 -20.745  -8.918  1.00 77.09      A    C
ANISOU  229  CB  GLN A  30    10226   9858   9206   1550    665   1442  A    C
ATOM    230  N   LYS A  31       5.187 -19.442  -6.252  1.00 65.21      A    N
ANISOU  230  N   LYS A  31     8579   8787   7409   1395    586   1613  A    N
ATOM    231  CA  LYS A  31       4.204 -19.325  -5.180  1.00 61.31      A    C
ANISOU  231  CA  LYS A  31     8161   8344   6789   1251    647   1721  A    C
ATOM    232  C   LYS A  31       3.542 -17.954  -5.204  1.00 53.63      A    C
ANISOU  232  C   LYS A  31     6918   7605   5854   1020    609   1546  A    C
ATOM    233  O   LYS A  31       2.312 -17.841  -5.147  1.00 51.20      A    O
ANISOU  233  O   LYS A  31     6631   7251   5570    769    714   1543  A    O
ATOM    234  CB  LYS A  31       4.874 -19.572  -3.829  1.00 63.75      A    C
ANISOU  234  CB  LYS A  31     8545   8811   6864   1535    576   1893  A    C
ATOM    235  CG  LYS A  31       4.957 -21.031  -3.423  1.00 66.04      A    C
ANISOU  235  CG  LYS A  31     9215   8809   7069   1708    668   2149  A    C
ATOM    236  CD  LYS A  31       5.613 -21.169  -2.063  1.00 66.29      A    C
ANISOU  236  CD  LYS A  31     9307   9045   6837   2005    572   2330  A    C
ATOM    237  CE  LYS A  31       6.184 -22.566  -1.856  1.00 67.35      A    C
ANISOU  237  CE  LYS A  31     9792   8896   6901   2316    602   2575  A    C
ATOM    238  NZ  LYS A  31       6.131 -22.948  -0.426  1.00 72.59      A    N
ANISOU  238  NZ  LYS A  31    10661   9641   7278   2465    596   2835  A    N
ATOM    239  N   VAL A  32       4.353 -16.900  -5.305  1.00 50.42      A    N
ANISOU  239  N   VAL A  32     6253   7450   5453   1102    460   1395  A    N
ATOM    240  CA  VAL A  32       3.817 -15.545  -5.314  1.00 42.86      A    C
ANISOU  240  CA  VAL A  32     5077   6677   4532    917    413   1226  A    C
ATOM    241  C   VAL A  32       2.953 -15.322  -6.549  1.00 49.12      A    C
ANISOU  241  C   VAL A  32     5830   7314   5520    669    480   1119  A    C
ATOM    242  O   VAL A  32       1.844 -14.777  -6.454  1.00 44.77      A    O
ANISOU  242  O   VAL A  32     5221   6796   4992    483    529   1069  A    O
ATOM    243  CB  VAL A  32       4.972 -14.532  -5.221  1.00 43.93      A    C
ANISOU  243  CB  VAL A  32     4982   7072   4639   1032    241   1089  A    C
ATOM    244  CG1 VAL A  32       4.487 -13.132  -5.518  1.00 43.83      A    C
ANISOU  244  CG1 VAL A  32     4788   7161   4707    834    196    900  A    C
ATOM    245  CG2 VAL A  32       5.593 -14.589  -3.838  1.00 47.68      A    C
ANISOU  245  CG2 VAL A  32     5466   7766   4883   1240    156   1174  A    C
ATOM    246  N   LEU A  33       3.441 -15.760  -7.716  1.00 51.74      A    N
ANISOU  246  N   LEU A  33     6187   7495   5978    679    481   1082  A    N
ATOM    247  CA  LEU A  33       2.684 -15.673  -8.965  1.00 56.72      A    C
ANISOU  247  CA  LEU A  33     6802   7982   6765    455    532    988  A    C
ATOM    248  C   LEU A  33       1.293 -16.281  -8.826  1.00 51.75      A    C
ANISOU  248  C   LEU A  33     6306   7210   6148    252    663   1060  A    C
ATOM    249  O   LEU A  33       0.285 -15.630  -9.123  1.00 45.89      A    O
ANISOU  249  O   LEU A  33     5444   6525   5466     55    673    979  A    O
ATOM    250  CB  LEU A  33       3.451 -16.383 -10.085  1.00 63.40      A    C
ANISOU  250  CB  LEU A  33     7725   8671   7694    529    545    962  A    C
ATOM    251  CG  LEU A  33       4.681 -15.709 -10.694  1.00 66.62      A    C
ANISOU  251  CG  LEU A  33     7947   9233   8132    642    443    849  A    C
ATOM    252  CD1 LEU A  33       5.288 -16.589 -11.784  1.00 67.87      A    C
ANISOU  252  CD1 LEU A  33     8205   9228   8354    723    499    824  A    C
ATOM    253  CD2 LEU A  33       4.320 -14.332 -11.239  1.00 63.61      A    C
ANISOU  253  CD2 LEU A  33     7369   8980   7819    450    375    712  A    C
ATOM    254  N   ASN A  34       1.226 -17.541  -8.394  1.00 49.78      A    N
ANISOU  254  N   ASN A  34     6304   6771   5840    295    765   1217  A    N
ATOM    255  CA  ASN A  34      -0.067 -18.188  -8.210  1.00 45.81      A    C
ANISOU  255  CA  ASN A  34     5932   6134   5340     57    907   1295  A    C
ATOM    256  C   ASN A  34      -0.934 -17.414  -7.226  1.00 48.11      A    C
ANISOU  256  C   ASN A  34     6076   6660   5542    -34    931   1302  A    C
ATOM    257  O   ASN A  34      -2.135 -17.230  -7.460  1.00 52.14      A    O
ANISOU  257  O   ASN A  34     6499   7203   6110   -275   1001   1254  A    O
ATOM    258  CB  ASN A  34       0.131 -19.629  -7.737  1.00 52.07      A    C
ANISOU  258  CB  ASN A  34     7059   6664   6061    134   1015   1489  A    C
ATOM    259  N   GLU A  35      -0.343 -16.940  -6.124  1.00 43.48      A    N
ANISOU  259  N   GLU A  35     5446   6266   4806    165    872   1346  A    N
ATOM    260  CA  GLU A  35      -1.127 -16.262  -5.094  1.00 47.84      A    C
ANISOU  260  CA  GLU A  35     5890   7045   5243    106    912   1343  A    C
ATOM    261  C   GLU A  35      -1.766 -14.990  -5.636  1.00 46.19      A    C
ANISOU  261  C   GLU A  35     5419   6988   5145     -9    856   1143  A    C
ATOM    262  O   GLU A  35      -2.968 -14.755  -5.450  1.00 47.39      A    O
ANISOU  262  O   GLU A  35     5479   7227   5301   -171    948   1118  A    O
ATOM    263  CB  GLU A  35      -0.253 -15.934  -3.882  1.00 56.93      A    C
ANISOU  263  CB  GLU A  35     7050   8388   6195    350    832   1395  A    C
ATOM    264  CG  GLU A  35      -0.998 -15.145  -2.805  1.00 67.00      A    C
ANISOU  264  CG  GLU A  35     8217   9917   7325    310    874   1356  A    C
ATOM    265  CD  GLU A  35      -0.216 -14.991  -1.509  1.00 76.64      A    C
ANISOU  265  CD  GLU A  35     9488  11333   8299    531    804   1420  A    C
ATOM    266  OE1 GLU A  35       0.425 -13.937  -1.320  1.00 78.14      A    O
ANISOU  266  OE1 GLU A  35     9521  11709   8459    637    655   1262  A    O
ATOM    267  OE2 GLU A  35      -0.254 -15.919  -0.673  1.00 80.86      A    O
ANISOU  267  OE2 GLU A  35    10231  11834   8658    584    894   1631  A    O
ATOM    268  N   LEU A  36      -0.975 -14.146  -6.298  1.00 46.59      A    N
ANISOU  268  N   LEU A  36     5344   7078   5279     81    708   1007  A    N
ATOM    269  CA  LEU A  36      -1.517 -12.883  -6.785  1.00 47.96      A    C
ANISOU  269  CA  LEU A  36     5312   7362   5548      4    644    837  A    C
ATOM    270  C   LEU A  36      -2.575 -13.097  -7.860  1.00 45.94      A    C
ANISOU  270  C   LEU A  36     5010   7007   5436   -205    697    803  A    C
ATOM    271  O   LEU A  36      -3.473 -12.264  -8.015  1.00 41.26      A    O
ANISOU  271  O   LEU A  36     4257   6526   4893   -275    687    707  A    O
ATOM    272  CB  LEU A  36      -0.389 -11.984  -7.310  1.00 42.42      A    C
ANISOU  272  CB  LEU A  36     4523   6695   4901    108    486    719  A    C
ATOM    273  CG  LEU A  36       0.588 -12.461  -8.392  1.00 50.84      A    C
ANISOU  273  CG  LEU A  36     5635   7625   6056    135    437    723  A    C
ATOM    274  CD1 LEU A  36       0.006 -12.338  -9.797  1.00 57.13      A    C
ANISOU  274  CD1 LEU A  36     6393   8309   7005    -28    439    654  A    C
ATOM    275  CD2 LEU A  36       1.897 -11.685  -8.289  1.00 48.52      A    C
ANISOU  275  CD2 LEU A  36     5247   7453   5734    264    305    645  A    C
ATOM    276  N   MET A  37      -2.483 -14.191  -8.617  1.00 43.90      A    N
ANISOU  276  N   MET A  37     4891   6547   5240   -292    746    869  A    N
ATOM    277  CA  MET A  37      -3.496 -14.451  -9.634  1.00 44.49      A    C
ANISOU  277  CA  MET A  37     4923   6551   5431   -516    783    822  A    C
ATOM    278  C   MET A  37      -4.848 -14.735  -8.999  1.00 44.61      A    C
ANISOU  278  C   MET A  37     4884   6659   5407   -688    914    869  A    C
ATOM    279  O   MET A  37      -5.889 -14.341  -9.537  1.00 47.73      A    O
ANISOU  279  O   MET A  37     5106   7153   5877   -836    910    787  A    O
ATOM    280  CB  MET A  37      -3.060 -15.611 -10.519  1.00 43.52      A    C
ANISOU  280  CB  MET A  37     4995   6177   5362   -578    814    860  A    C
ATOM    281  CG  MET A  37      -1.837 -15.280 -11.352  1.00 50.11      A    C
ANISOU  281  CG  MET A  37     5832   6966   6243   -432    702    788  A    C
ATOM    282  SD  MET A  37      -1.641 -16.408 -12.734  1.00 55.71      A    S
ANISOU  282  SD  MET A  37     6722   7415   7029   -536    739    758  A    S
ATOM    283  CE  MET A  37      -3.154 -16.081 -13.644  1.00 55.87      A    C
ANISOU  283  CE  MET A  37     6600   7499   7128   -836    725    658  A    C
ATOM    284  N   ASP A  38      -4.854 -15.416  -7.853  1.00 46.74      A    N
ANISOU  284  N   ASP A  38     5289   6923   5548   -669   1032   1009  A    N
ATOM    285  CA  ASP A  38      -6.108 -15.634  -7.145  1.00 52.54      A    C
ANISOU  285  CA  ASP A  38     5954   7788   6221   -844   1183   1060  A    C
ATOM    286  C   ASP A  38      -6.686 -14.315  -6.647  1.00 51.32      A    C
ANISOU  286  C   ASP A  38     5536   7926   6036   -761   1151    942  A    C
ATOM    287  O   ASP A  38      -7.906 -14.111  -6.686  1.00 48.60      A    O
ANISOU  287  O   ASP A  38     5003   7742   5722   -911   1225    893  A    O
ATOM    288  CB  ASP A  38      -5.893 -16.610  -5.988  1.00 59.54      A    C
ANISOU  288  CB  ASP A  38     7077   8600   6944   -828   1321   1258  A    C
ATOM    289  CG  ASP A  38      -5.572 -18.019  -6.461  1.00 67.69      A    C
ANISOU  289  CG  ASP A  38     8406   9299   8015   -932   1385   1382  A    C
ATOM    290  OD1 ASP A  38      -5.894 -18.348  -7.624  1.00 70.58      A    O
ANISOU  290  OD1 ASP A  38     8765   9524   8526  -1107   1367   1300  A    O
ATOM    291  OD2 ASP A  38      -5.002 -18.800  -5.668  1.00 72.26      A    O
ANISOU  291  OD2 ASP A  38     9240   9748   8468   -826   1449   1558  A    O
ATOM    292  N   TYR A  39      -5.819 -13.409  -6.184  1.00 50.32      A    N
ANISOU  292  N   TYR A  39     5391   7877   5850   -521   1040    882  A    N
ATOM    293  CA  TYR A  39      -6.264 -12.091  -5.737  1.00 51.84      A    C
ANISOU  293  CA  TYR A  39     5380   8297   6018   -414   1001    744  A    C
ATOM    294  C   TYR A  39      -6.886 -11.309  -6.885  1.00 45.55      A    C
ANISOU  294  C   TYR A  39     4394   7522   5392   -462    908    606  A    C
ATOM    295  O   TYR A  39      -7.981 -10.745  -6.754  1.00 44.51      A    O
ANISOU  295  O   TYR A  39     4065   7571   5275   -482    952    530  A    O
ATOM    296  CB  TYR A  39      -5.083 -11.311  -5.149  1.00 53.36      A    C
ANISOU  296  CB  TYR A  39     5626   8525   6125   -185    879    688  A    C
ATOM    297  CG  TYR A  39      -4.597 -11.819  -3.814  1.00 56.47      A    C
ANISOU  297  CG  TYR A  39     6163   8990   6302    -91    947    805  A    C
ATOM    298  CD1 TYR A  39      -5.447 -12.514  -2.964  1.00 61.07      A    C
ANISOU  298  CD1 TYR A  39     6786   9664   6752   -188   1132    925  A    C
ATOM    299  CD2 TYR A  39      -3.287 -11.605  -3.402  1.00 54.20      A    C
ANISOU  299  CD2 TYR A  39     5963   8702   5927     86    825    803  A    C
ATOM    300  CE1 TYR A  39      -5.009 -12.981  -1.738  1.00 64.65      A    C
ANISOU  300  CE1 TYR A  39     7398  10188   6977    -95   1192   1055  A    C
ATOM    301  CE2 TYR A  39      -2.841 -12.068  -2.180  1.00 57.66      A    C
ANISOU  301  CE2 TYR A  39     6532   9234   6141    192    863    918  A    C
ATOM    302  CZ  TYR A  39      -3.705 -12.756  -1.353  1.00 64.36      A    C
ANISOU  302  CZ  TYR A  39     7453  10154   6848    110   1046   1053  A    C
ATOM    303  OH  TYR A  39      -3.265 -13.218  -0.135  1.00 68.85      A    O
ANISOU  303  OH  TYR A  39     8177  10819   7164    222   1083   1190  A    O
ATOM    304  N   ILE A  40      -6.187 -11.261  -8.016  1.00 41.76      A    N
ANISOU  304  N   ILE A  40     3967   6874   5026   -462    782    577  A    N
ATOM    305  CA  ILE A  40      -6.666 -10.511  -9.170  1.00 33.59      A    C
ANISOU  305  CA  ILE A  40     2787   5847   4127   -492    674    470  A    C
ATOM    306  C   ILE A  40      -7.950 -11.124  -9.707  1.00 41.47      A    C
ANISOU  306  C   ILE A  40     3666   6908   5183   -704    748    482  A    C
ATOM    307  O   ILE A  40      -8.914 -10.412 -10.007  1.00 42.74      A    O
ANISOU  307  O   ILE A  40     3616   7227   5396   -698    712    399  A    O
ATOM    308  CB  ILE A  40      -5.580 -10.461 -10.256  1.00 36.75      A    C
ANISOU  308  CB  ILE A  40     3294   6067   4604   -471    548    456  A    C
ATOM    309  CG1 ILE A  40      -4.387  -9.617  -9.796  1.00 36.03      A    C
ANISOU  309  CG1 ILE A  40     3253   5968   4468   -289    457    412  A    C
ATOM    310  CG2 ILE A  40      -6.166  -9.935 -11.552  1.00 35.99      A    C
ANISOU  310  CG2 ILE A  40     3086   5970   4620   -538    450    383  A    C
ATOM    311  CD1 ILE A  40      -3.136  -9.884 -10.580  1.00 37.06      A    C
ANISOU  311  CD1 ILE A  40     3491   5956   4633   -278    385    429  A    C
ATOM    312  N   LYS A  41      -7.971 -12.454  -9.853  1.00 43.90      A    N
ANISOU  312  N   LYS A  41     4109   7090   5481   -892    844    581  A    N
ATOM    313  CA  LYS A  41      -9.174 -13.149 -10.304  1.00 45.39      A    C
ANISOU  313  CA  LYS A  41     4192   7338   5714  -1155    922    585  A    C
ATOM    314  C   LYS A  41     -10.384 -12.763  -9.469  1.00 49.29      A    C
ANISOU  314  C   LYS A  41     4446   8120   6161  -1184   1028    563  A    C
ATOM    315  O   LYS A  41     -11.471 -12.516 -10.007  1.00 50.84      A    O
ANISOU  315  O   LYS A  41     4401   8495   6423  -1288   1007    488  A    O
ATOM    316  CB  LYS A  41      -8.950 -14.663 -10.244  1.00 55.56      A    C
ANISOU  316  CB  LYS A  41     5726   8410   6975  -1352   1045    704  A    C
ATOM    317  CG  LYS A  41      -9.561 -15.453 -11.396  1.00 68.85      A    C
ANISOU  317  CG  LYS A  41     7412  10002   8745  -1636   1040    665  A    C
ATOM    318  CD  LYS A  41      -8.910 -16.828 -11.533  1.00 78.10      A    C
ANISOU  318  CD  LYS A  41     8922  10847   9904  -1750   1121    758  A    C
ATOM    319  CE  LYS A  41      -9.066 -17.388 -12.944  1.00 83.04      A    C
ANISOU  319  CE  LYS A  41     9606  11329  10615  -1951   1055    664  A    C
ATOM    320  NZ  LYS A  41      -8.432 -18.730 -13.107  1.00 87.03      A    N
ANISOU  320  NZ  LYS A  41    10474  11480  11115  -2038   1142    731  A    N
ATOM    321  N   ALA A  42     -10.213 -12.704  -8.147  1.00 46.85      A    N
ANISOU  321  N   ALA A  42     4188   7889   5725  -1079   1140    621  A    N
ATOM    322  CA  ALA A  42     -11.338 -12.428  -7.263  1.00 47.87      A    C
ANISOU  322  CA  ALA A  42     4097   8313   5780  -1106   1280    601  A    C
ATOM    323  C   ALA A  42     -11.818 -10.990  -7.378  1.00 47.35      A    C
ANISOU  323  C   ALA A  42     3788   8441   5763   -881   1173    438  A    C
ATOM    324  O   ALA A  42     -12.983 -10.715  -7.067  1.00 52.03      A    O
ANISOU  324  O   ALA A  42     4205   9202   6361   -873   1223    368  A    O
ATOM    325  CB  ALA A  42     -10.958 -12.746  -5.818  1.00 49.88      A    C
ANISOU  325  CB  ALA A  42     4506   8597   5848  -1040   1427    708  A    C
ATOM    326  N   ALA A  43     -10.959 -10.071  -7.831  1.00 44.94      A    N
ANISOU  326  N   ALA A  43     3547   8018   5511   -668    999    366  A    N
ATOM    327  CA  ALA A  43     -11.384  -8.681  -7.956  1.00 44.27      A    C
ANISOU  327  CA  ALA A  43     3279   8066   5474   -444    899    223  A    C
ATOM    328  C   ALA A  43     -12.336  -8.469  -9.124  1.00 47.24      A    C
ANISOU  328  C   ALA A  43     3470   8499   5981   -499    797    167  A    C
ATOM    329  O   ALA A  43     -13.112  -7.506  -9.110  1.00 58.21      A    O
ANISOU  329  O   ALA A  43     4700  10014   7404   -319    745     66  A    O
ATOM    330  CB  ALA A  43     -10.166  -7.768  -8.106  1.00 42.51      A    C
ANISOU  330  CB  ALA A  43     3233   7649   5270   -239    741    170  A    C
ATOM    331  N   GLY A  44     -12.308  -9.348 -10.121  1.00 42.71      A    N
ANISOU  331  N   GLY A  44     2955   7802   5472   -722    753    224  A    N
ATOM    332  CA  GLY A  44     -13.088  -9.091 -11.317  1.00 43.89      A    C
ANISOU  332  CA  GLY A  44     2979   7976   5720   -749    613    164  A    C
ATOM    333  C   GLY A  44     -12.604  -7.819 -11.979  1.00 39.61      A    C
ANISOU  333  C   GLY A  44     2425   7391   5232   -513    432    107  A    C
ATOM    334  O   GLY A  44     -11.404  -7.551 -12.061  1.00 39.24      A    O
ANISOU  334  O   GLY A  44     2554   7177   5181   -444    379    130  A    O
ATOM    335  N   ALA A  45     -13.546  -7.011 -12.450  1.00 44.19      A    N
ANISOU  335  N   ALA A  45     2838   8088   5863   -374    330     39  A    N
ATOM    336  CA  ALA A  45     -13.187  -5.739 -13.061  1.00 39.29      A    C
ANISOU  336  CA  ALA A  45     2223   7413   5292   -132    159      1  A    C
ATOM    337  C   ALA A  45     -12.393  -4.893 -12.079  1.00 45.42      A    C
ANISOU  337  C   ALA A  45     3096   8127   6034     83    195    -41  A    C
ATOM    338  O   ALA A  45     -12.821  -4.677 -10.942  1.00 55.43      A    O
ANISOU  338  O   ALA A  45     4277   9536   7247    192    319    -98  A    O
ATOM    339  CB  ALA A  45     -14.445  -4.995 -13.501  1.00 41.39      A    C
ANISOU  339  CB  ALA A  45     2292   7832   5603     31     64    -56  A    C
ATOM    340  N   ALA A  46     -11.216  -4.446 -12.510  1.00 36.86      A    N
ANISOU  340  N   ALA A  46     2260   6776   4967    123     91    -21  A    N
ATOM    341  CA  ALA A  46     -10.335  -3.626 -11.686  1.00 37.11      A    C
ANISOU  341  CA  ALA A  46     2468   6665   4967    284     95    -75  A    C
ATOM    342  C   ALA A  46      -9.188  -3.145 -12.568  1.00 36.33      A    C
ANISOU  342  C   ALA A  46     2590   6304   4909    268    -44    -43  A    C
ATOM    343  O   ALA A  46      -9.042  -3.575 -13.715  1.00 37.23      A    O
ANISOU  343  O   ALA A  46     2730   6360   5056    135   -116     27  A    O
ATOM    344  CB  ALA A  46      -9.801  -4.401 -10.475  1.00 41.05      A    C
ANISOU  344  CB  ALA A  46     3041   7194   5363    198    250    -57  A    C
ATOM    345  N   ARG A  47      -8.382  -2.237 -12.018  1.00 30.69      A    N
ANISOU  345  N   ARG A  47     2033   5447   4182    387    -73   -106  A    N
ATOM    346  CA  ARG A  47      -7.139  -1.782 -12.641  1.00 33.70      A    C
ANISOU  346  CA  ARG A  47     2620   5597   4586    331   -172    -81  A    C
ATOM    347  C   ARG A  47      -5.977  -2.404 -11.887  1.00 30.74      A    C
ANISOU  347  C   ARG A  47     2342   5198   4139    227   -101    -75  A    C
ATOM    348  O   ARG A  47      -5.816  -2.168 -10.686  1.00 33.06      A    O
ANISOU  348  O   ARG A  47     2653   5545   4364    308    -44   -151  A    O
ATOM    349  CB  ARG A  47      -7.023  -0.256 -12.616  1.00 36.86      A    C
ANISOU  349  CB  ARG A  47     3141   5837   5027    508   -269   -162  A    C
ATOM    350  N   VAL A  48      -5.151  -3.173 -12.587  1.00 30.01      A    N
ANISOU  350  N   VAL A  48     2314   5039   4048     69   -109      8  A    N
ATOM    351  CA  VAL A  48      -4.105  -3.968 -11.956  1.00 26.73      A    C
ANISOU  351  CA  VAL A  48     1962   4631   3562     -2    -45     35  A    C
ATOM    352  C   VAL A  48      -2.738  -3.557 -12.494  1.00 24.54      A    C
ANISOU  352  C   VAL A  48     1799   4228   3299    -61   -122     34  A    C
ATOM    353  O   VAL A  48      -2.542  -3.478 -13.716  1.00 28.38      A    O
ANISOU  353  O   VAL A  48     2319   4628   3836   -140   -176     79  A    O
ATOM    354  CB  VAL A  48      -4.353  -5.470 -12.174  1.00 25.86      A    C
ANISOU  354  CB  VAL A  48     1818   4574   3432   -120     47    130  A    C
ATOM    355  CG1 VAL A  48      -3.192  -6.286 -11.629  1.00 34.69      A    C
ANISOU  355  CG1 VAL A  48     3027   5673   4479   -145     97    176  A    C
ATOM    356  CG2 VAL A  48      -5.650  -5.856 -11.512  1.00 29.63      A    C
ANISOU  356  CG2 VAL A  48     2170   5203   3885   -107    143    130  A    C
ATOM    357  N   ARG A  49      -1.806  -3.307 -11.580  1.00 24.67      A    N
ANISOU  357  N   ARG A  49     1858   4262   3254    -34   -124    -19  A    N
ATOM    358  CA  ARG A  49      -0.421  -2.960 -11.878  1.00 28.45      A    C
ANISOU  358  CA  ARG A  49     2398   4680   3730   -110   -184    -35  A    C
ATOM    359  C   ARG A  49       0.484  -3.959 -11.156  1.00 27.34      A    C
ANISOU  359  C   ARG A  49     2233   4654   3500   -106   -136     -3  A    C
ATOM    360  O   ARG A  49       0.401  -4.094  -9.931  1.00 28.64      A    O
ANISOU  360  O   ARG A  49     2386   4923   3573    -22   -107    -35  A    O
ATOM    361  CB  ARG A  49      -0.169  -1.516 -11.421  1.00 28.54      A    C
ANISOU  361  CB  ARG A  49     2477   4616   3750    -83   -261   -157  A    C
ATOM    362  CG  ARG A  49       1.185  -0.923 -11.779  1.00 45.62      A    C
ANISOU  362  CG  ARG A  49     4694   6716   5922   -215   -326   -189  A    C
ATOM    363  CD  ARG A  49       1.258   0.519 -11.290  1.00 55.49      A    C
ANISOU  363  CD  ARG A  49     6051   7848   7186   -213   -397   -324  A    C
ATOM    364  NE  ARG A  49       1.316   1.472 -12.394  1.00 68.94      A    N
ANISOU  364  NE  ARG A  49     7872   9342   8978   -305   -454   -297  A    N
ATOM    365  CZ  ARG A  49       2.419   2.115 -12.769  1.00 76.66      A    C
ANISOU  365  CZ  ARG A  49     8918  10240   9970   -488   -496   -321  A    C
ATOM    366  NH1 ARG A  49       3.560   1.910 -12.122  1.00 79.74      A    N
ANISOU  366  NH1 ARG A  49     9230  10772  10296   -588   -502   -389  A    N
ATOM    367  NH2 ARG A  49       2.382   2.965 -13.788  1.00 77.51      A    N
ANISOU  367  NH2 ARG A  49     9166  10140  10144   -576   -534   -268  A    N
ATOM    368  N   ILE A  50       1.348  -4.665 -11.897  1.00 25.92      A    N
ANISOU  368  N   ILE A  50     2051   4466   3331   -172   -126     61  A    N
ATOM    369  CA  ILE A  50       2.335  -5.555 -11.298  1.00 26.79      A    C
ANISOU  369  CA  ILE A  50     2138   4680   3360   -123    -99     96  A    C
ATOM    370  C   ILE A  50       3.709  -5.056 -11.709  1.00 27.50      A    C
ANISOU  370  C   ILE A  50     2187   4806   3457   -190   -163     51  A    C
ATOM    371  O   ILE A  50       3.960  -4.858 -12.904  1.00 29.32      A    O
ANISOU  371  O   ILE A  50     2424   4963   3753   -291   -165     66  A    O
ATOM    372  CB  ILE A  50       2.154  -7.017 -11.740  1.00 27.25      A    C
ANISOU  372  CB  ILE A  50     2227   4708   3419   -107     -9    207  A    C
ATOM    373  CG1 ILE A  50       0.760  -7.529 -11.394  1.00 32.04      A    C
ANISOU  373  CG1 ILE A  50     2859   5292   4024   -102     66    252  A    C
ATOM    374  CG2 ILE A  50       3.146  -7.913 -11.025  1.00 30.79      A    C
ANISOU  374  CG2 ILE A  50     2675   5248   3777      2     12    256  A    C
ATOM    375  CD1 ILE A  50       0.544  -8.943 -11.858  1.00 33.54      A    C
ANISOU  375  CD1 ILE A  50     3115   5409   4221   -133    156    347  A    C
ATOM    376  N   SER A  51       4.585  -4.844 -10.732  1.00 27.52      A    N
ANISOU  376  N   SER A  51     2135   4946   3376   -149   -213     -6  A    N
ATOM    377  CA  SER A  51       5.952  -4.404 -10.971  1.00 27.16      A    C
ANISOU  377  CA  SER A  51     2001   4994   3324   -232   -273    -62  A    C
ATOM    378  C   SER A  51       6.893  -5.427 -10.360  1.00 28.97      A    C
ANISOU  378  C   SER A  51     2137   5413   3457    -99   -272    -18  A    C
ATOM    379  O   SER A  51       6.752  -5.782  -9.186  1.00 30.62      A    O
ANISOU  379  O   SER A  51     2356   5718   3558     29   -288     -8  A    O
ATOM    380  CB  SER A  51       6.183  -3.020 -10.356  1.00 37.92      A    C
ANISOU  380  CB  SER A  51     3370   6366   4671   -328   -366   -202  A    C
ATOM    381  OG  SER A  51       5.498  -2.027 -11.107  1.00 39.64      A    O
ANISOU  381  OG  SER A  51     3694   6379   4989   -434   -374   -227  A    O
ATOM    382  N   ILE A  52       7.855  -5.911 -11.143  1.00 31.87      A    N
ANISOU  382  N   ILE A  52     2415   5847   3846   -106   -250     11  A    N
ATOM    383  CA  ILE A  52       8.879  -6.808 -10.634  1.00 33.20      A    C
ANISOU  383  CA  ILE A  52     2474   6214   3928     59   -263     47  A    C
ATOM    384  C   ILE A  52      10.222  -6.151 -10.896  1.00 33.15      A    C
ANISOU  384  C   ILE A  52     2271   6407   3918    -50   -327    -46  A    C
ATOM    385  O   ILE A  52      10.535  -5.797 -12.044  1.00 34.18      A    O
ANISOU  385  O   ILE A  52     2365   6495   4128   -202   -283    -63  A    O
ATOM    386  CB  ILE A  52       8.826  -8.209 -11.263  1.00 32.57      A    C
ANISOU  386  CB  ILE A  52     2455   6052   3868    205   -159    162  A    C
ATOM    387  CG1 ILE A  52       7.478  -8.879 -10.971  1.00 34.00      A    C
ANISOU  387  CG1 ILE A  52     2825   6043   4051    258    -89    251  A    C
ATOM    388  CG2 ILE A  52       9.986  -9.081 -10.738  1.00 35.16      A    C
ANISOU  388  CG2 ILE A  52     2669   6584   4106    429   -183    201  A    C
ATOM    389  CD1 ILE A  52       7.286 -10.193 -11.718  1.00 34.41      A    C
ANISOU  389  CD1 ILE A  52     2987   5948   4139    341     20    342  A    C
ATOM    390  N   THR A  53      10.991  -5.954  -9.837  1.00 36.07      A    N
ANISOU  390  N   THR A  53     2511   7012   4183      4   -431   -107  A    N
ATOM    391  CA  THR A  53      12.360  -5.480  -9.978  1.00 38.22      A    C
ANISOU  391  CA  THR A  53     2543   7543   4437   -101   -498   -199  A    C
ATOM    392  C   THR A  53      13.227  -6.706 -10.197  1.00 37.94      A    C
ANISOU  392  C   THR A  53     2406   7643   4366    134   -451   -118  A    C
ATOM    393  O   THR A  53      13.564  -7.422  -9.253  1.00 43.03      A    O
ANISOU  393  O   THR A  53     3019   8430   4898    370   -508    -72  A    O
ATOM    394  CB  THR A  53      12.798  -4.683  -8.759  1.00 45.04      A    C
ANISOU  394  CB  THR A  53     3361   8555   5197   -163   -631   -319  A    C
ATOM    395  OG1 THR A  53      11.862  -3.618  -8.547  1.00 48.96      A    O
ANISOU  395  OG1 THR A  53     3998   8879   5727   -337   -661   -404  A    O
ATOM    396  CG2 THR A  53      14.180  -4.098  -8.989  1.00 46.91      A    C
ANISOU  396  CG2 THR A  53     3455   8931   5438   -323   -660   -413  A    C
ATOM    397  N   ALA A  54      13.539  -6.975 -11.458  1.00 37.74      A    N
ANISOU  397  N   ALA A  54     2350   7565   4424     89   -345    -97  A    N
ATOM    398  CA  ALA A  54      14.387  -8.095 -11.813  1.00 41.00      A    C
ANISOU  398  CA  ALA A  54     2668   8096   4813    321   -286    -46  A    C
ATOM    399  C   ALA A  54      15.844  -7.744 -11.558  1.00 47.35      A    C
ANISOU  399  C   ALA A  54     3285   9142   5562    289   -344   -132  A    C
ATOM    400  O   ALA A  54      16.199  -6.594 -11.279  1.00 45.50      A    O
ANISOU  400  O   ALA A  54     3001   8966   5323     45   -412   -231  A    O
ATOM    401  CB  ALA A  54      14.196  -8.482 -13.275  1.00 44.65      A    C
ANISOU  401  CB  ALA A  54     3160   8443   5363    281   -141    -18  A    C
ATOM    402  N   ARG A  55      16.692  -8.764 -11.665  1.00 46.55      A    N
ANISOU  402  N   ARG A  55     3082   9185   5421    547   -313    -95  A    N
ATOM    403  CA  ARG A  55      18.108  -8.619 -11.369  1.00 51.19      A    C
ANISOU  403  CA  ARG A  55     3457  10048   5943    568   -369   -166  A    C
ATOM    404  C   ARG A  55      18.916  -8.120 -12.559  1.00 48.75      A    C
ANISOU  404  C   ARG A  55     3012   9816   5695    361   -276   -239  A    C
ATOM    405  O   ARG A  55      19.941  -7.464 -12.360  1.00 48.30      A    O
ANISOU  405  O   ARG A  55     2777   9971   5602    220   -326   -325  A    O
ATOM    406  CB  ARG A  55      18.660  -9.953 -10.859  1.00 55.49      A    C
ANISOU  406  CB  ARG A  55     3958  10721   6406    976   -389    -87  A    C
ATOM    407  CG  ARG A  55      18.157 -10.297  -9.456  1.00 62.22      A    C
ANISOU  407  CG  ARG A  55     4920  11571   7149   1162   -505    -10  A    C
ATOM    408  CD  ARG A  55      18.207 -11.789  -9.136  1.00 65.20      A    C
ANISOU  408  CD  ARG A  55     5385  11923   7466   1591   -488    131  A    C
ATOM    409  NE  ARG A  55      17.400 -12.604 -10.042  1.00 71.88      A    N
ANISOU  409  NE  ARG A  55     6397  12508   8408   1706   -347    217  A    N
ATOM    410  CZ  ARG A  55      17.118 -13.888  -9.835  1.00 76.66      A    C
ANISOU  410  CZ  ARG A  55     7168  12976   8982   2059   -307    358  A    C
ATOM    411  NH1 ARG A  55      17.567 -14.501  -8.748  1.00 81.73      A    N
ANISOU  411  NH1 ARG A  55     7844  13717   9495   2332   -402    446  A    N
ATOM    412  NH2 ARG A  55      16.383 -14.561 -10.711  1.00 77.52      A    N
ANISOU  412  NH2 ARG A  55     7435  12834   9186   2138   -166    415  A    N
ATOM    413  N   THR A  56      18.483  -8.404 -13.787  1.00 43.78      A    N
ANISOU  413  N   THR A  56     2459   9033   5141    327   -138   -208  A    N
ATOM    414  CA  THR A  56      19.132  -7.899 -14.990  1.00 44.39      A    C
ANISOU  414  CA  THR A  56     2439   9173   5255    113    -31   -264  A    C
ATOM    415  C   THR A  56      18.068  -7.416 -15.962  1.00 48.20      A    C
ANISOU  415  C   THR A  56     3107   9395   5810   -109     56   -234  A    C
ATOM    416  O   THR A  56      16.881  -7.699 -15.803  1.00 42.60      A    O
ANISOU  416  O   THR A  56     2572   8482   5132    -49     49   -174  A    O
ATOM    417  CB  THR A  56      19.985  -8.965 -15.683  1.00 49.56      A    C
ANISOU  417  CB  THR A  56     2962   9982   5888    363     74   -264  A    C
ATOM    418  OG1 THR A  56      19.133 -10.030 -16.119  1.00 46.65      A    O
ANISOU  418  OG1 THR A  56     2756   9420   5547    593    162   -195  A    O
ATOM    419  CG2 THR A  56      21.052  -9.511 -14.750  1.00 48.03      A    C
ANISOU  419  CG2 THR A  56     2582  10052   5614    621    -19   -281  A    C
ATOM    420  N   SER A  57      18.515  -6.685 -16.987  1.00 52.62      A    N
ANISOU  420  N   SER A  57     3627   9980   6387   -369    140   -269  A    N
ATOM    421  CA  SER A  57      17.611  -6.267 -18.054  1.00 51.66      A    C
ANISOU  421  CA  SER A  57     3685   9634   6309   -568    228   -228  A    C
ATOM    422  C   SER A  57      17.023  -7.469 -18.780  1.00 45.82      A    C
ANISOU  422  C   SER A  57     3023   8815   5570   -350    340   -181  A    C
ATOM    423  O   SER A  57      15.820  -7.513 -19.048  1.00 44.38      A    O
ANISOU  423  O   SER A  57     3021   8422   5420   -391    354   -129  A    O
ATOM    424  CB  SER A  57      18.355  -5.358 -19.034  1.00 54.11      A    C
ANISOU  424  CB  SER A  57     3939  10015   6606   -862    309   -256  A    C
ATOM    425  OG  SER A  57      17.712  -5.289 -20.294  1.00 63.55      A    O
ANISOU  425  OG  SER A  57     5287  11057   7804   -981    423   -203  A    O
ATOM    426  N   SER A  58      17.862  -8.452 -19.118  1.00 44.84      A    N
ANISOU  426  N   SER A  58     2765   8863   5407   -115    425   -209  A    N
ATOM    427  CA  SER A  58      17.338  -9.649 -19.766  1.00 45.11      A    C
ANISOU  427  CA  SER A  58     2891   8809   5437    116    545   -188  A    C
ATOM    428  C   SER A  58      16.338 -10.369 -18.869  1.00 44.16      A    C
ANISOU  428  C   SER A  58     2901   8533   5345    335    480   -124  A    C
ATOM    429  O   SER A  58      15.348 -10.924 -19.357  1.00 42.47      A    O
ANISOU  429  O   SER A  58     2899   8089   5148    374    547    -89  A    O
ATOM    430  CB  SER A  58      18.484 -10.576 -20.161  1.00 53.95      A    C
ANISOU  430  CB  SER A  58     3856  10129   6513    378    643   -243  A    C
ATOM    431  OG  SER A  58      18.970 -11.280 -19.037  1.00 63.64      A    O
ANISOU  431  OG  SER A  58     5001  11448   7732    691    547   -230  A    O
ATOM    432  N   GLU A  59      16.569 -10.372 -17.552  1.00 42.76      A    N
ANISOU  432  N   GLU A  59     2670   8418   5159    461    340   -103  A    N
ATOM    433  CA  GLU A  59      15.602 -11.005 -16.664  1.00 43.31      A    C
ANISOU  433  CA  GLU A  59     2876   8344   5238    656    285    -21  A    C
ATOM    434  C   GLU A  59      14.313 -10.201 -16.589  1.00 37.31      A    C
ANISOU  434  C   GLU A  59     2332   7320   4523    387    235     11  A    C
ATOM    435  O   GLU A  59      13.223 -10.780 -16.523  1.00 37.92      A    O
ANISOU  435  O   GLU A  59     2671   7113   4625    446    253     75  A    O
ATOM    436  CB  GLU A  59      16.180 -11.200 -15.265  1.00 51.04      A    C
ANISOU  436  CB  GLU A  59     3781   9453   6159    854    144      2  A    C
ATOM    437  CG  GLU A  59      15.338 -12.159 -14.435  1.00 53.62      A    C
ANISOU  437  CG  GLU A  59     4292   9613   6467   1124    120    116  A    C
ATOM    438  CD  GLU A  59      15.861 -12.355 -13.026  1.00 59.71      A    C
ANISOU  438  CD  GLU A  59     4997  10545   7146   1330    -23    159  A    C
ATOM    439  OE1 GLU A  59      15.996 -11.358 -12.282  1.00 52.20      A    O
ANISOU  439  OE1 GLU A  59     3978   9699   6156   1133   -143    110  A    O
ATOM    440  OE2 GLU A  59      16.134 -13.518 -12.666  1.00 66.37      A    O
ANISOU  440  OE2 GLU A  59     5902  11371   7944   1689    -11    242  A    O
ATOM    441  N   ALA A  60      14.419  -8.865 -16.569  1.00 36.86      A    N
ANISOU  441  N   ALA A  60     2176   7348   4480     91    172    -36  A    N
ATOM    442  CA  ALA A  60      13.221  -8.026 -16.614  1.00 35.23      A    C
ANISOU  442  CA  ALA A  60     2180   6883   4321   -136    129    -12  A    C
ATOM    443  C   ALA A  60      12.380  -8.363 -17.831  1.00 37.01      A    C
ANISOU  443  C   ALA A  60     2615   6872   4576   -196    231     25  A    C
ATOM    444  O   ALA A  60      11.147  -8.357 -17.783  1.00 34.55      A    O
ANISOU  444  O   ALA A  60     2511   6318   4297   -229    208     70  A    O
ATOM    445  CB  ALA A  60      13.614  -6.545 -16.630  1.00 40.59      A    C
ANISOU  445  CB  ALA A  60     2785   7625   5013   -438     67    -73  A    C
ATOM    446  N   GLU A  61      13.034  -8.701 -18.922  1.00 37.26      A    N
ANISOU  446  N   GLU A  61     2579   6998   4581   -202    347     -2  A    N
ATOM    447  CA  GLU A  61      12.323  -8.940 -20.162  1.00 39.22      A    C
ANISOU  447  CA  GLU A  61     3018   7060   4824   -286    435     15  A    C
ATOM    448  C   GLU A  61      11.686 -10.334 -20.179  1.00 37.25      A    C
ANISOU  448  C   GLU A  61     2952   6624   4577    -59    485     33  A    C
ATOM    449  O   GLU A  61      10.573 -10.500 -20.699  1.00 37.25      A    O
ANISOU  449  O   GLU A  61     3161   6403   4591   -141    491     57  A    O
ATOM    450  CB  GLU A  61      13.314  -8.648 -21.286  1.00 49.44      A    C
ANISOU  450  CB  GLU A  61     4169   8555   6062   -409    548    -32  A    C
ATOM    451  CG  GLU A  61      13.583  -7.109 -21.359  1.00 56.08      A    C
ANISOU  451  CG  GLU A  61     4927   9473   6910   -731    496    -24  A    C
ATOM    452  CD  GLU A  61      14.954  -6.665 -21.814  1.00 68.39      A    C
ANISOU  452  CD  GLU A  61     6312  11250   8423   -837    561    -72  A    C
ATOM    453  OE1 GLU A  61      15.140  -5.475 -22.208  1.00 69.30      A    O
ANISOU  453  OE1 GLU A  61     6476  11322   8532  -1114    545    -53  A    O
ATOM    454  OE2 GLU A  61      15.893  -7.479 -21.691  1.00 78.57      A    O
ANISOU  454  OE2 GLU A  61     7436  12733   9685   -626    615   -126  A    O
ATOM    455  N   LYS A  62      12.303 -11.305 -19.493  1.00 34.99      A    N
ANISOU  455  N   LYS A  62     2602   6412   4280    223    502     30  A    N
ATOM    456  CA  LYS A  62      11.670 -12.606 -19.261  1.00 42.19      A    C
ANISOU  456  CA  LYS A  62     3733   7095   5202    430    540     67  A    C
ATOM    457  C   LYS A  62      10.479 -12.483 -18.321  1.00 41.39      A    C
ANISOU  457  C   LYS A  62     3780   6809   5139    375    449    143  A    C
ATOM    458  O   LYS A  62       9.464 -13.175 -18.487  1.00 37.41      A    O
ANISOU  458  O   LYS A  62     3496   6062   4654    364    483    173  A    O
ATOM    459  CB  LYS A  62      12.694 -13.594 -18.681  1.00 48.21      A    C
ANISOU  459  CB  LYS A  62     4405   7978   5936    777    570     68  A    C
ATOM    460  CG  LYS A  62      12.092 -14.917 -18.177  1.00 59.17      A    C
ANISOU  460  CG  LYS A  62     6057   9091   7333   1003    597    136  A    C
ATOM    461  CD  LYS A  62      13.025 -16.108 -18.407  1.00 73.16      A    C
ANISOU  461  CD  LYS A  62     7840  10880   9076   1352    693    106  A    C
ATOM    462  CE  LYS A  62      12.792 -17.230 -17.390  1.00 78.30      A    C
ANISOU  462  CE  LYS A  62     8701  11326   9722   1634    676    217  A    C
ATOM    463  NZ  LYS A  62      12.695 -16.748 -15.981  1.00 77.24      A    N
ANISOU  463  NZ  LYS A  62     8481  11305   9561   1651    536    325  A    N
ATOM    464  N   PHE A  63      10.584 -11.614 -17.316  1.00 37.09      A    N
ANISOU  464  N   PHE A  63     3110   6388   4594    329    340    164  A    N
ATOM    465  CA  PHE A  63       9.452 -11.413 -16.426  1.00 35.49      A    C
ANISOU  465  CA  PHE A  63     3030   6044   4410    279    271    222  A    C
ATOM    466  C   PHE A  63       8.320 -10.671 -17.119  1.00 32.58      A    C
ANISOU  466  C   PHE A  63     2760   5532   4089     35    258    212  A    C
ATOM    467  O   PHE A  63       7.157 -10.907 -16.806  1.00 34.26      A    O
ANISOU  467  O   PHE A  63     3106   5588   4323      6    252    253  A    O
ATOM    468  CB  PHE A  63       9.900 -10.689 -15.160  1.00 41.89      A    C
ANISOU  468  CB  PHE A  63     3694   7037   5185    310    159    220  A    C
ATOM    469  CG  PHE A  63      10.726 -11.551 -14.247  1.00 51.41      A    C
ANISOU  469  CG  PHE A  63     4836   8374   6322    592    142    263  A    C
ATOM    470  CD1 PHE A  63      10.692 -12.932 -14.371  1.00 56.80      A    C
ANISOU  470  CD1 PHE A  63     5669   8916   6995    811    226    328  A    C
ATOM    471  CD2 PHE A  63      11.530 -10.994 -13.274  1.00 50.13      A    C
ANISOU  471  CD2 PHE A  63     4483   8468   6098    644     32    237  A    C
ATOM    472  CE1 PHE A  63      11.444 -13.737 -13.544  1.00 55.61      A    C
ANISOU  472  CE1 PHE A  63     5488   8866   6775   1111    202    390  A    C
ATOM    473  CE2 PHE A  63      12.281 -11.795 -12.440  1.00 49.62      A    C
ANISOU  473  CE2 PHE A  63     4354   8550   5949    933     -6    290  A    C
ATOM    474  CZ  PHE A  63      12.241 -13.167 -12.576  1.00 49.08      A    C
ANISOU  474  CZ  PHE A  63     4446   8330   5874   1185     79    378  A    C
ATOM    475  N   ALA A  64       8.634  -9.791 -18.071  1.00 31.64      A    N
ANISOU  475  N   ALA A  64     2572   5474   3975   -138    258    167  A    N
ATOM    476  CA  ALA A  64       7.566  -9.164 -18.839  1.00 30.84      A    C
ANISOU  476  CA  ALA A  64     2582   5234   3901   -327    236    176  A    C
ATOM    477  C   ALA A  64       6.765 -10.212 -19.597  1.00 34.66      A    C
ANISOU  477  C   ALA A  64     3226   5561   4380   -314    303    184  A    C
ATOM    478  O   ALA A  64       5.537 -10.127 -19.666  1.00 32.44      A    O
ANISOU  478  O   ALA A  64     3040   5160   4126   -397    265    206  A    O
ATOM    479  CB  ALA A  64       8.142  -8.126 -19.798  1.00 36.13      A    C
ANISOU  479  CB  ALA A  64     3187   5987   4553   -507    235    152  A    C
ATOM    480  N   ALA A  65       7.442 -11.224 -20.145  1.00 35.42      A    N
ANISOU  480  N   ALA A  65     3350   5668   4442   -207    401    151  A    N
ATOM    481  CA  ALA A  65       6.732 -12.309 -20.826  1.00 38.35      A    C
ANISOU  481  CA  ALA A  65     3905   5865   4803   -206    467    131  A    C
ATOM    482  C   ALA A  65       5.839 -13.095 -19.869  1.00 38.46      A    C
ANISOU  482  C   ALA A  65     4037   5720   4855   -144    461    183  A    C
ATOM    483  O   ALA A  65       4.707 -13.460 -20.222  1.00 38.09      A    O
ANISOU  483  O   ALA A  65     4115   5535   4822   -265    462    180  A    O
ATOM    484  CB  ALA A  65       7.736 -13.245 -21.493  1.00 38.29      A    C
ANISOU  484  CB  ALA A  65     3919   5884   4746    -62    585     65  A    C
ATOM    485  N   ILE A  66       6.340 -13.402 -18.669  1.00 32.33      A    N
ANISOU  485  N   ILE A  66     3221   4981   4083     34    457    234  A    N
ATOM    486  CA  ILE A  66       5.528 -14.114 -17.682  1.00 31.86      A    C
ANISOU  486  CA  ILE A  66     3287   4781   4037     81    466    309  A    C
ATOM    487  C   ILE A  66       4.279 -13.309 -17.335  1.00 32.03      A    C
ANISOU  487  C   ILE A  66     3280   4801   4089    -97    398    331  A    C
ATOM    488  O   ILE A  66       3.174 -13.859 -17.206  1.00 34.01      A    O
ANISOU  488  O   ILE A  66     3640   4925   4358   -186    428    359  A    O
ATOM    489  CB  ILE A  66       6.374 -14.417 -16.430  1.00 35.09      A    C
ANISOU  489  CB  ILE A  66     3648   5276   4410    317    453    376  A    C
ATOM    490  CG1 ILE A  66       7.503 -15.390 -16.760  1.00 40.17      A    C
ANISOU  490  CG1 ILE A  66     4328   5908   5026    548    525    360  A    C
ATOM    491  CG2 ILE A  66       5.518 -14.953 -15.296  1.00 40.42      A    C
ANISOU  491  CG2 ILE A  66     4451   5836   5071    340    463    478  A    C
ATOM    492  CD1 ILE A  66       8.406 -15.667 -15.578  1.00 41.86      A    C
ANISOU  492  CD1 ILE A  66     4470   6247   5187    817    487    433  A    C
ATOM    493  N   LEU A  67       4.429 -11.989 -17.209  1.00 32.96      A    N
ANISOU  493  N   LEU A  67     3249   5062   4214   -154    312    311  A    N
ATOM    494  CA  LEU A  67       3.330 -11.140 -16.766  1.00 30.30      A    C
ANISOU  494  CA  LEU A  67     2876   4732   3903   -259    246    322  A    C
ATOM    495  C   LEU A  67       2.302 -10.926 -17.870  1.00 34.85      A    C
ANISOU  495  C   LEU A  67     3489   5244   4509   -425    227    296  A    C
ATOM    496  O   LEU A  67       1.100 -10.862 -17.589  1.00 34.93      A    O
ANISOU  496  O   LEU A  67     3498   5230   4542   -492    209    311  A    O
ATOM    497  CB  LEU A  67       3.862  -9.799 -16.262  1.00 32.38      A    C
ANISOU  497  CB  LEU A  67     3012   5128   4165   -254    159    295  A    C
ATOM    498  CG  LEU A  67       4.610  -9.885 -14.930  1.00 35.89      A    C
ANISOU  498  CG  LEU A  67     3398   5680   4560   -106    144    311  A    C
ATOM    499  CD1 LEU A  67       5.212  -8.535 -14.544  1.00 33.86      A    C
ANISOU  499  CD1 LEU A  67     3022   5547   4296   -147     52    249  A    C
ATOM    500  CD2 LEU A  67       3.701 -10.415 -13.842  1.00 33.18      A    C
ANISOU  500  CD2 LEU A  67     3123   5295   4188    -50    172    371  A    C
ATOM    501  N   ILE A  68       2.749 -10.801 -19.124  1.00 29.47      A    N
ANISOU  501  N   ILE A  68     2824   4565   3810   -490    229    257  A    N
ATOM    502  CA  ILE A  68       1.813 -10.826 -20.244  1.00 23.98      A    C
ANISOU  502  CA  ILE A  68     2183   3821   3107   -635    204    234  A    C
ATOM    503  C   ILE A  68       0.958 -12.080 -20.169  1.00 30.18      A    C
ANISOU  503  C   ILE A  68     3070   4497   3901   -680    263    227  A    C
ATOM    504  O   ILE A  68      -0.261 -12.030 -20.350  1.00 32.81      A    O
ANISOU  504  O   ILE A  68     3388   4830   4250   -799    220    224  A    O
ATOM    505  CB  ILE A  68       2.554 -10.735 -21.591  1.00 34.30      A    C
ANISOU  505  CB  ILE A  68     3523   5156   4353   -687    224    193  A    C
ATOM    506  CG1 ILE A  68       3.055  -9.313 -21.857  1.00 43.59      A    C
ANISOU  506  CG1 ILE A  68     4620   6423   5520   -730    157    216  A    C
ATOM    507  CG2 ILE A  68       1.646 -11.218 -22.732  1.00 36.98      A    C
ANISOU  507  CG2 ILE A  68     3956   5444   4649   -821    211    154  A    C
ATOM    508  CD1 ILE A  68       3.320  -9.077 -23.327  1.00 56.47      A    C
ANISOU  508  CD1 ILE A  68     6303   8086   7067   -837    165    203  A    C
ATOM    509  N   LYS A  69       1.589 -13.215 -19.867  1.00 33.84      A    N
ANISOU  509  N   LYS A  69     3637   4868   4354   -586    361    228  A    N
ATOM    510  CA  LYS A  69       0.870 -14.473 -19.717  1.00 37.50      A    C
ANISOU  510  CA  LYS A  69     4246   5175   4828   -646    434    229  A    C
ATOM    511  C   LYS A  69      -0.153 -14.400 -18.598  1.00 37.86      A    C
ANISOU  511  C   LYS A  69     4244   5236   4907   -694    427    298  A    C
ATOM    512  O   LYS A  69      -1.320 -14.798 -18.771  1.00 38.58      A    O
ANISOU  512  O   LYS A  69     4356   5289   5014   -868    436    284  A    O
ATOM    513  CB  LYS A  69       1.894 -15.580 -19.464  1.00 44.56      A    C
ANISOU  513  CB  LYS A  69     5283   5943   5704   -474    537    237  A    C
ATOM    514  CG  LYS A  69       2.172 -16.310 -20.702  1.00 52.70      A    C
ANISOU  514  CG  LYS A  69     6452   6869   6702   -511    593    137  A    C
ATOM    515  CD  LYS A  69       0.919 -17.140 -20.902  1.00 62.92      A    C
ANISOU  515  CD  LYS A  69     7893   8000   8013   -718    619    110  A    C
ATOM    516  CE  LYS A  69       0.687 -17.524 -22.291  1.00 68.79      A    C
ANISOU  516  CE  LYS A  69     8740   8690   8709   -863    625    -20  A    C
ATOM    517  NZ  LYS A  69       1.307 -18.817 -22.644  1.00 71.77      A    N
ANISOU  517  NZ  LYS A  69     9365   8840   9064   -771    745    -95  A    N
ATOM    518  N   VAL A  70       0.270 -13.900 -17.435  1.00 35.80      A    N
ANISOU  518  N   VAL A  70     3904   5056   4642   -553    415    361  A    N
ATOM    519  CA  VAL A  70      -0.611 -13.783 -16.279  1.00 34.47      A    C
ANISOU  519  CA  VAL A  70     3686   4933   4477   -575    427    422  A    C
ATOM    520  C   VAL A  70      -1.848 -12.965 -16.634  1.00 36.65      A    C
ANISOU  520  C   VAL A  70     3825   5313   4787   -717    359    382  A    C
ATOM    521  O   VAL A  70      -2.985 -13.418 -16.447  1.00 39.06      A    O
ANISOU  521  O   VAL A  70     4116   5620   5105   -852    399    393  A    O
ATOM    522  CB  VAL A  70       0.168 -13.176 -15.099  1.00 35.99      A    C
ANISOU  522  CB  VAL A  70     3809   5234   4632   -393    401    465  A    C
ATOM    523  CG1 VAL A  70      -0.767 -12.613 -14.039  1.00 35.17      A    C
ANISOU  523  CG1 VAL A  70     3614   5236   4514   -412    396    492  A    C
ATOM    524  CG2 VAL A  70       1.108 -14.228 -14.533  1.00 34.08      A    C
ANISOU  524  CG2 VAL A  70     3702   4905   4342   -234    471    534  A    C
ATOM    525  N   PHE A  71      -1.640 -11.767 -17.187  1.00 32.86      A    N
ANISOU  525  N   PHE A  71     3242   4923   4319   -691    255    339  A    N
ATOM    526  CA  PHE A  71      -2.752 -10.885 -17.524  1.00 28.99      A    C
ANISOU  526  CA  PHE A  71     2626   4531   3857   -762    170    313  A    C
ATOM    527  C   PHE A  71      -3.667 -11.518 -18.560  1.00 35.89      A    C
ANISOU  527  C   PHE A  71     3512   5392   4734   -939    160    278  A    C
ATOM    528  O   PHE A  71      -4.897 -11.478 -18.425  1.00 39.60      A    O
ANISOU  528  O   PHE A  71     3868   5955   5222  -1026    142    270  A    O
ATOM    529  CB  PHE A  71      -2.210  -9.558 -18.039  1.00 31.52      A    C
ANISOU  529  CB  PHE A  71     2903   4891   4182   -698     65    292  A    C
ATOM    530  CG  PHE A  71      -1.895  -8.571 -16.947  1.00 30.66      A    C
ANISOU  530  CG  PHE A  71     2735   4832   4082   -571     38    294  A    C
ATOM    531  CD1 PHE A  71      -0.647  -8.535 -16.343  1.00 29.21      A    C
ANISOU  531  CD1 PHE A  71     2584   4644   3872   -486     62    296  A    C
ATOM    532  CD2 PHE A  71      -2.861  -7.663 -16.533  1.00 36.78      A    C
ANISOU  532  CD2 PHE A  71     3415   5675   4884   -527    -16    276  A    C
ATOM    533  CE1 PHE A  71      -0.377  -7.614 -15.334  1.00 33.19      A    C
ANISOU  533  CE1 PHE A  71     3040   5203   4368   -396     25    272  A    C
ATOM    534  CE2 PHE A  71      -2.593  -6.749 -15.532  1.00 36.43      A    C
ANISOU  534  CE2 PHE A  71     3345   5659   4837   -412    -37    248  A    C
ATOM    535  CZ  PHE A  71      -1.362  -6.721 -14.933  1.00 33.28      A    C
ANISOU  535  CZ  PHE A  71     2993   5248   4404   -364    -20    241  A    C
ATOM    536  N   ALA A  72      -3.085 -12.092 -19.619  1.00 36.13      A    N
ANISOU  536  N   ALA A  72     3663   5333   4733   -998    168    242  A    N
ATOM    537  CA  ALA A  72      -3.892 -12.729 -20.658  1.00 37.05      A    C
ANISOU  537  CA  ALA A  72     3809   5441   4827  -1185    147    183  A    C
ATOM    538  C   ALA A  72      -4.771 -13.843 -20.088  1.00 41.94      A    C
ANISOU  538  C   ALA A  72     4457   6008   5471  -1333    237    183  A    C
ATOM    539  O   ALA A  72      -5.957 -13.950 -20.431  1.00 45.34      A    O
ANISOU  539  O   ALA A  72     4785   6537   5906  -1504    193    144  A    O
ATOM    540  CB  ALA A  72      -2.982 -13.263 -21.762  1.00 37.81      A    C
ANISOU  540  CB  ALA A  72     4065   5437   4865  -1204    172    126  A    C
ATOM    541  N   GLU A  73      -4.212 -14.672 -19.197  1.00 34.95      A    N
ANISOU  541  N   GLU A  73     3707   4981   4594  -1274    361    234  A    N
ATOM    542  CA  GLU A  73      -4.994 -15.747 -18.578  1.00 37.15      A    C
ANISOU  542  CA  GLU A  73     4054   5175   4886  -1434    469    262  A    C
ATOM    543  C   GLU A  73      -6.131 -15.206 -17.718  1.00 38.43      A    C
ANISOU  543  C   GLU A  73     4003   5530   5070  -1489    466    301  A    C
ATOM    544  O   GLU A  73      -7.196 -15.832 -17.624  1.00 39.47      A    O
ANISOU  544  O   GLU A  73     4094   5691   5212  -1713    519    291  A    O
ATOM    545  CB  GLU A  73      -4.070 -16.629 -17.734  1.00 48.37      A    C
ANISOU  545  CB  GLU A  73     5688   6397   6295  -1305    593    343  A    C
ATOM    546  CG  GLU A  73      -4.721 -17.892 -17.170  1.00 65.34      A    C
ANISOU  546  CG  GLU A  73     7999   8381   8447  -1483    727    395  A    C
ATOM    547  CD  GLU A  73      -3.759 -18.732 -16.339  1.00 78.31      A    C
ANISOU  547  CD  GLU A  73     9883   9809  10062  -1303    834    503  A    C
ATOM    548  OE1 GLU A  73      -2.536 -18.673 -16.598  1.00 80.18      A    O
ANISOU  548  OE1 GLU A  73    10192   9989  10284  -1073    809    491  A    O
ATOM    549  OE2 GLU A  73      -4.226 -19.453 -15.427  1.00 81.65      A    O
ANISOU  549  OE2 GLU A  73    10420  10136  10469  -1389    946    608  A    O
ATOM    550  N   LEU A  74      -5.919 -14.064 -17.071  1.00 39.23      A    N
ANISOU  550  N   LEU A  74     3965   5770   5173  -1296    415    334  A    N
ATOM    551  CA  LEU A  74      -6.908 -13.437 -16.211  1.00 35.27      A    C
ANISOU  551  CA  LEU A  74     3257   5463   4679  -1289    421    353  A    C
ATOM    552  C   LEU A  74      -7.915 -12.607 -16.989  1.00 39.67      A    C
ANISOU  552  C   LEU A  74     3594   6214   5265  -1337    295    283  A    C
ATOM    553  O   LEU A  74      -8.782 -11.976 -16.371  1.00 40.74      A    O
ANISOU  553  O   LEU A  74     3527   6540   5411  -1292    292    280  A    O
ATOM    554  CB  LEU A  74      -6.208 -12.560 -15.168  1.00 37.71      A    C
ANISOU  554  CB  LEU A  74     3544   5820   4966  -1046    418    393  A    C
ATOM    555  CG  LEU A  74      -5.519 -13.313 -14.031  1.00 42.29      A    C
ANISOU  555  CG  LEU A  74     4280   6297   5489   -976    538    483  A    C
ATOM    556  CD1 LEU A  74      -4.409 -12.470 -13.427  1.00 45.48      A    C
ANISOU  556  CD1 LEU A  74     4693   6729   5859   -742    483    488  A    C
ATOM    557  CD2 LEU A  74      -6.545 -13.707 -12.973  1.00 47.25      A    C
ANISOU  557  CD2 LEU A  74     4844   7028   6080  -1074    662    539  A    C
ATOM    558  N   GLY A  75      -7.824 -12.585 -18.314  1.00 41.81      A    N
ANISOU  558  N   GLY A  75     3898   6457   5532  -1406    191    227  A    N
ATOM    559  CA  GLY A  75      -8.802 -11.912 -19.136  1.00 42.01      A    C
ANISOU  559  CA  GLY A  75     3727   6673   5561  -1447     52    176  A    C
ATOM    560  C   GLY A  75      -8.464 -10.506 -19.569  1.00 39.61      A    C
ANISOU  560  C   GLY A  75     3377   6417   5255  -1234    -90    184  A    C
ATOM    561  O   GLY A  75      -9.315  -9.858 -20.200  1.00 38.16      A    O
ANISOU  561  O   GLY A  75     3035   6396   5068  -1217   -220    162  A    O
ATOM    562  N   TYR A  76      -7.248 -10.025 -19.282  1.00 37.90      A    N
ANISOU  562  N   TYR A  76     3297   6065   5037  -1079    -73    219  A    N
ATOM    563  CA  TYR A  76      -6.821  -8.682 -19.658  1.00 38.79      A    C
ANISOU  563  CA  TYR A  76     3412   6177   5150   -914   -190    234  A    C
ATOM    564  C   TYR A  76      -6.116  -8.784 -21.004  1.00 42.12      A    C
ANISOU  564  C   TYR A  76     3971   6518   5515   -984   -248    232  A    C
ATOM    565  O   TYR A  76      -5.025  -9.353 -21.094  1.00 50.49      A    O
ANISOU  565  O   TYR A  76     5176   7455   6552  -1007   -168    230  A    O
ATOM    566  CB  TYR A  76      -5.885  -8.078 -18.616  1.00 33.91      A    C
ANISOU  566  CB  TYR A  76     2853   5480   4550   -756   -140    256  A    C
ATOM    567  CG  TYR A  76      -6.436  -7.831 -17.226  1.00 33.87      A    C
ANISOU  567  CG  TYR A  76     2739   5561   4568   -659    -77    249  A    C
ATOM    568  CD1 TYR A  76      -6.866  -8.881 -16.423  1.00 33.26      A    C
ANISOU  568  CD1 TYR A  76     2632   5527   4479   -748     51    261  A    C
ATOM    569  CD2 TYR A  76      -6.463  -6.548 -16.686  1.00 36.97      A    C
ANISOU  569  CD2 TYR A  76     3090   5976   4982   -481   -133    228  A    C
ATOM    570  CE1 TYR A  76      -7.358  -8.662 -15.144  1.00 34.57      A    C
ANISOU  570  CE1 TYR A  76     2703   5798   4635   -665    127    259  A    C
ATOM    571  CE2 TYR A  76      -6.931  -6.319 -15.396  1.00 36.86      A    C
ANISOU  571  CE2 TYR A  76     2987   6053   4964   -380    -63    200  A    C
ATOM    572  CZ  TYR A  76      -7.378  -7.382 -14.627  1.00 31.26      A    C
ANISOU  572  CZ  TYR A  76     2226   5426   4225   -472     71    218  A    C
ATOM    573  OH  TYR A  76      -7.854  -7.179 -13.352  1.00 33.86      A    O
ANISOU  573  OH  TYR A  76     2469   5874   4521   -381    158    196  A    O
ATOM    574  N   ASN A  77      -6.741  -8.239 -22.046  1.00 37.17      A    N
ANISOU  574  N   ASN A  77     3291   5981   4849   -999   -386    232  A    N
ATOM    575  CA  ASN A  77      -6.244  -8.331 -23.412  1.00 42.08      A    C
ANISOU  575  CA  ASN A  77     4040   6569   5381  -1080   -444    230  A    C
ATOM    576  C   ASN A  77      -5.742  -6.992 -23.934  1.00 33.84      A    C
ANISOU  576  C   ASN A  77     3060   5491   4305   -957   -543    302  A    C
ATOM    577  O   ASN A  77      -5.554  -6.844 -25.144  1.00 39.65      A    O
ANISOU  577  O   ASN A  77     3885   6240   4939  -1015   -614    322  A    O
ATOM    578  CB  ASN A  77      -7.328  -8.858 -24.348  1.00 49.46      A    C
ANISOU  578  CB  ASN A  77     4896   7646   6251  -1229   -538    181  A    C
ATOM    579  CG  ASN A  77      -7.677 -10.310 -24.084  1.00 56.43      A    C
ANISOU  579  CG  ASN A  77     5781   8513   7149  -1426   -429    101  A    C
ATOM    580  OD1 ASN A  77      -6.876 -11.066 -23.530  1.00 53.25      A    O
ANISOU  580  OD1 ASN A  77     5510   7949   6775  -1445   -282     91  A    O
ATOM    581  ND2 ASN A  77      -8.881 -10.704 -24.476  1.00 65.50      A    N
ANISOU  581  ND2 ASN A  77     6786   9827   8275  -1575   -505     45  A    N
ATOM    582  N   ASP A  78      -5.587  -6.008 -23.056  1.00 36.22      A    N
ANISOU  582  N   ASP A  78     3337   5746   4680   -802   -548    338  A    N
ATOM    583  CA  ASP A  78      -5.073  -4.689 -23.409  1.00 35.52      A    C
ANISOU  583  CA  ASP A  78     3349   5571   4578   -705   -626    408  A    C
ATOM    584  C   ASP A  78      -4.150  -4.308 -22.267  1.00 35.09      A    C
ANISOU  584  C   ASP A  78     3332   5407   4593   -641   -535    393  A    C
ATOM    585  O   ASP A  78      -4.623  -3.994 -21.170  1.00 37.05      A    O
ANISOU  585  O   ASP A  78     3495   5672   4912   -528   -523    362  A    O
ATOM    586  CB  ASP A  78      -6.202  -3.672 -23.576  1.00 43.05      A    C
ANISOU  586  CB  ASP A  78     4226   6585   5545   -555   -777    451  A    C
ATOM    587  CG  ASP A  78      -5.712  -2.306 -24.039  1.00 53.64      A    C
ANISOU  587  CG  ASP A  78     5733   7783   6867   -462   -862    543  A    C
ATOM    588  OD1 ASP A  78      -4.498  -2.029 -23.950  1.00 55.84      A    O
ANISOU  588  OD1 ASP A  78     6150   7923   7142   -527   -787    559  A    O
ATOM    589  OD2 ASP A  78      -6.554  -1.499 -24.486  1.00 58.91      A    O
ANISOU  589  OD2 ASP A  78     6390   8476   7518   -323  -1005    604  A    O
ATOM    590  N   ILE A  79      -2.838  -4.386 -22.501  1.00 29.97      A    N
ANISOU  590  N   ILE A  79     2794   4682   3912   -716   -466    401  A    N
ATOM    591  CA  ILE A  79      -1.853  -4.429 -21.443  1.00 27.70      A    C
ANISOU  591  CA  ILE A  79     2508   4350   3669   -692   -372    366  A    C
ATOM    592  C   ILE A  79      -0.740  -3.457 -21.804  1.00 26.69      A    C
ANISOU  592  C   ILE A  79     2481   4138   3520   -736   -383    400  A    C
ATOM    593  O   ILE A  79      -0.311  -3.414 -22.962  1.00 32.77      A    O
ANISOU  593  O   ILE A  79     3330   4905   4215   -834   -387    446  A    O
ATOM    594  CB  ILE A  79      -1.298  -5.864 -21.295  1.00 30.25      A    C
ANISOU  594  CB  ILE A  79     2819   4707   3969   -752   -252    327  A    C
ATOM    595  CG1 ILE A  79      -2.439  -6.859 -21.023  1.00 35.00      A    C
ANISOU  595  CG1 ILE A  79     3350   5361   4586   -767   -231    302  A    C
ATOM    596  CG2 ILE A  79      -0.322  -5.923 -20.223  1.00 36.03      A    C
ANISOU  596  CG2 ILE A  79     3535   5429   4727   -697   -181    304  A    C
ATOM    597  CD1 ILE A  79      -2.141  -8.273 -21.499  1.00 37.30      A    C
ANISOU  597  CD1 ILE A  79     3704   5632   4835   -864   -140    271  A    C
ATOM    598  N   ASN A  80      -0.314  -2.641 -20.843  1.00 27.19      A    N
ANISOU  598  N   ASN A  80     2551   4143   3638   -684   -388    374  A    N
ATOM    599  CA  ASN A  80       0.816  -1.738 -21.028  1.00 29.34      A    C
ANISOU  599  CA  ASN A  80     2910   4338   3901   -775   -386    390  A    C
ATOM    600  C   ASN A  80       2.039  -2.296 -20.314  1.00 26.92      A    C
ANISOU  600  C   ASN A  80     2524   4115   3591   -817   -293    328  A    C
ATOM    601  O   ASN A  80       1.955  -2.715 -19.151  1.00 27.01      A    O
ANISOU  601  O   ASN A  80     2456   4177   3631   -724   -271    269  A    O
ATOM    602  CB  ASN A  80       0.483  -0.341 -20.509  1.00 31.05      A    C
ANISOU  602  CB  ASN A  80     3212   4411   4175   -710   -469    384  A    C
ATOM    603  CG  ASN A  80       1.625   0.619 -20.668  1.00 47.34      A    C
ANISOU  603  CG  ASN A  80     5385   6370   6232   -855   -464    395  A    C
ATOM    604  OD1 ASN A  80       2.243   1.022 -19.688  1.00 52.08      A    O
ANISOU  604  OD1 ASN A  80     5968   6951   6868   -877   -451    311  A    O
ATOM    605  ND2 ASN A  80       1.923   0.988 -21.908  1.00 57.65      A    N
ANISOU  605  ND2 ASN A  80     6805   7622   7479   -979   -471    497  A    N
ATOM    606  N   VAL A  81       3.182  -2.303 -21.004  1.00 26.91      A    N
ANISOU  606  N   VAL A  81     2533   4152   3540   -947   -239    345  A    N
ATOM    607  CA  VAL A  81       4.441  -2.800 -20.464  1.00 25.06      A    C
ANISOU  607  CA  VAL A  81     2188   4040   3293   -972   -161    288  A    C
ATOM    608  C   VAL A  81       5.418  -1.629 -20.429  1.00 25.53      A    C
ANISOU  608  C   VAL A  81     2263   4080   3357  -1123   -175    278  A    C
ATOM    609  O   VAL A  81       5.667  -0.994 -21.462  1.00 28.84      A    O
ANISOU  609  O   VAL A  81     2774   4443   3739  -1270   -167    343  A    O
ATOM    610  CB  VAL A  81       5.020  -3.948 -21.308  1.00 25.75      A    C
ANISOU  610  CB  VAL A  81     2232   4236   3314   -988    -60    294  A    C
ATOM    611  CG1 VAL A  81       6.348  -4.416 -20.723  1.00 31.42      A    C
ANISOU  611  CG1 VAL A  81     2809   5107   4021   -964     11    238  A    C
ATOM    612  CG2 VAL A  81       4.044  -5.110 -21.389  1.00 26.30      A    C
ANISOU  612  CG2 VAL A  81     2323   4288   3382   -884    -45    293  A    C
ATOM    613  N   THR A  82       5.946  -1.331 -19.255  1.00 25.81      A    N
ANISOU  613  N   THR A  82     2221   4161   3423  -1110   -197    197  A    N
ATOM    614  CA  THR A  82       6.915  -0.257 -19.121  1.00 28.01      A    C
ANISOU  614  CA  THR A  82     2503   4431   3707  -1295   -213    160  A    C
ATOM    615  C   THR A  82       8.180  -0.780 -18.459  1.00 30.57      A    C
ANISOU  615  C   THR A  82     2619   4994   4002  -1314   -173     81  A    C
ATOM    616  O   THR A  82       8.123  -1.529 -17.482  1.00 28.50      A    O
ANISOU  616  O   THR A  82     2259   4835   3732  -1143   -185     33  A    O
ATOM    617  CB  THR A  82       6.348   0.921 -18.328  1.00 32.71      A    C
ANISOU  617  CB  THR A  82     3227   4842   4360  -1291   -309    109  A    C
ATOM    618  OG1 THR A  82       5.923   0.486 -17.038  1.00 46.10      A    O
ANISOU  618  OG1 THR A  82     4850   6602   6065  -1110   -339     26  A    O
ATOM    619  CG2 THR A  82       5.189   1.541 -19.055  1.00 33.43      A    C
ANISOU  619  CG2 THR A  82     3513   4710   4477  -1245   -359    197  A    C
ATOM    620  N   PHE A  83       9.324  -0.372 -18.979  1.00 36.66      A    N
ANISOU  620  N   PHE A  83     3313   5870   4746  -1521   -125     74  A    N
ATOM    621  CA  PHE A  83      10.606  -0.708 -18.385  1.00 37.90      A    C
ANISOU  621  CA  PHE A  83     3229   6297   4872  -1551   -103    -10  A    C
ATOM    622  C   PHE A  83      11.234   0.540 -17.786  1.00 39.98      A    C
ANISOU  622  C   PHE A  83     3482   6552   5156  -1783   -170    -97  A    C
ATOM    623  O   PHE A  83      11.250   1.599 -18.421  1.00 40.16      A    O
ANISOU  623  O   PHE A  83     3655   6406   5199  -2019   -164    -63  A    O
ATOM    624  CB  PHE A  83      11.536  -1.327 -19.424  1.00 36.98      A    C
ANISOU  624  CB  PHE A  83     2970   6381   4700  -1612     22     23  A    C
ATOM    625  CG  PHE A  83      11.077  -2.673 -19.917  1.00 34.11      A    C
ANISOU  625  CG  PHE A  83     2617   6035   4309  -1381     91     69  A    C
ATOM    626  CD1 PHE A  83      11.200  -3.796 -19.114  1.00 35.22      A    C
ANISOU  626  CD1 PHE A  83     2644   6294   4442  -1130     89     33  A    C
ATOM    627  CD2 PHE A  83      10.561  -2.814 -21.193  1.00 35.90      A    C
ANISOU  627  CD2 PHE A  83     2985   6154   4501  -1424    156    147  A    C
ATOM    628  CE1 PHE A  83      10.788  -5.044 -19.573  1.00 34.96      A    C
ANISOU  628  CE1 PHE A  83     2663   6231   4390   -940    160     68  A    C
ATOM    629  CE2 PHE A  83      10.143  -4.056 -21.666  1.00 35.06      A    C
ANISOU  629  CE2 PHE A  83     2908   6051   4363  -1242    217    162  A    C
ATOM    630  CZ  PHE A  83      10.261  -5.175 -20.847  1.00 30.72      A    C
ANISOU  630  CZ  PHE A  83     2264   5580   3827  -1007    224    118  A    C
ATOM    631  N   ASP A  84      11.721   0.417 -16.558  1.00 38.52      A    N
ANISOU  631  N   ASP A  84     3145   6536   4954  -1721   -239   -209  A    N
ATOM    632  CA  ASP A  84      12.589   1.415 -15.942  1.00 46.31      A    C
ANISOU  632  CA  ASP A  84     4093   7564   5937  -1927   -299   -323  A    C
ATOM    633  C   ASP A  84      13.773   0.644 -15.376  1.00 48.14      A    C
ANISOU  633  C   ASP A  84     4082   8104   6105  -1789   -292   -376  A    C
ATOM    634  O   ASP A  84      13.674   0.047 -14.300  1.00 47.95      A    O
ANISOU  634  O   ASP A  84     3974   8208   6038  -1584   -363   -424  A    O
ATOM    635  CB  ASP A  84      11.868   2.207 -14.863  1.00 52.28      A    C
ANISOU  635  CB  ASP A  84     4989   8159   6715  -1940   -420   -426  A    C
ATOM    636  CG  ASP A  84      12.724   3.326 -14.308  1.00 59.81      A    C
ANISOU  636  CG  ASP A  84     5937   9121   7665  -2208   -485   -565  A    C
ATOM    637  OD1 ASP A  84      13.747   3.664 -14.949  1.00 60.32      A    O
ANISOU  637  OD1 ASP A  84     5952   9237   7732  -2385   -418   -541  A    O
ATOM    638  OD2 ASP A  84      12.378   3.857 -13.231  1.00 66.16      A    O
ANISOU  638  OD2 ASP A  84     6814   9865   8457  -2210   -591   -700  A    O
ATOM    639  N   GLY A  85      14.884   0.655 -16.105  1.00 49.62      A    N
ANISOU  639  N   GLY A  85     4161   8420   6270  -1895   -208   -361  A    N
ATOM    640  CA  GLY A  85      16.023  -0.145 -15.695  1.00 54.70      A    C
ANISOU  640  CA  GLY A  85     4560   9373   6850  -1744   -201   -403  A    C
ATOM    641  C   GLY A  85      15.663  -1.615 -15.742  1.00 53.88      A    C
ANISOU  641  C   GLY A  85     4401   9350   6720  -1414   -161   -336  A    C
ATOM    642  O   GLY A  85      15.157  -2.122 -16.751  1.00 56.11      A    O
ANISOU  642  O   GLY A  85     4759   9540   7021  -1367    -64   -252  A    O
ATOM    643  N   ASP A  86      15.921  -2.312 -14.639  1.00 50.38      A    N
ANISOU  643  N   ASP A  86     3843   9075   6224  -1186   -237   -372  A    N
ATOM    644  CA  ASP A  86      15.577  -3.719 -14.516  1.00 46.64      A    C
ANISOU  644  CA  ASP A  86     3345   8653   5723   -861   -208   -302  A    C
ATOM    645  C   ASP A  86      14.210  -3.923 -13.897  1.00 40.09      A    C
ANISOU  645  C   ASP A  86     2668   7656   4909   -751   -259   -263  A    C
ATOM    646  O   ASP A  86      13.887  -5.054 -13.524  1.00 47.49      A    O
ANISOU  646  O   ASP A  86     3600   8632   5813   -484   -250   -202  A    O
ATOM    647  CB  ASP A  86      16.611  -4.467 -13.676  1.00 49.40      A    C
ANISOU  647  CB  ASP A  86     3502   9278   5990   -639   -259   -332  A    C
ATOM    648  CG  ASP A  86      18.035  -4.231 -14.147  1.00 64.92      A    C
ANISOU  648  CG  ASP A  86     5270  11464   7932   -745   -219   -388  A    C
ATOM    649  OD1 ASP A  86      18.296  -4.337 -15.365  1.00 70.61      A    O
ANISOU  649  OD1 ASP A  86     5973  12175   8681   -817    -95   -361  A    O
ATOM    650  OD2 ASP A  86      18.889  -3.936 -13.288  1.00 74.26      A    O
ANISOU  650  OD2 ASP A  86     6308  12853   9056   -762   -312   -463  A    O
ATOM    651  N   THR A  87      13.416  -2.862 -13.754  1.00 38.82      A    N
ANISOU  651  N   THR A  87     2643   7316   4791   -942   -310   -297  A    N
ATOM    652  CA  THR A  87      12.053  -2.976 -13.245  1.00 38.23      A    C
ANISOU  652  CA  THR A  87     2699   7099   4730   -848   -349   -268  A    C
ATOM    653  C   THR A  87      11.068  -2.966 -14.403  1.00 35.41      A    C
ANISOU  653  C   THR A  87     2540   6466   4448   -891   -262   -178  A    C
ATOM    654  O   THR A  87      11.031  -2.017 -15.194  1.00 37.94      A    O
ANISOU  654  O   THR A  87     2939   6660   4816  -1116   -249   -181  A    O
ATOM    655  CB  THR A  87      11.713  -1.841 -12.281  1.00 41.54      A    C
ANISOU  655  CB  THR A  87     3206   7439   5137   -965   -459   -376  A    C
ATOM    656  OG1 THR A  87      12.655  -1.829 -11.206  1.00 46.09      A    O
ANISOU  656  OG1 THR A  87     3632   8261   5619   -929   -549   -468  A    O
ATOM    657  CG2 THR A  87      10.294  -2.015 -11.728  1.00 48.49      A    C
ANISOU  657  CG2 THR A  87     4293   8110   6021   -795   -462   -339  A    C
ATOM    658  N   VAL A  88      10.256  -4.012 -14.496  1.00 32.65      A    N
ANISOU  658  N   VAL A  88     2283   6022   4100   -686   -210    -94  A    N
ATOM    659  CA  VAL A  88       9.204  -4.077 -15.493  1.00 31.62      A    C
ANISOU  659  CA  VAL A  88     2327   5664   4025   -715   -152    -20  A    C
ATOM    660  C   VAL A  88       7.879  -3.901 -14.777  1.00 28.02      A    C
ANISOU  660  C   VAL A  88     2013   5046   3589   -633   -196    -13  A    C
ATOM    661  O   VAL A  88       7.647  -4.477 -13.704  1.00 30.49      A    O
ANISOU  661  O   VAL A  88     2309   5419   3855   -474   -211    -14  A    O
ATOM    662  CB  VAL A  88       9.255  -5.388 -16.304  1.00 34.56      A    C
ANISOU  662  CB  VAL A  88     2696   6051   4384   -592    -48     46  A    C
ATOM    663  CG1 VAL A  88       9.158  -6.603 -15.384  1.00 36.05      A    C
ANISOU  663  CG1 VAL A  88     2874   6290   4535   -345    -37     76  A    C
ATOM    664  CG2 VAL A  88       8.154  -5.410 -17.378  1.00 30.39      A    C
ANISOU  664  CG2 VAL A  88     2338   5316   3892   -654     -9    104  A    C
ATOM    665  N   THR A  89       7.028  -3.062 -15.350  1.00 26.29      A    N
ANISOU  665  N   THR A  89     1927   4637   3424   -733   -215     -0  A    N
ATOM    666  CA  THR A  89       5.668  -2.861 -14.865  1.00 26.78      A    C
ANISOU  666  CA  THR A  89     2098   4565   3512   -642   -244      4  A    C
ATOM    667  C   THR A  89       4.701  -3.247 -15.962  1.00 24.84      A    C
ANISOU  667  C   THR A  89     1934   4201   3302   -639   -207     88  A    C
ATOM    668  O   THR A  89       4.840  -2.818 -17.112  1.00 26.97      A    O
ANISOU  668  O   THR A  89     2256   4405   3587   -758   -205    125  A    O
ATOM    669  CB  THR A  89       5.450  -1.412 -14.445  1.00 30.78      A    C
ANISOU  669  CB  THR A  89     2689   4959   4048   -719   -324    -75  A    C
ATOM    670  OG1 THR A  89       6.446  -1.060 -13.482  1.00 34.54      A    O
ANISOU  670  OG1 THR A  89     3082   5566   4475   -764   -369   -176  A    O
ATOM    671  CG2 THR A  89       4.061  -1.216 -13.838  1.00 35.50      A    C
ANISOU  671  CG2 THR A  89     3365   5460   4664   -579   -341    -90  A    C
ATOM    672  N   VAL A  90       3.714  -4.059 -15.613  1.00 25.09      A    N
ANISOU  672  N   VAL A  90     1978   4224   3333   -520   -177    119  A    N
ATOM    673  CA  VAL A  90       2.687  -4.470 -16.545  1.00 24.70      A    C
ANISOU  673  CA  VAL A  90     1981   4095   3309   -531   -157    177  A    C
ATOM    674  C   VAL A  90       1.365  -4.040 -15.933  1.00 22.60      A    C
ANISOU  674  C   VAL A  90     1727   3788   3072   -454   -193    162  A    C
ATOM    675  O   VAL A  90       1.137  -4.252 -14.734  1.00 26.62      A    O
ANISOU  675  O   VAL A  90     2199   4358   3556   -362   -172    131  A    O
ATOM    676  CB  VAL A  90       2.758  -5.979 -16.809  1.00 24.47      A    C
ANISOU  676  CB  VAL A  90     1943   4104   3252   -496    -71    216  A    C
ATOM    677  CG1 VAL A  90       1.694  -6.389 -17.777  1.00 28.71      A    C
ANISOU  677  CG1 VAL A  90     2530   4575   3803   -547    -65    250  A    C
ATOM    678  CG2 VAL A  90       4.144  -6.302 -17.358  1.00 26.51      A    C
ANISOU  678  CG2 VAL A  90     2167   4428   3477   -528    -29    211  A    C
ATOM    679  N   GLU A  91       0.553  -3.355 -16.727  1.00 24.73      A    N
ANISOU  679  N   GLU A  91     2043   3974   3379   -475   -250    183  A    N
ATOM    680  CA  GLU A  91      -0.665  -2.737 -16.212  1.00 25.87      A    C
ANISOU  680  CA  GLU A  91     2176   4097   3557   -369   -292    156  A    C
ATOM    681  C   GLU A  91      -1.807  -2.919 -17.190  1.00 27.73      A    C
ANISOU  681  C   GLU A  91     2394   4333   3811   -368   -326    210  A    C
ATOM    682  O   GLU A  91      -1.665  -2.714 -18.399  1.00 28.37      A    O
ANISOU  682  O   GLU A  91     2536   4360   3881   -444   -372    264  A    O
ATOM    683  CB  GLU A  91      -0.448  -1.241 -15.933  1.00 28.61      A    C
ANISOU  683  CB  GLU A  91     2609   4328   3932   -342   -367    101  A    C
ATOM    684  CG  GLU A  91      -1.708  -0.490 -15.537  1.00 39.78      A    C
ANISOU  684  CG  GLU A  91     4026   5704   5385   -185   -411     62  A    C
ATOM    685  CD  GLU A  91      -1.421   0.904 -15.010  1.00 53.11      A    C
ANISOU  685  CD  GLU A  91     5838   7243   7098   -138   -469    -24  A    C
ATOM    686  OE1 GLU A  91      -0.233   1.252 -14.838  1.00 55.85      A    O
ANISOU  686  OE1 GLU A  91     6252   7538   7429   -264   -474    -60  A    O
ATOM    687  OE2 GLU A  91      -2.391   1.650 -14.762  1.00 58.25      A    O
ANISOU  687  OE2 GLU A  91     6517   7831   7784     25   -507    -66  A    O
ATOM    688  N   GLY A  92      -2.970  -3.256 -16.655  1.00 28.41      A    N
ANISOU  688  N   GLY A  92     2381   4504   3909   -287   -306    193  A    N
ATOM    689  CA  GLY A  92      -4.133  -3.386 -17.501  1.00 30.58      A    C
ANISOU  689  CA  GLY A  92     2591   4829   4197   -286   -356    228  A    C
ATOM    690  C   GLY A  92      -5.374  -3.199 -16.666  1.00 30.52      A    C
ANISOU  690  C   GLY A  92     2449   4934   4215   -156   -345    183  A    C
ATOM    691  O   GLY A  92      -5.345  -3.264 -15.432  1.00 28.09      A    O
ANISOU  691  O   GLY A  92     2106   4672   3895    -93   -268    132  A    O
ATOM    692  N   GLN A  93      -6.464  -2.951 -17.365  1.00 30.00      A    N
ANISOU  692  N   GLN A  93     2294   4938   4168   -109   -424    201  A    N
ATOM    693  CA  GLN A  93      -7.769  -2.819 -16.742  1.00 28.09      A    C
ANISOU  693  CA  GLN A  93     1866   4858   3948     19   -412    156  A    C
ATOM    694  C   GLN A  93      -8.701  -3.814 -17.402  1.00 32.01      A    C
ANISOU  694  C   GLN A  93     2203   5528   4432   -111   -413    181  A    C
ATOM    695  O   GLN A  93      -8.663  -4.006 -18.622  1.00 34.30      A    O
ANISOU  695  O   GLN A  93     2534   5800   4700   -206   -502    226  A    O
ATOM    696  CB  GLN A  93      -8.292  -1.395 -16.864  1.00 35.75      A    C
ANISOU  696  CB  GLN A  93     2850   5778   4958    249   -525    136  A    C
ATOM    697  CG  GLN A  93      -9.625  -1.167 -16.161  1.00 50.76      A    C
ANISOU  697  CG  GLN A  93     4530   7877   6880    432   -501     69  A    C
ATOM    698  CD  GLN A  93     -10.032   0.286 -16.160  1.00 65.87      A    C
ANISOU  698  CD  GLN A  93     6496   9697   8837    718   -604     35  A    C
ATOM    699  OE1 GLN A  93      -9.184   1.179 -16.092  1.00 72.67      A    O
ANISOU  699  OE1 GLN A  93     7591  10308   9712    769   -642     27  A    O
ATOM    700  NE2 GLN A  93     -11.336   0.537 -16.225  1.00 68.24      A    N
ANISOU  700  NE2 GLN A  93     6576  10194   9157    906   -648     11  A    N
ATOM    701  N   LEU A  94      -9.530  -4.445 -16.582  1.00 33.09      A    N
ANISOU  701  N   LEU A  94     2163   5842   4568   -135   -310    144  A    N
ATOM    702  CA  LEU A  94     -10.565  -5.348 -17.034  1.00 35.49      A    C
ANISOU  702  CA  LEU A  94     2280   6340   4866   -288   -300    146  A    C
ATOM    703  C   LEU A  94     -11.879  -4.651 -16.736  1.00 34.19      A    C
ANISOU  703  C   LEU A  94     1859   6405   4728   -108   -340     98  A    C
ATOM    704  O   LEU A  94     -12.081  -4.169 -15.617  1.00 45.66      A    O
ANISOU  704  O   LEU A  94     3254   7909   6187     52   -256     49  A    O
ATOM    705  CB  LEU A  94     -10.470  -6.690 -16.302  1.00 31.67      A    C
ANISOU  705  CB  LEU A  94     1799   5878   4354   -493   -126    153  A    C
ATOM    706  CG  LEU A  94     -11.471  -7.774 -16.681  1.00 39.04      A    C
ANISOU  706  CG  LEU A  94     2571   6981   5283   -730    -88    145  A    C
ATOM    707  CD1 LEU A  94     -11.161  -8.279 -18.072  1.00 50.36      A    C
ANISOU  707  CD1 LEU A  94     4112   8323   6698   -893   -189    155  A    C
ATOM    708  CD2 LEU A  94     -11.391  -8.897 -15.662  1.00 39.70      A    C
ANISOU  708  CD2 LEU A  94     2707   7039   5339   -889    109    170  A    C
ATOM    709  N   GLU A  95     -12.752  -4.566 -17.739  1.00 41.38      A    N
ANISOU  709  N   GLU A  95     2610   7471   5641   -112   -474    104  A    N
ATOM    710  CA  GLU A  95     -14.018  -3.844 -17.581  1.00 45.48      A    C
ANISOU  710  CA  GLU A  95     2923   8168   6188    106   -526     57  A    C
ATOM    711  C   GLU A  95     -15.169  -4.746 -17.119  1.00 47.31      A    C
ANISOU  711  C   GLU A  95     2979   8581   6416    -48   -402      8  A    C
ATOM    712  O   GLU A  95     -15.060  -5.969 -17.178  1.00 52.62      A    O
ANISOU  712  O   GLU A  95     3700   9230   7064   -339   -311     18  A    O
ATOM    713  CB  GLU A  95     -14.403  -3.155 -18.892  1.00 54.57      A    C
ANISOU  713  CB  GLU A  95     4053   9352   7332    229   -750     99  A    C
ATOM    714  CG  GLU A  95     -13.613  -1.880 -19.176  1.00 68.83      A    C
ANISOU  714  CG  GLU A  95     6060  10946   9146    474   -871    155  A    C
ATOM    715  CD  GLU A  95     -13.628  -1.484 -20.646  1.00 80.15      A    C
ANISOU  715  CD  GLU A  95     7582  12343  10529    502  -1080    246  A    C
ATOM    716  OE1 GLU A  95     -14.273  -2.190 -21.452  1.00 83.25      A    O
ANISOU  716  OE1 GLU A  95     7814  12948  10869    348  -1157    249  A    O
ATOM    717  OE2 GLU A  95     -12.999  -0.461 -20.992  1.00 80.94      A    O
ANISOU  717  OE2 GLU A  95     7931  12193  10629    661  -1164    313  A    O
TER
HETATM  718  O   HOH C   1       3.000  -0.289 -17.314  1.00 41.07           O
ANISOU  718  O   HOH C   1     3008   7203   5391  -1443  -1294    427       O
HETATM  719  O   HOH C   2      -3.508  -0.233 -10.097  1.00 48.52           O
ANISOU  719  O   HOH C   2     3858   6964   7615   -623   -723   -616       O
HETATM  720  O   HOH C   3      -6.038  -1.906 -20.212  1.00 48.64           O
ANISOU  720  O   HOH C   3     3993   7162   7327  -1471  -1638    919       O
HETATM  721  O   HOH C   4      16.236 -15.318  -6.140  1.00 65.22           O
ANISOU  721  O   HOH C   4     6499  11875   6405    344   -283  -1267       O
HETATM  722  O   HOH C   5       9.045  -3.885  -7.869  1.00 52.55           O
ANISOU  722  O   HOH C   5     4755   9324   5889   -573   -720   -911       O
HETATM  723  O   HOH C   6      -9.640 -11.448 -13.679  1.00 44.36           O
ANISOU  723  O   HOH C   6     3802   6999   6052   -330   -245   -254       O
HETATM  724  O   HOH C   7      -9.478  -9.275 -12.303  1.00 35.22           O
ANISOU  724  O   HOH C   7     2483   5594   5306   -293   -200   -409       O
HETATM  725  O   HOH C   8     -12.440 -12.081 -13.429  1.00 57.54           O
ANISOU  725  O   HOH C   8     5348   8321   8195   -273   -184   -208       O
HETATM  726  O   HOH C   9     -12.425  -1.638 -14.651  1.00 67.96           O
ANISOU  726  O   HOH C   9     5769   8411  11640   -754  -1129    244       O
HETATM  727  O   HOH C  10       8.521  -0.224 -14.542  1.00 49.04           O
ANISOU  727  O   HOH C  10     3965   8737   5931  -1292  -1100     70       O
HETATM  728  O   HOH C  11       4.258   0.204  -9.187  1.00 57.71           O
ANISOU  728  O   HOH C  11     5211   9077   7639   -816   -932   -678       O
HETATM  729  O   HOH C  12     -14.557  -5.872  -7.408  1.00 72.09           O
ANISOU  729  O   HOH C  12     6613   8956  11823     67    502  -1087       O
HETATM  730  O   HOH C  13       2.555  -1.885  -8.893  1.00 52.20           O
ANISOU  730  O   HOH C  13     4650   8385   6798   -610   -667   -808       O
HETATM  731  O   HOH C  14       3.262  -0.984   0.070  1.00 39.40           O
ANISOU  731  O   HOH C  14     3911   6149   4908   -253   -193  -2057       O
END
